# Supplementary material for: Unique and overlapping GLI1 and GLI2 transcriptional targets in neoplastic chondrocytes
Source: PLoS One. 2019 Jan 29;14(1):e0211333. doi: 10.1371/journal.pone.0211333 (PMC6350985; doi:10.1371/journal.pone.0211333)
Supplement: S1 Table — (XLSX) [file pone.0211333.s005.xlsx]

## Sheet: 1. GBR_hg19_coordinate
Chromosome	Start position	End position	Type of GLI Binding Region
chr1	420468	420588	G1BR
chr1	564005	564126	G1BR
chr1	566082	566226	G1BR
chr1	723730	723793	G1BR
chr1	770424	770434	G1BR
chr1	979167	979243	G1BR
chr1	1265042	1265113	G1BR
chr1	1809918	1809984	G1BR
chr1	2078696	2078762	G1BR
chr1	2258812	2258888	G1BR
chr1	2464842	2464913	G1BR
chr1	4019377	4019474	G1BR
chr1	4382942	4382985	G1BR
chr1	4433036	4433107	G1BR
chr1	4990172	4990238	G1BR
chr1	4991173	4991239	G1BR
chr1	5307046	5307112	G1BR
chr1	5994849	5994915	G1BR
chr1	6093271	6093339	G1BR
chr1	6406218	6406284	G1BR
chr1	6505128	6505197	G1BR
chr1	6635631	6635736	G1BR
chr1	7133094	7133160	G1BR
chr1	7136593	7136659	G1BR
chr1	7262405	7262471	G1BR
chr1	7288161	7288227	G1BR
chr1	7307526	7307592	G1BR
chr1	7625047	7625113	G1BR
chr1	7739120	7739186	G1BR
chr1	8264127	8264215	G1BR
chr1	8780489	8780553	G1BR
chr1	8851289	8851355	G1BR
chr1	9495279	9495340	G1BR
chr1	9688826	9688877	G1BR
chr1	9828530	9828596	G1BR
chr1	10436722	10436788	G1BR
chr1	10529789	10529881	G1BR
chr1	10589037	10589103	G1BR
chr1	10599842	10599903	G1BR
chr1	10615705	10615776	G1BR
chr1	10732673	10732739	G1BR
chr1	10746782	10746848	G1BR
chr1	10918562	10918615	G1BR
chr1	10941670	10941728	G1BR
chr1	11046658	11046729	G1BR
chr1	11161861	11161932	G1BR
chr1	11297776	11297842	G1BR
chr1	11399203	11399306	G1BR
chr1	11585339	11585405	G1BR
chr1	11610445	11610490	G1BR
chr1	11915020	11915096	G1BR
chr1	11965823	11965898	G1BR
chr1	12127492	12127558	G1BR
chr1	12443617	12443683	G1BR
chr1	12471748	12471814	G1BR
chr1	12511036	12511102	G1BR
chr1	12830307	12830378	G1BR
chr1	13840547	13840553	G1BR
chr1	14021596	14021648	G1BR
chr1	14149685	14149752	G1BR
chr1	14781511	14781577	G1BR
chr1	15028438	15028523	G1BR
chr1	15422165	15422231	G1BR
chr1	15457508	15457580	G1BR
chr1	15647483	15647568	G1BR
chr1	15748632	15748750	G1BR
chr1	15779162	15779233	G1BR
chr1	15841755	15841826	G1BR
chr1	16071157	16071223	G1BR
chr1	16153302	16153373	G1BR
chr1	16449320	16449386	G1BR
chr1	16795137	16795203	G1BR
chr1	16827155	16827392	G1BR
chr1	16840730	16840801	G1BR
chr1	16950805	16950871	G1BR
chr1	17023771	17023837	G1BR
chr1	17057306	17057377	G1BR
chr1	17066954	17067059	G1BR
chr1	17092719	17092785	G1BR
chr1	17220520	17220586	G1BR
chr1	17292351	17292417	G1BR
chr1	17535095	17535155	G1BR
chr1	17643762	17643860	G1BR
chr1	17681937	17682003	G1BR
chr1	17977750	17977816	G1BR
chr1	18359053	18359119	G1BR
chr1	18444633	18444659	G1BR
chr1	18484874	18484940	G1BR
chr1	18609564	18609644	G1BR
chr1	18729261	18729313	G1BR
chr1	18742806	18742900	G1BR
chr1	18951130	18951189	G1BR
chr1	18965623	18965690	G1BR
chr1	19043911	19043977	G1BR
chr1	19087778	19087844	G1BR
chr1	19398136	19398231	G1BR
chr1	19465783	19465853	G1BR
chr1	19491466	19491532	G1BR
chr1	19530094	19530165	G1BR
chr1	19563058	19563124	G1BR
chr1	19593350	19593421	G1BR
chr1	19660189	19660260	G1BR
chr1	19673086	19673152	G1BR
chr1	20024040	20024125	G1BR
chr1	20318331	20318402	G1BR
chr1	20691048	20691115	G1BR
chr1	20735128	20735195	G1BR
chr1	21110404	21110470	G1BR
chr1	21751080	21751146	G1BR
chr1	22051794	22051860	G1BR
chr1	22211646	22211670	G1BR
chr1	22905870	22905940	G1BR
chr1	23806955	23807021	G1BR
chr1	24110715	24110718	G1BR
chr1	24132891	24132960	G1BR
chr1	24637302	24637368	G1BR
chr1	24667278	24667344	G1BR
chr1	24840398	24840464	G1BR
chr1	25412132	25412198	G1BR
chr1	25569497	25569577	G1BR
chr1	26028432	26028531	G1BR
chr1	26649429	26649500	G1BR
chr1	26888959	26889025	G1BR
chr1	27633196	27633286	G1BR
chr1	27681012	27681099	G1BR
chr1	27729015	27729029	G1BR
chr1	27754238	27754304	G1BR
chr1	27809255	27809321	G1BR
chr1	27887062	27887129	G1BR
chr1	28583009	28583085	G1BR
chr1	28589642	28589708	G1BR
chr1	28679575	28679641	G1BR
chr1	28945309	28945375	G1BR
chr1	29187412	29187483	G1BR
chr1	29284458	29284524	G1BR
chr1	29595612	29595678	G1BR
chr1	29635124	29635191	G1BR
chr1	30028418	30028484	G1BR
chr1	30124898	30124964	G1BR
chr1	30689660	30689708	G1BR
chr1	30763068	30763134	G1BR
chr1	31501461	31501527	G1BR
chr1	32032990	32033065	G1BR
chr1	32042179	32042206	G1BR
chr1	32224559	32224567	G1BR
chr1	32798175	32798246	G1BR
chr1	33354667	33354734	G1BR
chr1	33376946	33376993	G1BR
chr1	33918764	33918862	G1BR
chr1	34518528	34518594	G1BR
chr1	34526298	34526364	G1BR
chr1	34645357	34645423	G1BR
chr1	35120780	35120833	G1BR
chr1	35125094	35125160	G1BR
chr1	35153911	35153982	G1BR
chr1	35395983	35396045	G1BR
chr1	35926185	35926251	G1BR
chr1	36425075	36425142	G1BR
chr1	36439863	36439929	G1BR
chr1	36450167	36450233	G1BR
chr1	36592968	36592974	G1BR
chr1	36914570	36914636	G1BR
chr1	37412822	37412852	G1BR
chr1	37715338	37715413	G1BR
chr1	38058524	38058560	G1BR
chr1	38202153	38202345	G1BR
chr1	38572508	38572574	G1BR
chr1	38612495	38612571	G1BR
chr1	38849975	38850041	G1BR
chr1	39149073	39149139	G1BR
chr1	39204619	39204685	G1BR
chr1	39409526	39409597	G1BR
chr1	39555644	39555806	G1BR
chr1	39591038	39591097	G1BR
chr1	39632299	39632393	G1BR
chr1	39830940	39831033	G1BR
chr1	39900254	39900320	G1BR
chr1	39976994	39977060	G1BR
chr1	40907674	40907745	G1BR
chr1	41020623	41020694	G1BR
chr1	41602524	41602619	G1BR
chr1	42373702	42373771	G1BR
chr1	42473897	42473968	G1BR
chr1	42680311	42680365	G1BR
chr1	42724748	42724814	G1BR
chr1	42727580	42727600	G1BR
chr1	42795091	42795158	G1BR
chr1	42912923	42912989	G1BR
chr1	43279112	43279183	G1BR
chr1	43367817	43367880	G1BR
chr1	43497480	43497551	G1BR
chr1	43542741	43542807	G1BR
chr1	43828291	43828392	G1BR
chr1	43977720	43977791	G1BR
chr1	44187850	44187916	G1BR
chr1	44389444	44389510	G1BR
chr1	44436662	44436739	G1BR
chr1	44693490	44693561	G1BR
chr1	44700379	44700445	G1BR
chr1	44718663	44718729	G1BR
chr1	44744984	44745012	G1BR
chr1	45119913	45119990	G1BR
chr1	45460112	45460183	G1BR
chr1	45708261	45708327	G1BR
chr1	45899694	45899760	G1BR
chr1	46050414	46050480	G1BR
chr1	46073472	46073538	G1BR
chr1	46534869	46534966	G1BR
chr1	46866043	46866109	G1BR
chr1	46933919	46934000	G1BR
chr1	46994848	46994918	G1BR
chr1	47025363	47025434	G1BR
chr1	47174310	47174376	G1BR
chr1	47255472	47255538	G1BR
chr1	48056867	48056879	G1BR
chr1	48197226	48197292	G1BR
chr1	48217545	48217616	G1BR
chr1	48936154	48936225	G1BR
chr1	49146127	49146146	G1BR
chr1	49302926	49302993	G1BR
chr1	49427964	49428030	G1BR
chr1	50666343	50666414	G1BR
chr1	51008284	51008350	G1BR
chr1	51436829	51436900	G1BR
chr1	51689278	51689349	G1BR
chr1	51964006	51964033	G1BR
chr1	52152049	52152115	G1BR
chr1	52528621	52528736	G1BR
chr1	52898922	52899024	G1BR
chr1	53024950	53025003	G1BR
chr1	53114690	53114714	G1BR
chr1	53727436	53727516	G1BR
chr1	54005549	54005615	G1BR
chr1	54634215	54634286	G1BR
chr1	54644783	54644854	G1BR
chr1	54818286	54818350	G1BR
chr1	54845243	54845310	G1BR
chr1	55022945	55023011	G1BR
chr1	55037879	55037957	G1BR
chr1	55053710	55053804	G1BR
chr1	55473652	55473723	G1BR
chr1	55645698	55645764	G1BR
chr1	56292542	56292608	G1BR
chr1	56338822	56338893	G1BR
chr1	56502568	56502634	G1BR
chr1	57553792	57553882	G1BR
chr1	57676319	57676385	G1BR
chr1	57805330	57805398	G1BR
chr1	58214427	58214493	G1BR
chr1	58257469	58257535	G1BR
chr1	58571703	58571783	G1BR
chr1	59195570	59195721	G1BR
chr1	59235075	59235141	G1BR
chr1	59318671	59318742	G1BR
chr1	59381046	59381164	G1BR
chr1	59400095	59400187	G1BR
chr1	59756558	59756629	G1BR
chr1	59831099	59831161	G1BR
chr1	59966580	59966597	G1BR
chr1	60604685	60604756	G1BR
chr1	60678436	60678502	G1BR
chr1	61207665	61207732	G1BR
chr1	61299316	61299382	G1BR
chr1	61390821	61390887	G1BR
chr1	61550721	61550787	G1BR
chr1	61557826	61557899	G1BR
chr1	61907543	61907609	G1BR
chr1	61970129	61970195	G1BR
chr1	62027698	62027764	G1BR
chr1	62071520	62071586	G1BR
chr1	62353049	62353115	G1BR
chr1	62408357	62408448	G1BR
chr1	62470890	62470956	G1BR
chr1	62937785	62937860	G1BR
chr1	62990496	62990580	G1BR
chr1	63419140	63419206	G1BR
chr1	63715997	63716048	G1BR
chr1	63792387	63792458	G1BR
chr1	64029239	64029305	G1BR
chr1	64118686	64118758	G1BR
chr1	64204183	64204269	G1BR
chr1	64386308	64386374	G1BR
chr1	64419496	64419562	G1BR
chr1	65323847	65323923	G1BR
chr1	65404357	65404423	G1BR
chr1	65434086	65434157	G1BR
chr1	66133119	66133185	G1BR
chr1	66180382	66180448	G1BR
chr1	66288394	66288460	G1BR
chr1	68297744	68297810	G1BR
chr1	68505538	68505604	G1BR
chr1	68932251	68932300	G1BR
chr1	69089250	69089316	G1BR
chr1	69206639	69206705	G1BR
chr1	69233602	69233641	G1BR
chr1	69711941	69712007	G1BR
chr1	70286752	70286819	G1BR
chr1	70530328	70530394	G1BR
chr1	71151726	71151792	G1BR
chr1	71215561	71215628	G1BR
chr1	71335498	71335564	G1BR
chr1	71506165	71506283	G1BR
chr1	72658211	72658277	G1BR
chr1	72762553	72762624	G1BR
chr1	73569889	73569955	G1BR
chr1	73821212	73821278	G1BR
chr1	74335550	74335621	G1BR
chr1	74583360	74583426	G1BR
chr1	74796870	74796936	G1BR
chr1	75895371	75895437	G1BR
chr1	76236447	76236513	G1BR
chr1	77220346	77220412	G1BR
chr1	77349995	77350060	G1BR
chr1	77447676	77447742	G1BR
chr1	77727049	77727115	G1BR
chr1	78156093	78156163	G1BR
chr1	78506562	78506633	G1BR
chr1	78624106	78624172	G1BR
chr1	79019302	79019344	G1BR
chr1	79805220	79805286	G1BR
chr1	79969269	79969335	G1BR
chr1	81539562	81539629	G1BR
chr1	81881094	81881160	G1BR
chr1	82060032	82060098	G1BR
chr1	82812239	82812305	G1BR
chr1	82952781	82952853	G1BR
chr1	83360830	83360901	G1BR
chr1	84048135	84048201	G1BR
chr1	84423704	84423777	G1BR
chr1	84568650	84568721	G1BR
chr1	85361752	85361805	G1BR
chr1	85982116	85982180	G1BR
chr1	86772921	86772987	G1BR
chr1	86983728	86983794	G1BR
chr1	87435851	87435917	G1BR
chr1	87540000	87540067	G1BR
chr1	87602569	87602640	G1BR
chr1	87638061	87638127	G1BR
chr1	87691645	87691737	G1BR
chr1	87888268	87888349	G1BR
chr1	87942766	87942832	G1BR
chr1	88029380	88029446	G1BR
chr1	88116584	88116637	G1BR
chr1	88609712	88609778	G1BR
chr1	88745445	88745511	G1BR
chr1	88842612	88842678	G1BR
chr1	88979407	88979494	G1BR
chr1	89273118	89273137	G1BR
chr1	89373106	89373172	G1BR
chr1	89495949	89496040	G1BR
chr1	89993482	89993548	G1BR
chr1	90128821	90128919	G1BR
chr1	90275034	90275172	G1BR
chr1	90279998	90280064	G1BR
chr1	90286633	90286633	G1BR
chr1	90555757	90555823	G1BR
chr1	90700369	90700435	G1BR
chr1	90823628	90823694	G1BR
chr1	90845751	90845819	G1BR
chr1	90858047	90858113	G1BR
chr1	91179395	91179461	G1BR
chr1	91274933	91274999	G1BR
chr1	91330438	91330514	G1BR
chr1	91432732	91432798	G1BR
chr1	92027356	92027407	G1BR
chr1	92359931	92359997	G1BR
chr1	93111899	93111965	G1BR
chr1	93303387	93303420	G1BR
chr1	93687515	93687582	G1BR
chr1	93774076	93774166	G1BR
chr1	94192715	94192781	G1BR
chr1	94202939	94203005	G1BR
chr1	94786514	94786585	G1BR
chr1	94891801	94891872	G1BR
chr1	95672983	95673049	G1BR
chr1	95721435	95721501	G1BR
chr1	95787332	95787404	G1BR
chr1	95838080	95838147	G1BR
chr1	95851941	95852007	G1BR
chr1	95867377	95867391	G1BR
chr1	95964112	95964188	G1BR
chr1	96002540	96002611	G1BR
chr1	96337139	96337205	G1BR
chr1	97739104	97739170	G1BR
chr1	97851488	97851554	G1BR
chr1	97865770	97865836	G1BR
chr1	97957820	97957884	G1BR
chr1	97999061	97999127	G1BR
chr1	98018034	98018100	G1BR
chr1	98024999	98025065	G1BR
chr1	98030392	98030458	G1BR
chr1	98075907	98075973	G1BR
chr1	98259479	98259533	G1BR
chr1	98411476	98411528	G1BR
chr1	98818917	98818983	G1BR
chr1	99436425	99436491	G1BR
chr1	99510538	99510623	G1BR
chr1	100299826	100299897	G1BR
chr1	100431359	100431430	G1BR
chr1	100969436	100969523	G1BR
chr1	100977208	100977262	G1BR
chr1	101211478	101211549	G1BR
chr1	101707789	101707860	G1BR
chr1	101841053	101841119	G1BR
chr1	101866446	101866517	G1BR
chr1	102113123	102113202	G1BR
chr1	102262531	102262623	G1BR
chr1	102279099	102279165	G1BR
chr1	102305063	102305129	G1BR
chr1	102394726	102394793	G1BR
chr1	102417118	102417184	G1BR
chr1	103455085	103455151	G1BR
chr1	103514598	103514868	G1BR
chr1	103564541	103564607	G1BR
chr1	104078757	104078823	G1BR
chr1	104858733	104858799	G1BR
chr1	105305018	105305085	G1BR
chr1	105909048	105909107	G1BR
chr1	105919170	105919236	G1BR
chr1	106246757	106246828	G1BR
chr1	107310295	107310361	G1BR
chr1	108060686	108060757	G1BR
chr1	108153626	108153630	G1BR
chr1	108263156	108263271	G1BR
chr1	108577720	108577805	G1BR
chr1	108639793	108639864	G1BR
chr1	109387951	109388017	G1BR
chr1	109408234	109408300	G1BR
chr1	109642818	109642922	G1BR
chr1	109823974	109824045	G1BR
chr1	110004883	110004982	G1BR
chr1	110089084	110089112	G1BR
chr1	110612980	110613046	G1BR
chr1	110886414	110886480	G1BR
chr1	110897441	110897507	G1BR
chr1	111037688	111037759	G1BR
chr1	111223778	111223826	G1BR
chr1	111289451	111289522	G1BR
chr1	112010462	112010538	G1BR
chr1	112167099	112167166	G1BR
chr1	112192372	112192443	G1BR
chr1	112544604	112544675	G1BR
chr1	112795871	112795939	G1BR
chr1	112801851	112801917	G1BR
chr1	112965252	112965318	G1BR
chr1	113059503	113059570	G1BR
chr1	113201903	113201946	G1BR
chr1	113525860	113525926	G1BR
chr1	113686645	113686711	G1BR
chr1	114329715	114329815	G1BR
chr1	114637717	114637725	G1BR
chr1	115228525	115228591	G1BR
chr1	115260320	115260413	G1BR
chr1	115486341	115486407	G1BR
chr1	115715719	115715780	G1BR
chr1	115849431	115849456	G1BR
chr1	115972162	115972209	G1BR
chr1	115997917	115997988	G1BR
chr1	116162463	116162534	G1BR
chr1	116261025	116261096	G1BR
chr1	116519299	116519365	G1BR
chr1	116663527	116663593	G1BR
chr1	116699706	116699777	G1BR
chr1	116798603	116798669	G1BR
chr1	116987564	116987630	G1BR
chr1	117081402	117081681	G1BR
chr1	117092050	117092116	G1BR
chr1	117368901	117368970	G1BR
chr1	117878119	117878176	G1BR
chr1	118131629	118131682	G1BR
chr1	118520542	118520620	G1BR
chr1	118733744	118733815	G1BR
chr1	118876525	118876550	G1BR
chr1	118885391	118885457	G1BR
chr1	119131287	119131378	G1BR
chr1	119694346	119694417	G1BR
chr1	119803300	119803366	G1BR
chr1	119861205	119861276	G1BR
chr1	120309589	120309655	G1BR
chr1	120324652	120324718	G1BR
chr1	120324728	120324951	G1BR
chr1	120762840	120762906	G1BR
chr1	120836632	120836698	G1BR
chr1	120852020	120852086	G1BR
chr1	142963417	142963479	G1BR
chr1	143900045	143900111	G1BR
chr1	144025871	144025876	G1BR
chr1	144186550	144186712	G1BR
chr1	144707764	144707896	G1BR
chr1	144983083	144983191	G1BR
chr1	145218033	145218099	G1BR
chr1	145238897	145238963	G1BR
chr1	145601840	145601916	G1BR
chr1	146340083	146340290	G1BR
chr1	146651061	146651127	G1BR
chr1	147225323	147225389	G1BR
chr1	147254509	147254580	G1BR
chr1	147303180	147303246	G1BR
chr1	147374730	147374796	G1BR
chr1	147419991	147420058	G1BR
chr1	147930658	147930720	G1BR
chr1	148007022	148007088	G1BR
chr1	148013303	148013369	G1BR
chr1	148214906	148214972	G1BR
chr1	148252319	148252383	G1BR
chr1	148631571	148631637	G1BR
chr1	148745817	148745884	G1BR
chr1	149867417	149867509	G1BR
chr1	150086928	150086994	G1BR
chr1	150748344	150748459	G1BR
chr1	150982930	150983001	G1BR
chr1	151010380	151010446	G1BR
chr1	151188405	151188471	G1BR
chr1	151285754	151285820	G1BR
chr1	151327225	151327291	G1BR
chr1	151436676	151436742	G1BR
chr1	151522623	151522708	G1BR
chr1	151611541	151611607	G1BR
chr1	151748473	151748571	G1BR
chr1	152051186	152051257	G1BR
chr1	152094148	152094220	G1BR
chr1	152139848	152140064	G1BR
chr1	152328615	152328681	G1BR
chr1	152451330	152451396	G1BR
chr1	152806429	152806495	G1BR
chr1	153582330	153582401	G1BR
chr1	153649126	153649202	G1BR
chr1	154610484	154610570	G1BR
chr1	154619724	154619790	G1BR
chr1	155024808	155024880	G1BR
chr1	155186530	155186596	G1BR
chr1	155267153	155267225	G1BR
chr1	155630030	155630101	G1BR
chr1	155646117	155646183	G1BR
chr1	155925001	155925091	G1BR
chr1	156242877	156242954	G1BR
chr1	156651794	156651890	G1BR
chr1	156745763	156745829	G1BR
chr1	157156604	157156675	G1BR
chr1	157360596	157360662	G1BR
chr1	157997820	157997887	G1BR
chr1	158062747	158062813	G1BR
chr1	158220379	158220445	G1BR
chr1	159724325	159724384	G1BR
chr1	159919067	159919138	G1BR
chr1	160157769	160157840	G1BR
chr1	160236440	160236512	G1BR
chr1	161142899	161142965	G1BR
chr1	161229989	161230055	G1BR
chr1	161650744	161650814	G1BR
chr1	161917663	161917751	G1BR
chr1	162620269	162620369	G1BR
chr1	163003247	163003313	G1BR
chr1	163090705	163090771	G1BR
chr1	163348495	163348561	G1BR
chr1	163623264	163623330	G1BR
chr1	163999011	163999068	G1BR
chr1	164158074	164158130	G1BR
chr1	164762966	164763032	G1BR
chr1	164864566	164864637	G1BR
chr1	164935667	164935738	G1BR
chr1	165124536	165124602	G1BR
chr1	165329944	165330010	G1BR
chr1	167819170	167819236	G1BR
chr1	168172809	168172875	G1BR
chr1	168294052	168294124	G1BR
chr1	168339066	168339137	G1BR
chr1	168489967	168490033	G1BR
chr1	168698134	168698200	G1BR
chr1	168724481	168724552	G1BR
chr1	169099304	169099376	G1BR
chr1	169719450	169719516	G1BR
chr1	169881115	169881181	G1BR
chr1	170393266	170393332	G1BR
chr1	170489791	170489857	G1BR
chr1	170544172	170544238	G1BR
chr1	170559037	170559108	G1BR
chr1	170685982	170686048	G1BR
chr1	171075334	171075449	G1BR
chr1	171583723	171583789	G1BR
chr1	172373610	172373681	G1BR
chr1	172905150	172905216	G1BR
chr1	173085345	173085411	G1BR
chr1	173382544	173382635	G1BR
chr1	173545912	173545949	G1BR
chr1	173616138	173616204	G1BR
chr1	175090491	175090557	G1BR
chr1	175180422	175180493	G1BR
chr1	175271940	175272011	G1BR
chr1	175376563	175376629	G1BR
chr1	175861301	175861356	G1BR
chr1	175941630	175941715	G1BR
chr1	176065153	176065219	G1BR
chr1	176488556	176488628	G1BR
chr1	176929088	176929178	G1BR
chr1	176958946	176959012	G1BR
chr1	177414676	177414728	G1BR
chr1	177482224	177482290	G1BR
chr1	177503739	177503805	G1BR
chr1	177689875	177689932	G1BR
chr1	177772213	177772236	G1BR
chr1	177974207	177974273	G1BR
chr1	178901426	178901492	G1BR
chr1	179110857	179110923	G1BR
chr1	179644172	179644238	G1BR
chr1	180429532	180429598	G1BR
chr1	180552435	180552506	G1BR
chr1	180660873	180660939	G1BR
chr1	181252384	181252450	G1BR
chr1	181868086	181868152	G1BR
chr1	182141472	182141538	G1BR
chr1	182426261	182426315	G1BR
chr1	183083481	183083547	G1BR
chr1	183132144	183132210	G1BR
chr1	183149721	183149788	G1BR
chr1	183151961	183152011	G1BR
chr1	183176513	183176580	G1BR
chr1	183230124	183230195	G1BR
chr1	183293242	183293375	G1BR
chr1	183441735	183441806	G1BR
chr1	183851726	183851792	G1BR
chr1	184096613	184096676	G1BR
chr1	184388862	184388904	G1BR
chr1	184981140	184981211	G1BR
chr1	185086952	185087023	G1BR
chr1	185139813	185139884	G1BR
chr1	185203417	185203488	G1BR
chr1	185813361	185813427	G1BR
chr1	186361165	186361202	G1BR
chr1	186487609	186487675	G1BR
chr1	186917795	186917861	G1BR
chr1	187246341	187246407	G1BR
chr1	187443136	187443224	G1BR
chr1	187600599	187600611	G1BR
chr1	188835100	188835171	G1BR
chr1	189159904	189159990	G1BR
chr1	189206568	189206634	G1BR
chr1	189587238	189587304	G1BR
chr1	189867414	189867510	G1BR
chr1	190374264	190374383	G1BR
chr1	190448376	190448376	G1BR
chr1	190591886	190591973	G1BR
chr1	191215229	191215295	G1BR
chr1	192211359	192211430	G1BR
chr1	193111097	193111169	G1BR
chr1	193431440	193431506	G1BR
chr1	193439538	193439604	G1BR
chr1	194433483	194433549	G1BR
chr1	194496972	194497038	G1BR
chr1	195079378	195079591	G1BR
chr1	195332688	195332754	G1BR
chr1	195478139	195478222	G1BR
chr1	196853727	196853793	G1BR
chr1	197022953	197023019	G1BR
chr1	197834216	197834282	G1BR
chr1	198266322	198266407	G1BR
chr1	198904770	198904841	G1BR
chr1	200055041	200055107	G1BR
chr1	200496624	200496689	G1BR
chr1	200867027	200867075	G1BR
chr1	200976863	200976917	G1BR
chr1	201476189	201476190	G1BR
chr1	201659664	201659752	G1BR
chr1	201720393	201720426	G1BR
chr1	201783797	201783800	G1BR
chr1	201799267	201799312	G1BR
chr1	202204736	202204802	G1BR
chr1	202424334	202424425	G1BR
chr1	202534330	202534397	G1BR
chr1	203641137	203641203	G1BR
chr1	203931128	203931194	G1BR
chr1	204304411	204304477	G1BR
chr1	204315871	204315877	G1BR
chr1	204461790	204461862	G1BR
chr1	204562084	204562154	G1BR
chr1	204650951	204651017	G1BR
chr1	204737540	204737606	G1BR
chr1	205134787	205134858	G1BR
chr1	205404142	205404208	G1BR
chr1	205694366	205694442	G1BR
chr1	206151485	206151556	G1BR
chr1	206561623	206561689	G1BR
chr1	206753177	206753243	G1BR
chr1	206848652	206848729	G1BR
chr1	207645339	207645405	G1BR
chr1	208189251	208189257	G1BR
chr1	208355914	208355980	G1BR
chr1	208399722	208399793	G1BR
chr1	208727112	208727124	G1BR
chr1	208837599	208837665	G1BR
chr1	208890602	208890669	G1BR
chr1	208895861	208895928	G1BR
chr1	209319665	209319731	G1BR
chr1	209674836	209674902	G1BR
chr1	209746566	209746681	G1BR
chr1	209971169	209971246	G1BR
chr1	210258705	210258771	G1BR
chr1	210784587	210784653	G1BR
chr1	210852091	210852161	G1BR
chr1	210898193	210898259	G1BR
chr1	211035735	211035826	G1BR
chr1	211365335	211365446	G1BR
chr1	211607124	211607215	G1BR
chr1	211623766	211623987	G1BR
chr1	211757292	211757364	G1BR
chr1	212628498	212628569	G1BR
chr1	212675622	212675689	G1BR
chr1	213049564	213049630	G1BR
chr1	213262780	213262848	G1BR
chr1	213286844	213286910	G1BR
chr1	213457153	213457225	G1BR
chr1	213486029	213486095	G1BR
chr1	213489983	213490073	G1BR
chr1	213695440	213695506	G1BR
chr1	214185879	214185945	G1BR
chr1	214629865	214629931	G1BR
chr1	214731309	214731380	G1BR
chr1	214840197	214840235	G1BR
chr1	215366865	215366931	G1BR
chr1	215399660	215399727	G1BR
chr1	215592789	215592855	G1BR
chr1	216118378	216118445	G1BR
chr1	216131491	216131554	G1BR
chr1	216213395	216213486	G1BR
chr1	216857561	216857627	G1BR
chr1	217005807	217005873	G1BR
chr1	217538411	217538477	G1BR
chr1	217714825	217714842	G1BR
chr1	217734286	217734333	G1BR
chr1	217796547	217796618	G1BR
chr1	217889233	217889299	G1BR
chr1	218090843	218090909	G1BR
chr1	218469015	218469081	G1BR
chr1	218520875	218520946	G1BR
chr1	218831327	218831393	G1BR
chr1	219163575	219163641	G1BR
chr1	219409234	219409305	G1BR
chr1	220587566	220587656	G1BR
chr1	221292035	221292106	G1BR
chr1	221823809	221823875	G1BR
chr1	221954650	221954717	G1BR
chr1	222070717	222070788	G1BR
chr1	222697652	222697718	G1BR
chr1	222832570	222832641	G1BR
chr1	223549540	223549611	G1BR
chr1	224074958	224075042	G1BR
chr1	224363101	224363194	G1BR
chr1	224797830	224797901	G1BR
chr1	224811447	224811513	G1BR
chr1	224975264	224975330	G1BR
chr1	225058471	225058537	G1BR
chr1	225456565	225456631	G1BR
chr1	225946943	225947009	G1BR
chr1	226096156	226096222	G1BR
chr1	226280816	226280882	G1BR
chr1	226393257	226393341	G1BR
chr1	227300102	227300168	G1BR
chr1	227366643	227366709	G1BR
chr1	228421703	228421769	G1BR
chr1	228551637	228551703	G1BR
chr1	229528795	229528887	G1BR
chr1	229585158	229585258	G1BR
chr1	230057455	230057521	G1BR
chr1	230523927	230523993	G1BR
chr1	231324436	231324502	G1BR
chr1	231449261	231449332	G1BR
chr1	231835998	231836067	G1BR
chr1	232043955	232044039	G1BR
chr1	232311429	232311495	G1BR
chr1	232314177	232314243	G1BR
chr1	232321355	232321421	G1BR
chr1	232767288	232767354	G1BR
chr1	232830789	232830855	G1BR
chr1	232906517	232906583	G1BR
chr1	233232036	233232102	G1BR
chr1	233252699	233252766	G1BR
chr1	234151466	234151532	G1BR
chr1	234495550	234495621	G1BR
chr1	234700716	234700787	G1BR
chr1	234835842	234835913	G1BR
chr1	234952002	234952068	G1BR
chr1	235063442	235063508	G1BR
chr1	235246651	235246717	G1BR
chr1	235290502	235290563	G1BR
chr1	236151021	236151087	G1BR
chr1	236167337	236167395	G1BR
chr1	236348790	236348881	G1BR
chr1	236391108	236391174	G1BR
chr1	236802434	236802484	G1BR
chr1	237896307	237896316	G1BR
chr1	238033774	238033840	G1BR
chr1	238441458	238441529	G1BR
chr1	239145354	239145420	G1BR
chr1	239390380	239390466	G1BR
chr1	239550735	239550801	G1BR
chr1	239624833	239624882	G1BR
chr1	240216893	240216959	G1BR
chr1	240289825	240289891	G1BR
chr1	240609698	240609764	G1BR
chr1	240628915	240628981	G1BR
chr1	240644224	240644336	G1BR
chr1	240726802	240726868	G1BR
chr1	241876069	241876135	G1BR
chr1	242441743	242441809	G1BR
chr1	242472331	242472397	G1BR
chr1	242914932	242915003	G1BR
chr1	243375194	243375260	G1BR
chr1	243381627	243381693	G1BR
chr1	243607115	243607121	G1BR
chr1	243650072	243650139	G1BR
chr1	243671206	243671272	G1BR
chr1	243843809	243843875	G1BR
chr1	244428203	244428270	G1BR
chr1	244526638	244526704	G1BR
chr1	244727038	244727178	G1BR
chr1	245008040	245008111	G1BR
chr1	245019919	245019926	G1BR
chr1	245549349	245549445	G1BR
chr1	245950288	245950354	G1BR
chr1	246055631	246055718	G1BR
chr1	246193474	246193540	G1BR
chr1	246424350	246424419	G1BR
chr1	246438524	246438590	G1BR
chr1	246523888	246523954	G1BR
chr1	246647882	246648216	G1BR
chr1	246900955	246901057	G1BR
chr1	247808470	247808659	G1BR
chr1	247833725	247833755	G1BR
chr1	247945736	247945822	G1BR
chr1	247954494	247954540	G1BR
chr1	248885835	248885906	G1BR
chr1	249098039	249098110	G1BR
chr1	249175645	249175711	G1BR
chr10	446745	446811	G1BR
chr10	694000	694066	G1BR
chr10	1237267	1237333	G1BR
chr10	1527790	1527857	G1BR
chr10	1550919	1550985	G1BR
chr10	1595715	1595782	G1BR
chr10	1635048	1635240	G1BR
chr10	1953005	1953071	G1BR
chr10	2082786	2082852	G1BR
chr10	2434499	2434563	G1BR
chr10	2759296	2759362	G1BR
chr10	3322343	3322409	G1BR
chr10	3690945	3690952	G1BR
chr10	4174540	4174627	G1BR
chr10	5031343	5031414	G1BR
chr10	5464194	5464266	G1BR
chr10	5505737	5505808	G1BR
chr10	5611261	5611284	G1BR
chr10	5762471	5762537	G1BR
chr10	5959675	5959741	G1BR
chr10	5962599	5962683	G1BR
chr10	6496702	6496768	G1BR
chr10	6754841	6754894	G1BR
chr10	6890619	6890686	G1BR
chr10	7449748	7449828	G1BR
chr10	7836468	7836538	G1BR
chr10	7984896	7984962	G1BR
chr10	7986806	7986872	G1BR
chr10	8007554	8007620	G1BR
chr10	8200792	8200863	G1BR
chr10	8262217	8262283	G1BR
chr10	8287357	8287423	G1BR
chr10	8376844	8376910	G1BR
chr10	9123029	9123095	G1BR
chr10	9321217	9321283	G1BR
chr10	10705113	10705181	G1BR
chr10	11047983	11048049	G1BR
chr10	11138769	11138835	G1BR
chr10	11660181	11660212	G1BR
chr10	11999336	11999431	G1BR
chr10	12133843	12133996	G1BR
chr10	12401425	12401491	G1BR
chr10	12928605	12928676	G1BR
chr10	12961841	12962101	G1BR
chr10	13102572	13102638	G1BR
chr10	13328590	13328679	G1BR
chr10	13330502	13330569	G1BR
chr10	13592252	13592325	G1BR
chr10	13851682	13851748	G1BR
chr10	13886087	13886177	G1BR
chr10	13964208	13964274	G1BR
chr10	13973197	13973263	G1BR
chr10	14680756	14680822	G1BR
chr10	15651547	15651613	G1BR
chr10	16304264	16304330	G1BR
chr10	16354976	16355042	G1BR
chr10	16410384	16410388	G1BR
chr10	16435530	16435597	G1BR
chr10	16807407	16807473	G1BR
chr10	16859265	16859337	G1BR
chr10	17203521	17203592	G1BR
chr10	17839332	17839403	G1BR
chr10	18796255	18796351	G1BR
chr10	19192119	19192186	G1BR
chr10	19325403	19325469	G1BR
chr10	20101735	20101829	G1BR
chr10	20283336	20283419	G1BR
chr10	20489661	20489727	G1BR
chr10	20552619	20552685	G1BR
chr10	20824694	20824755	G1BR
chr10	20835670	20835744	G1BR
chr10	21014927	21014993	G1BR
chr10	21131068	21131139	G1BR
chr10	21437276	21437342	G1BR
chr10	21694827	21694893	G1BR
chr10	21841953	21842019	G1BR
chr10	22142588	22142678	G1BR
chr10	22614591	22614667	G1BR
chr10	22887500	22887566	G1BR
chr10	23763219	23763317	G1BR
chr10	23778239	23778306	G1BR
chr10	24797372	24797438	G1BR
chr10	25014270	25014337	G1BR
chr10	25051282	25051348	G1BR
chr10	25856989	25857055	G1BR
chr10	26086517	26086588	G1BR
chr10	26292826	26292892	G1BR
chr10	26509805	26509876	G1BR
chr10	27001924	27002045	G1BR
chr10	28042195	28042201	G1BR
chr10	28400214	28400280	G1BR
chr10	28938192	28938258	G1BR
chr10	28959982	28960088	G1BR
chr10	29052762	29052833	G1BR
chr10	29191722	29191793	G1BR
chr10	29542058	29542124	G1BR
chr10	29565703	29565769	G1BR
chr10	29567728	29567795	G1BR
chr10	29742898	29742964	G1BR
chr10	29759414	29759483	G1BR
chr10	30230383	30230428	G1BR
chr10	30760479	30760527	G1BR
chr10	30843599	30843670	G1BR
chr10	32290100	32290151	G1BR
chr10	32323740	32323781	G1BR
chr10	32713219	32713285	G1BR
chr10	32890152	32890218	G1BR
chr10	32894055	32894121	G1BR
chr10	33158475	33158541	G1BR
chr10	33306898	33306969	G1BR
chr10	33382493	33382559	G1BR
chr10	33395599	33395665	G1BR
chr10	33409365	33409431	G1BR
chr10	33532227	33532293	G1BR
chr10	34013107	34013173	G1BR
chr10	34578727	34578793	G1BR
chr10	35183294	35183368	G1BR
chr10	35681480	35681490	G1BR
chr10	35987756	35987844	G1BR
chr10	36219690	36219757	G1BR
chr10	36542104	36542170	G1BR
chr10	36603990	36604056	G1BR
chr10	36622719	36622765	G1BR
chr10	36804158	36804224	G1BR
chr10	37332292	37332343	G1BR
chr10	37622716	37622782	G1BR
chr10	37924865	37924915	G1BR
chr10	38209118	38209184	G1BR
chr10	38586696	38586763	G1BR
chr10	38608908	38608974	G1BR
chr10	38787995	38788061	G1BR
chr10	38795132	38795198	G1BR
chr10	39037177	39037243	G1BR
chr10	39091564	39091592	G1BR
chr10	39133222	39133288	G1BR
chr10	39135748	39135814	G1BR
chr10	39141415	39141421	G1BR
chr10	42816060	42816065	G1BR
chr10	42966866	42966938	G1BR
chr10	43236435	43236489	G1BR
chr10	43378817	43378909	G1BR
chr10	43421480	43421551	G1BR
chr10	43483460	43483531	G1BR
chr10	43513447	43513513	G1BR
chr10	43676194	43676265	G1BR
chr10	43719852	43719918	G1BR
chr10	44323790	44323856	G1BR
chr10	44516413	44516416	G1BR
chr10	45387095	45387166	G1BR
chr10	45676071	45676142	G1BR
chr10	45731274	45731339	G1BR
chr10	45961897	45961963	G1BR
chr10	47193824	47193890	G1BR
chr10	47728104	47728266	G1BR
chr10	48235478	48235726	G1BR
chr10	48460453	48460519	G1BR
chr10	48499506	48499572	G1BR
chr10	48570306	48570372	G1BR
chr10	48604277	48604343	G1BR
chr10	48655577	48655677	G1BR
chr10	48903167	48903254	G1BR
chr10	49219960	49220026	G1BR
chr10	49236941	49237014	G1BR
chr10	49475483	49475574	G1BR
chr10	49546427	49546493	G1BR
chr10	50004840	50004906	G1BR
chr10	50377813	50377879	G1BR
chr10	50811729	50811795	G1BR
chr10	50835682	50835753	G1BR
chr10	50898208	50898274	G1BR
chr10	50954424	50954490	G1BR
chr10	51071326	51071392	G1BR
chr10	51350803	51350874	G1BR
chr10	51501889	51501970	G1BR
chr10	51643863	51643935	G1BR
chr10	51701612	51701678	G1BR
chr10	52157125	52157191	G1BR
chr10	53185314	53185380	G1BR
chr10	54412572	54412638	G1BR
chr10	54581965	54582035	G1BR
chr10	55568618	55568684	G1BR
chr10	57973005	57973071	G1BR
chr10	59103205	59103272	G1BR
chr10	59250665	59250736	G1BR
chr10	59570822	59570888	G1BR
chr10	59821892	59821963	G1BR
chr10	59918720	59918786	G1BR
chr10	59939165	59939233	G1BR
chr10	59992800	59992866	G1BR
chr10	60658115	60658186	G1BR
chr10	60699293	60699359	G1BR
chr10	60716817	60716883	G1BR
chr10	60755249	60755349	G1BR
chr10	61209536	61209593	G1BR
chr10	61316842	61316908	G1BR
chr10	61791596	61791662	G1BR
chr10	62036344	62036410	G1BR
chr10	62571240	62571312	G1BR
chr10	63626079	63626167	G1BR
chr10	63924811	63924897	G1BR
chr10	63926384	63926450	G1BR
chr10	63942525	63942584	G1BR
chr10	64187884	64187950	G1BR
chr10	64254450	64254516	G1BR
chr10	64556152	64556243	G1BR
chr10	64740793	64740831	G1BR
chr10	64849330	64849439	G1BR
chr10	64904902	64904985	G1BR
chr10	65101209	65101275	G1BR
chr10	65346924	65346990	G1BR
chr10	65520513	65520579	G1BR
chr10	65577103	65577193	G1BR
chr10	65735118	65735184	G1BR
chr10	66017367	66017433	G1BR
chr10	66097204	66097270	G1BR
chr10	66379285	66379304	G1BR
chr10	66443046	66443112	G1BR
chr10	66869133	66869200	G1BR
chr10	67160134	67160200	G1BR
chr10	67767258	67767324	G1BR
chr10	67809534	67809600	G1BR
chr10	67853862	67853920	G1BR
chr10	68012945	68013005	G1BR
chr10	68066326	68066392	G1BR
chr10	68220880	68220946	G1BR
chr10	68601111	68601177	G1BR
chr10	68890663	68890729	G1BR
chr10	68917863	68917929	G1BR
chr10	69362043	69362109	G1BR
chr10	69381240	69381307	G1BR
chr10	71534716	71534801	G1BR
chr10	71604778	71604849	G1BR
chr10	71854013	71854079	G1BR
chr10	71880395	71880461	G1BR
chr10	72056868	72056918	G1BR
chr10	72526764	72526835	G1BR
chr10	72714226	72714292	G1BR
chr10	73504974	73505045	G1BR
chr10	73539167	73539245	G1BR
chr10	73667315	73667389	G1BR
chr10	73988294	73988360	G1BR
chr10	74116040	74116106	G1BR
chr10	74168506	74168572	G1BR
chr10	74451146	74451217	G1BR
chr10	75798769	75798862	G1BR
chr10	76042059	76042125	G1BR
chr10	76047091	76047186	G1BR
chr10	76065269	76065346	G1BR
chr10	76434869	76434935	G1BR
chr10	76501082	76501148	G1BR
chr10	76656490	76656509	G1BR
chr10	76865385	76865451	G1BR
chr10	76907497	76907563	G1BR
chr10	77112970	77112976	G1BR
chr10	77149869	77149937	G1BR
chr10	77177372	77177443	G1BR
chr10	77211974	77212045	G1BR
chr10	77224149	77224215	G1BR
chr10	77307347	77307413	G1BR
chr10	77345594	77345660	G1BR
chr10	77383527	77383593	G1BR
chr10	77477951	77478017	G1BR
chr10	77548641	77548712	G1BR
chr10	77564679	77564745	G1BR
chr10	77767589	77767636	G1BR
chr10	77772396	77772462	G1BR
chr10	77777666	77777732	G1BR
chr10	77965161	77965227	G1BR
chr10	78137406	78137472	G1BR
chr10	78788050	78788116	G1BR
chr10	78965556	78965622	G1BR
chr10	79035725	79035791	G1BR
chr10	79221797	79221845	G1BR
chr10	79323191	79323257	G1BR
chr10	79446637	79446703	G1BR
chr10	80023905	80023971	G1BR
chr10	80123167	80123234	G1BR
chr10	80474027	80474098	G1BR
chr10	80500460	80500553	G1BR
chr10	80664452	80664552	G1BR
chr10	80785634	80785722	G1BR
chr10	80935694	80935767	G1BR
chr10	81024799	81024865	G1BR
chr10	81851424	81851490	G1BR
chr10	82017431	82017502	G1BR
chr10	82080228	82080295	G1BR
chr10	82418256	82418343	G1BR
chr10	82511804	82511875	G1BR
chr10	83216427	83216493	G1BR
chr10	83878275	83878341	G1BR
chr10	84562150	84562216	G1BR
chr10	84710075	84710141	G1BR
chr10	84993694	84993760	G1BR
chr10	85903114	85903156	G1BR
chr10	86806915	86806981	G1BR
chr10	87082717	87082783	G1BR
chr10	87359649	87359701	G1BR
chr10	87419828	87419894	G1BR
chr10	87684801	87684867	G1BR
chr10	87775681	87775747	G1BR
chr10	87865665	87865731	G1BR
chr10	87967193	87967263	G1BR
chr10	88341249	88341336	G1BR
chr10	89644292	89644358	G1BR
chr10	89822578	89822644	G1BR
chr10	90253490	90253546	G1BR
chr10	90701144	90701215	G1BR
chr10	91121787	91121858	G1BR
chr10	91780450	91780516	G1BR
chr10	92223798	92223865	G1BR
chr10	92351588	92351675	G1BR
chr10	92362461	92362527	G1BR
chr10	92762381	92762447	G1BR
chr10	93386069	93386135	G1BR
chr10	93658039	93658046	G1BR
chr10	94476982	94477047	G1BR
chr10	94506310	94506377	G1BR
chr10	94786088	94786154	G1BR
chr10	94877574	94877658	G1BR
chr10	94907279	94907345	G1BR
chr10	94912079	94912145	G1BR
chr10	94983644	94983715	G1BR
chr10	95974554	95974620	G1BR
chr10	96504625	96504691	G1BR
chr10	97170626	97170692	G1BR
chr10	97272912	97273000	G1BR
chr10	98033279	98033345	G1BR
chr10	98164389	98164446	G1BR
chr10	98314190	98314256	G1BR
chr10	98440403	98440469	G1BR
chr10	98592947	98593018	G1BR
chr10	99186173	99186244	G1BR
chr10	99307391	99307541	G1BR
chr10	99537700	99537775	G1BR
chr10	99561950	99562005	G1BR
chr10	99659301	99659367	G1BR
chr10	100117140	100117192	G1BR
chr10	100255707	100255773	G1BR
chr10	100264407	100264494	G1BR
chr10	100481536	100481602	G1BR
chr10	100681223	100681248	G1BR
chr10	100845597	100845663	G1BR
chr10	100878497	100878589	G1BR
chr10	100990607	100990673	G1BR
chr10	101823653	101823728	G1BR
chr10	102415630	102415696	G1BR
chr10	102626962	102627028	G1BR
chr10	102919623	102919717	G1BR
chr10	102984029	102984111	G1BR
chr10	103022514	103022582	G1BR
chr10	103211764	103211830	G1BR
chr10	103264162	103264221	G1BR
chr10	103533860	103533931	G1BR
chr10	103679964	103680030	G1BR
chr10	103790976	103791042	G1BR
chr10	103903722	103903793	G1BR
chr10	104156440	104156503	G1BR
chr10	104309891	104309957	G1BR
chr10	104473758	104473829	G1BR
chr10	104708979	104709074	G1BR
chr10	104805149	104805215	G1BR
chr10	104865438	104865438	G1BR
chr10	105921799	105921842	G1BR
chr10	106554524	106554590	G1BR
chr10	106740080	106740146	G1BR
chr10	106771837	106771903	G1BR
chr10	107024853	107024916	G1BR
chr10	107055057	107055156	G1BR
chr10	107103853	107103979	G1BR
chr10	107419568	107419634	G1BR
chr10	107449146	107449217	G1BR
chr10	107747665	107747731	G1BR
chr10	107930435	107930532	G1BR
chr10	107977396	107977462	G1BR
chr10	108420671	108420737	G1BR
chr10	108589570	108589636	G1BR
chr10	109220360	109220432	G1BR
chr10	110185543	110185617	G1BR
chr10	111027928	111027994	G1BR
chr10	111383952	111384036	G1BR
chr10	111779265	111779406	G1BR
chr10	112134343	112134409	G1BR
chr10	112153413	112153485	G1BR
chr10	112262284	112262319	G1BR
chr10	112432973	112433061	G1BR
chr10	112971749	112971815	G1BR
chr10	112994598	112994664	G1BR
chr10	113356896	113356962	G1BR
chr10	113635834	113635900	G1BR
chr10	114000424	114000490	G1BR
chr10	114281700	114281766	G1BR
chr10	114403620	114403686	G1BR
chr10	114437911	114437977	G1BR
chr10	114595441	114595508	G1BR
chr10	114983875	114983941	G1BR
chr10	115165870	115165936	G1BR
chr10	115354868	115354931	G1BR
chr10	115861508	115861568	G1BR
chr10	116470104	116470170	G1BR
chr10	116476175	116476257	G1BR
chr10	116778630	116778701	G1BR
chr10	117808166	117808251	G1BR
chr10	117920137	117920203	G1BR
chr10	117971738	117971804	G1BR
chr10	117975589	117975655	G1BR
chr10	118632433	118632482	G1BR
chr10	118690760	118690826	G1BR
chr10	118720862	118720928	G1BR
chr10	118817675	118817741	G1BR
chr10	118828242	118828308	G1BR
chr10	118929086	118929153	G1BR
chr10	119071060	119071127	G1BR
chr10	119656158	119656166	G1BR
chr10	119687810	119687876	G1BR
chr10	119933070	119933136	G1BR
chr10	120096244	120096315	G1BR
chr10	121030985	121031051	G1BR
chr10	121085050	121085116	G1BR
chr10	121135794	121135860	G1BR
chr10	121145842	121145908	G1BR
chr10	121341392	121341458	G1BR
chr10	122330585	122330652	G1BR
chr10	122401022	122401088	G1BR
chr10	122734658	122734724	G1BR
chr10	122901914	122901980	G1BR
chr10	123222371	123222437	G1BR
chr10	123408226	123408313	G1BR
chr10	123553455	123553521	G1BR
chr10	123597839	123597923	G1BR
chr10	124111868	124111939	G1BR
chr10	124944631	124944716	G1BR
chr10	124983125	124983191	G1BR
chr10	125014489	125014575	G1BR
chr10	125189724	125189790	G1BR
chr10	125532662	125532734	G1BR
chr10	126049394	126049461	G1BR
chr10	126470652	126470916	G1BR
chr10	126815479	126815550	G1BR
chr10	126826998	126827064	G1BR
chr10	126911935	126912007	G1BR
chr10	127101306	127101372	G1BR
chr10	127245642	127245708	G1BR
chr10	127923531	127923620	G1BR
chr10	127975065	127975131	G1BR
chr10	128006773	128006864	G1BR
chr10	128007915	128007981	G1BR
chr10	128080509	128080564	G1BR
chr10	128095895	128095961	G1BR
chr10	128127326	128127381	G1BR
chr10	128423618	128423684	G1BR
chr10	128534659	128534730	G1BR
chr10	128983138	128983204	G1BR
chr10	129197758	129197810	G1BR
chr10	129388989	129389060	G1BR
chr10	129757274	129757358	G1BR
chr10	130353557	130353623	G1BR
chr10	130553567	130553633	G1BR
chr10	130636474	130636542	G1BR
chr10	130820047	130820153	G1BR
chr10	131009018	131009085	G1BR
chr10	131024813	131024863	G1BR
chr10	131114128	131114194	G1BR
chr10	131121615	131121681	G1BR
chr10	131209445	131209511	G1BR
chr10	131257067	131257134	G1BR
chr10	131691182	131691248	G1BR
chr10	131818897	131818963	G1BR
chr10	131844881	131844947	G1BR
chr10	132021899	132021965	G1BR
chr10	132374835	132374901	G1BR
chr10	132557646	132557712	G1BR
chr10	132658559	132658605	G1BR
chr10	132752871	132752915	G1BR
chr10	132982065	132982132	G1BR
chr10	133172875	133172941	G1BR
chr10	133289830	133289896	G1BR
chr10	133447888	133447955	G1BR
chr10	134471642	134471709	G1BR
chr10	134791604	134791698	G1BR
chr10	135227836	135227902	G1BR
chr10	135454945	135455011	G1BR
chr11	587119	587196	G1BR
chr11	1753112	1753215	G1BR
chr11	1898429	1898501	G1BR
chr11	1931644	1931750	G1BR
chr11	2598489	2598555	G1BR
chr11	2654410	2654466	G1BR
chr11	2688649	2688715	G1BR
chr11	2883761	2883827	G1BR
chr11	2894176	2894279	G1BR
chr11	2972519	2972585	G1BR
chr11	4381086	4381136	G1BR
chr11	4522095	4522173	G1BR
chr11	5043175	5043246	G1BR
chr11	5251879	5251975	G1BR
chr11	5460250	5460310	G1BR
chr11	5884376	5884447	G1BR
chr11	5928245	5928330	G1BR
chr11	6045694	6045770	G1BR
chr11	8597945	8598011	G1BR
chr11	9033626	9033640	G1BR
chr11	9378949	9379015	G1BR
chr11	9598021	9598087	G1BR
chr11	10514405	10514472	G1BR
chr11	10758914	10758980	G1BR
chr11	11162721	11162787	G1BR
chr11	11330599	11330666	G1BR
chr11	11695247	11695292	G1BR
chr11	11845491	11845515	G1BR
chr11	12188451	12188517	G1BR
chr11	12572525	12572598	G1BR
chr11	12701003	12701069	G1BR
chr11	13251211	13251277	G1BR
chr11	13282295	13282361	G1BR
chr11	13344233	13344304	G1BR
chr11	13641783	13641849	G1BR
chr11	13830477	13830543	G1BR
chr11	14870135	14870357	G1BR
chr11	15256591	15256657	G1BR
chr11	15329632	15329698	G1BR
chr11	15355311	15355377	G1BR
chr11	15807829	15807895	G1BR
chr11	15871441	15871507	G1BR
chr11	15956554	15956637	G1BR
chr11	16041976	16042042	G1BR
chr11	16145468	16145534	G1BR
chr11	16240757	16240824	G1BR
chr11	16376643	16376709	G1BR
chr11	16398082	16398131	G1BR
chr11	16442474	16442540	G1BR
chr11	16633389	16633455	G1BR
chr11	16709581	16709647	G1BR
chr11	16944077	16944143	G1BR
chr11	17095466	17095542	G1BR
chr11	17991063	17991129	G1BR
chr11	18373920	18373986	G1BR
chr11	18539282	18539358	G1BR
chr11	18685390	18685456	G1BR
chr11	19097880	19097946	G1BR
chr11	19213863	19213931	G1BR
chr11	19888762	19888828	G1BR
chr11	20020961	20021049	G1BR
chr11	20288923	20289026	G1BR
chr11	20596484	20596548	G1BR
chr11	20623330	20623396	G1BR
chr11	21686387	21686453	G1BR
chr11	21799128	21799216	G1BR
chr11	22462131	22462197	G1BR
chr11	22665515	22665581	G1BR
chr11	23122440	23122506	G1BR
chr11	23464801	23464867	G1BR
chr11	23898329	23898417	G1BR
chr11	24426395	24426461	G1BR
chr11	26183948	26184014	G1BR
chr11	26720518	26720584	G1BR
chr11	27136921	27136977	G1BR
chr11	27199234	27199300	G1BR
chr11	27356437	27356518	G1BR
chr11	27709422	27709488	G1BR
chr11	27792042	27792109	G1BR
chr11	27908455	27908526	G1BR
chr11	28483128	28483192	G1BR
chr11	28564781	28564829	G1BR
chr11	28810292	28810370	G1BR
chr11	28944996	28945062	G1BR
chr11	29312374	29312440	G1BR
chr11	29515343	29515415	G1BR
chr11	30216687	30216753	G1BR
chr11	30777728	30777794	G1BR
chr11	30877906	30877990	G1BR
chr11	31060789	31060856	G1BR
chr11	31822327	31822387	G1BR
chr11	31959242	31959309	G1BR
chr11	32053155	32053226	G1BR
chr11	33413379	33413445	G1BR
chr11	33942839	33942905	G1BR
chr11	34190968	34191034	G1BR
chr11	34546280	34546346	G1BR
chr11	34555550	34555617	G1BR
chr11	34556385	34556442	G1BR
chr11	34604497	34604568	G1BR
chr11	34766748	34766819	G1BR
chr11	34792013	34792079	G1BR
chr11	34996248	34996374	G1BR
chr11	35027013	35027080	G1BR
chr11	35167772	35167843	G1BR
chr11	35587111	35587324	G1BR
chr11	35589832	35589897	G1BR
chr11	35784723	35784789	G1BR
chr11	35831437	35831517	G1BR
chr11	35913836	35913902	G1BR
chr11	36075488	36075515	G1BR
chr11	36647408	36647474	G1BR
chr11	36790759	36790816	G1BR
chr11	36801819	36801885	G1BR
chr11	37747357	37747428	G1BR
chr11	37994404	37994470	G1BR
chr11	38363831	38363897	G1BR
chr11	38385910	38385998	G1BR
chr11	38452093	38452159	G1BR
chr11	38955431	38955497	G1BR
chr11	39891375	39891441	G1BR
chr11	40302327	40302393	G1BR
chr11	40651159	40651230	G1BR
chr11	41114262	41114328	G1BR
chr11	41153229	41153295	G1BR
chr11	41471710	41471776	G1BR
chr11	41766165	41766237	G1BR
chr11	41951843	41951914	G1BR
chr11	42065697	42065785	G1BR
chr11	42719597	42719624	G1BR
chr11	42763733	42763799	G1BR
chr11	42906260	42906277	G1BR
chr11	43576914	43576980	G1BR
chr11	43579376	43579443	G1BR
chr11	43680766	43680832	G1BR
chr11	43704262	43704335	G1BR
chr11	43849091	43849157	G1BR
chr11	43918914	43918980	G1BR
chr11	44032934	44033005	G1BR
chr11	44076391	44076514	G1BR
chr11	44654820	44654891	G1BR
chr11	44732762	44732829	G1BR
chr11	44767161	44767227	G1BR
chr11	44811829	44811895	G1BR
chr11	44930883	44930949	G1BR
chr11	44944547	44944613	G1BR
chr11	45338135	45338365	G1BR
chr11	45369420	45369492	G1BR
chr11	45397653	45397724	G1BR
chr11	45916665	45916741	G1BR
chr11	46257588	46257654	G1BR
chr11	46379054	46379120	G1BR
chr11	46522289	46522355	G1BR
chr11	46650832	46650898	G1BR
chr11	46760426	46760492	G1BR
chr11	46969367	46969433	G1BR
chr11	47193075	47193146	G1BR
chr11	47261801	47261872	G1BR
chr11	47380032	47380098	G1BR
chr11	47452830	47452845	G1BR
chr11	47504970	47505036	G1BR
chr11	47600393	47600459	G1BR
chr11	47656649	47656715	G1BR
chr11	47660561	47660627	G1BR
chr11	48362379	48362450	G1BR
chr11	48399735	48399811	G1BR
chr11	48509336	48509412	G1BR
chr11	48662662	48662754	G1BR
chr11	49363153	49363308	G1BR
chr11	49838409	49838480	G1BR
chr11	50133574	50133590	G1BR
chr11	50227351	50227417	G1BR
chr11	51450012	51450090	G1BR
chr11	55857431	55857497	G1BR
chr11	57293577	57293673	G1BR
chr11	57303134	57303200	G1BR
chr11	57338477	57338548	G1BR
chr11	57531698	57531705	G1BR
chr11	58034947	58035014	G1BR
chr11	58040358	58040424	G1BR
chr11	58109225	58109301	G1BR
chr11	58122378	58122454	G1BR
chr11	58227353	58227424	G1BR
chr11	58387043	58387153	G1BR
chr11	58932870	58932946	G1BR
chr11	59120862	59120909	G1BR
chr11	59128480	59128546	G1BR
chr11	59512076	59512152	G1BR
chr11	61293969	61294035	G1BR
chr11	61347426	61347497	G1BR
chr11	61372681	61372764	G1BR
chr11	62175180	62175242	G1BR
chr11	62349358	62349424	G1BR
chr11	63237867	63237938	G1BR
chr11	63310182	63310263	G1BR
chr11	63656421	63656479	G1BR
chr11	63867668	63867734	G1BR
chr11	63889268	63889334	G1BR
chr11	63949854	63949920	G1BR
chr11	64080296	64080363	G1BR
chr11	64136133	64136216	G1BR
chr11	64477276	64477347	G1BR
chr11	64645506	64645562	G1BR
chr11	64885567	64885653	G1BR
chr11	65301112	65301198	G1BR
chr11	65333964	65334083	G1BR
chr11	65382090	65382161	G1BR
chr11	65904739	65904810	G1BR
chr11	66339011	66339082	G1BR
chr11	66391571	66391637	G1BR
chr11	66412497	66412563	G1BR
chr11	66913105	66913171	G1BR
chr11	66990913	66990979	G1BR
chr11	67297797	67297868	G1BR
chr11	67594194	67594279	G1BR
chr11	68251885	68251951	G1BR
chr11	68419986	68420046	G1BR
chr11	69039363	69039413	G1BR
chr11	69044766	69044832	G1BR
chr11	69191576	69191642	G1BR
chr11	69313525	69313592	G1BR
chr11	69495646	69495738	G1BR
chr11	69535885	69535956	G1BR
chr11	69586546	69586617	G1BR
chr11	69662482	69662548	G1BR
chr11	69809406	69809455	G1BR
chr11	70319964	70320008	G1BR
chr11	70353011	70353077	G1BR
chr11	70737836	70737889	G1BR
chr11	70784924	70784990	G1BR
chr11	71032976	71033042	G1BR
chr11	71169861	71169932	G1BR
chr11	71344634	71344700	G1BR
chr11	71544192	71544263	G1BR
chr11	71645668	71645721	G1BR
chr11	71684028	71684119	G1BR
chr11	71777675	71777747	G1BR
chr11	71892630	71892715	G1BR
chr11	72047975	72048041	G1BR
chr11	72158994	72159062	G1BR
chr11	72385505	72385572	G1BR
chr11	72443653	72443687	G1BR
chr11	72460324	72460390	G1BR
chr11	72742586	72742634	G1BR
chr11	72759848	72759914	G1BR
chr11	73098676	73098752	G1BR
chr11	73284689	73284755	G1BR
chr11	73381944	73382019	G1BR
chr11	74038255	74038321	G1BR
chr11	74564380	74564451	G1BR
chr11	74571718	74571789	G1BR
chr11	74872869	74872872	G1BR
chr11	75004169	75004235	G1BR
chr11	75215242	75215309	G1BR
chr11	75715747	75715833	G1BR
chr11	75743515	75743581	G1BR
chr11	75902147	75902213	G1BR
chr11	76269989	76270039	G1BR
chr11	76440161	76440240	G1BR
chr11	76844381	76844452	G1BR
chr11	77066802	77066849	G1BR
chr11	77782927	77782993	G1BR
chr11	77899017	77899083	G1BR
chr11	78114985	78115051	G1BR
chr11	78606030	78606094	G1BR
chr11	78727436	78727502	G1BR
chr11	78858006	78858077	G1BR
chr11	79084978	79085038	G1BR
chr11	79143245	79143306	G1BR
chr11	79488252	79488336	G1BR
chr11	79878765	79878831	G1BR
chr11	80031809	80031875	G1BR
chr11	80448526	80448597	G1BR
chr11	80474165	80474236	G1BR
chr11	81951375	81951441	G1BR
chr11	82249281	82249290	G1BR
chr11	82893434	82893505	G1BR
chr11	83077215	83077281	G1BR
chr11	84126100	84126166	G1BR
chr11	84240359	84240425	G1BR
chr11	84641512	84641578	G1BR
chr11	85337207	85337278	G1BR
chr11	86145131	86145202	G1BR
chr11	86353031	86353097	G1BR
chr11	87029246	87029317	G1BR
chr11	87115192	87115357	G1BR
chr11	87779837	87779903	G1BR
chr11	87858505	87858571	G1BR
chr11	88797203	88797269	G1BR
chr11	90160481	90160547	G1BR
chr11	90171772	90171838	G1BR
chr11	90283788	90283859	G1BR
chr11	90792877	90792923	G1BR
chr11	91127935	91127936	G1BR
chr11	91136827	91136893	G1BR
chr11	92375659	92375721	G1BR
chr11	92820822	92820889	G1BR
chr11	92868671	92868737	G1BR
chr11	93120890	93120956	G1BR
chr11	93250235	93250301	G1BR
chr11	94172803	94172862	G1BR
chr11	94214861	94214932	G1BR
chr11	94500145	94500202	G1BR
chr11	94663866	94663938	G1BR
chr11	94719026	94719097	G1BR
chr11	94861074	94861125	G1BR
chr11	95434641	95434733	G1BR
chr11	95663066	95663161	G1BR
chr11	96576705	96576771	G1BR
chr11	97020614	97020680	G1BR
chr11	97373502	97373568	G1BR
chr11	98104322	98104388	G1BR
chr11	98352583	98352649	G1BR
chr11	99592529	99592595	G1BR
chr11	99688737	99688803	G1BR
chr11	99905864	99905956	G1BR
chr11	100549361	100549434	G1BR
chr11	101958919	101958990	G1BR
chr11	102232430	102232501	G1BR
chr11	102844567	102844766	G1BR
chr11	102927043	102927126	G1BR
chr11	102957235	102957301	G1BR
chr11	103987866	103987932	G1BR
chr11	104214230	104214296	G1BR
chr11	104305866	104305937	G1BR
chr11	104552878	104552944	G1BR
chr11	104575285	104575351	G1BR
chr11	105584666	105584732	G1BR
chr11	105744235	105744301	G1BR
chr11	106295517	106295581	G1BR
chr11	106775090	106775156	G1BR
chr11	107818760	107818826	G1BR
chr11	107820060	107820126	G1BR
chr11	108041538	108041609	G1BR
chr11	108055067	108055170	G1BR
chr11	108198929	108198995	G1BR
chr11	108569122	108569206	G1BR
chr11	108611101	108611172	G1BR
chr11	109576564	109576633	G1BR
chr11	109849402	109849473	G1BR
chr11	110549464	110549530	G1BR
chr11	110659031	110659097	G1BR
chr11	110676457	110676523	G1BR
chr11	111116519	111116585	G1BR
chr11	111291461	111291512	G1BR
chr11	111685602	111685669	G1BR
chr11	111795120	111795200	G1BR
chr11	111800207	111800278	G1BR
chr11	112194667	112194733	G1BR
chr11	112502970	112503041	G1BR
chr11	112681462	112681515	G1BR
chr11	113139999	113140114	G1BR
chr11	113426607	113426673	G1BR
chr11	113449635	113449701	G1BR
chr11	114000413	114000479	G1BR
chr11	114010535	114010601	G1BR
chr11	114013328	114013394	G1BR
chr11	114856501	114856567	G1BR
chr11	114910725	114910792	G1BR
chr11	114996810	114996881	G1BR
chr11	115068431	115068497	G1BR
chr11	115092885	115092951	G1BR
chr11	115118858	115118938	G1BR
chr11	115194661	115194760	G1BR
chr11	115474329	115474418	G1BR
chr11	115497988	115498059	G1BR
chr11	115498460	115498526	G1BR
chr11	115547554	115547626	G1BR
chr11	115776463	115776530	G1BR
chr11	115839871	115839937	G1BR
chr11	115954574	115954640	G1BR
chr11	116040569	116040583	G1BR
chr11	116474513	116474579	G1BR
chr11	116632188	116632208	G1BR
chr11	116674491	116674567	G1BR
chr11	117254876	117254943	G1BR
chr11	117263712	117263716	G1BR
chr11	117279230	117279296	G1BR
chr11	117288802	117288867	G1BR
chr11	117504133	117504199	G1BR
chr11	118082334	118082400	G1BR
chr11	118399135	118399219	G1BR
chr11	118429295	118429361	G1BR
chr11	118431937	118432003	G1BR
chr11	118630674	118630740	G1BR
chr11	118794708	118794779	G1BR
chr11	118931200	118931249	G1BR
chr11	118983772	118983839	G1BR
chr11	119189556	119189636	G1BR
chr11	119567456	119567527	G1BR
chr11	119667377	119667448	G1BR
chr11	119815112	119815178	G1BR
chr11	119963040	119963127	G1BR
chr11	120106345	120106410	G1BR
chr11	120205131	120205202	G1BR
chr11	120769312	120769378	G1BR
chr11	120783322	120783389	G1BR
chr11	120796872	120796938	G1BR
chr11	121055177	121055231	G1BR
chr11	121055861	121056060	G1BR
chr11	121056325	121056601	G1BR
chr11	121065647	121065718	G1BR
chr11	121216019	121216090	G1BR
chr11	121476872	121476918	G1BR
chr11	122032100	122032171	G1BR
chr11	122592435	122592501	G1BR
chr11	123049259	123049325	G1BR
chr11	123831299	123831370	G1BR
chr11	124242241	124242307	G1BR
chr11	124604331	124604402	G1BR
chr11	124688088	124688159	G1BR
chr11	125208738	125208804	G1BR
chr11	125213359	125213425	G1BR
chr11	125567693	125567759	G1BR
chr11	125719502	125719568	G1BR
chr11	125886954	125887020	G1BR
chr11	125945961	125946066	G1BR
chr11	126111652	126111718	G1BR
chr11	126784886	126784952	G1BR
chr11	127135474	127135680	G1BR
chr11	127149089	127149155	G1BR
chr11	127278098	127278169	G1BR
chr11	127469748	127469815	G1BR
chr11	127772916	127772982	G1BR
chr11	127844324	127844390	G1BR
chr11	128212949	128213015	G1BR
chr11	128388482	128388548	G1BR
chr11	128624454	128624520	G1BR
chr11	129346768	129346858	G1BR
chr11	130351370	130351436	G1BR
chr11	130421449	130421520	G1BR
chr11	130449785	130449852	G1BR
chr11	130476604	130476670	G1BR
chr11	130913327	130913470	G1BR
chr11	130921608	130921674	G1BR
chr11	132468566	132468632	G1BR
chr11	132544015	132544017	G1BR
chr11	132665430	132665496	G1BR
chr11	132702070	132702138	G1BR
chr11	132825663	132825751	G1BR
chr11	132840895	132840961	G1BR
chr11	133170039	133170105	G1BR
chr11	133253562	133253628	G1BR
chr11	133494219	133494285	G1BR
chr11	133521537	133521603	G1BR
chr11	133585605	133585671	G1BR
chr12	212862	212928	G1BR
chr12	1011396	1011463	G1BR
chr12	1394413	1394479	G1BR
chr12	2080749	2080816	G1BR
chr12	2123343	2123409	G1BR
chr12	2309818	2309884	G1BR
chr12	2364990	2365115	G1BR
chr12	2365125	2365206	G1BR
chr12	2519795	2519915	G1BR
chr12	2547154	2547189	G1BR
chr12	2597873	2597939	G1BR
chr12	2663511	2663577	G1BR
chr12	2992412	2992478	G1BR
chr12	3047473	3047544	G1BR
chr12	3232390	3232456	G1BR
chr12	3577381	3577447	G1BR
chr12	3663943	3664027	G1BR
chr12	3697899	3697970	G1BR
chr12	3927601	3927664	G1BR
chr12	4081785	4081867	G1BR
chr12	4530207	4530278	G1BR
chr12	4861454	4861520	G1BR
chr12	4889943	4890019	G1BR
chr12	4955840	4955906	G1BR
chr12	5081982	5082050	G1BR
chr12	5090845	5090912	G1BR
chr12	5093260	5093326	G1BR
chr12	5122352	5122420	G1BR
chr12	5252252	5252407	G1BR
chr12	5252417	5252560	G1BR
chr12	5268472	5268538	G1BR
chr12	5654674	5654740	G1BR
chr12	5696846	5696912	G1BR
chr12	6346922	6346988	G1BR
chr12	6482083	6482154	G1BR
chr12	7296386	7296462	G1BR
chr12	7587166	7587252	G1BR
chr12	8048653	8048747	G1BR
chr12	8203560	8203631	G1BR
chr12	8334887	8334954	G1BR
chr12	8512152	8512179	G1BR
chr12	8790724	8790790	G1BR
chr12	9003082	9003148	G1BR
chr12	9051489	9051567	G1BR
chr12	9524074	9524149	G1BR
chr12	9616060	9616131	G1BR
chr12	9812231	9812307	G1BR
chr12	10620029	10620093	G1BR
chr12	10900036	10900103	G1BR
chr12	11076262	11076333	G1BR
chr12	11253967	11254034	G1BR
chr12	11961795	11961861	G1BR
chr12	12000373	12000439	G1BR
chr12	12038174	12038240	G1BR
chr12	12485007	12485073	G1BR
chr12	12637981	12638091	G1BR
chr12	13008406	13008490	G1BR
chr12	13023794	13023865	G1BR
chr12	13147984	13148050	G1BR
chr12	13561571	13561637	G1BR
chr12	13715471	13715543	G1BR
chr12	14112473	14112540	G1BR
chr12	14256676	14256742	G1BR
chr12	15716679	15716738	G1BR
chr12	16775453	16775524	G1BR
chr12	17054205	17054271	G1BR
chr12	17726747	17726813	G1BR
chr12	17727247	17727313	G1BR
chr12	17764567	17764581	G1BR
chr12	17773127	17773193	G1BR
chr12	18728577	18728643	G1BR
chr12	19261233	19261304	G1BR
chr12	19535713	19535779	G1BR
chr12	19860906	19860974	G1BR
chr12	20152764	20152835	G1BR
chr12	20248704	20248772	G1BR
chr12	20527260	20527331	G1BR
chr12	20592722	20592788	G1BR
chr12	20676385	20676430	G1BR
chr12	20704397	20704477	G1BR
chr12	20893088	20893154	G1BR
chr12	21075132	21075198	G1BR
chr12	21514514	21514642	G1BR
chr12	21667440	21667506	G1BR
chr12	21850957	21851026	G1BR
chr12	21939901	21939972	G1BR
chr12	22586399	22586465	G1BR
chr12	22858054	22858125	G1BR
chr12	23213289	23213355	G1BR
chr12	23365812	23365872	G1BR
chr12	23643235	23643301	G1BR
chr12	23926371	23926457	G1BR
chr12	24102659	24102724	G1BR
chr12	24230223	24230289	G1BR
chr12	24254972	24255038	G1BR
chr12	24311167	24311233	G1BR
chr12	24477747	24477799	G1BR
chr12	24481240	24481307	G1BR
chr12	24549277	24549343	G1BR
chr12	24702277	24702343	G1BR
chr12	24713429	24713509	G1BR
chr12	24914061	24914132	G1BR
chr12	25003317	25003383	G1BR
chr12	25020045	25020111	G1BR
chr12	25682536	25682602	G1BR
chr12	26393222	26393290	G1BR
chr12	26480140	26480206	G1BR
chr12	27147331	27147397	G1BR
chr12	27218804	27218875	G1BR
chr12	28123752	28123819	G1BR
chr12	28132011	28132082	G1BR
chr12	28278332	28278398	G1BR
chr12	28378586	28378684	G1BR
chr12	28440626	28440669	G1BR
chr12	28509903	28509969	G1BR
chr12	28854373	28854439	G1BR
chr12	29050574	29050640	G1BR
chr12	29064821	29064887	G1BR
chr12	29609427	29609451	G1BR
chr12	29635180	29635246	G1BR
chr12	29806765	29806831	G1BR
chr12	29929858	29929924	G1BR
chr12	30459933	30460036	G1BR
chr12	31067023	31067089	G1BR
chr12	31155374	31155466	G1BR
chr12	31363451	31363519	G1BR
chr12	31806824	31806914	G1BR
chr12	32028206	32028272	G1BR
chr12	32048808	32048879	G1BR
chr12	32104652	32104728	G1BR
chr12	32109471	32109565	G1BR
chr12	32216463	32216534	G1BR
chr12	32371571	32371761	G1BR
chr12	32631012	32631078	G1BR
chr12	32686995	32687062	G1BR
chr12	32838901	32838992	G1BR
chr12	33071328	33071394	G1BR
chr12	33900242	33900309	G1BR
chr12	34074811	34074877	G1BR
chr12	34177988	34178064	G1BR
chr12	34282144	34282194	G1BR
chr12	34483429	34483500	G1BR
chr12	37860452	37860537	G1BR
chr12	37982009	37982100	G1BR
chr12	39356709	39356776	G1BR
chr12	39836743	39836809	G1BR
chr12	40148520	40148586	G1BR
chr12	40175069	40175140	G1BR
chr12	40257785	40257851	G1BR
chr12	41483154	41483201	G1BR
chr12	42123124	42123164	G1BR
chr12	42285549	42285618	G1BR
chr12	42386890	42386956	G1BR
chr12	42435363	42435429	G1BR
chr12	42683647	42683713	G1BR
chr12	42849625	42849708	G1BR
chr12	43083702	43083774	G1BR
chr12	43150575	43150641	G1BR
chr12	43345196	43345213	G1BR
chr12	43370922	43370993	G1BR
chr12	43387204	43387270	G1BR
chr12	43669066	43669132	G1BR
chr12	44592949	44593015	G1BR
chr12	44642481	44642547	G1BR
chr12	44885190	44885228	G1BR
chr12	45863303	45863374	G1BR
chr12	45956014	45956029	G1BR
chr12	46691653	46691711	G1BR
chr12	46874729	46874795	G1BR
chr12	47388197	47388301	G1BR
chr12	47423700	47423766	G1BR
chr12	47462814	47462846	G1BR
chr12	47557005	47557071	G1BR
chr12	47812907	47812966	G1BR
chr12	47897921	47897987	G1BR
chr12	47911500	47911566	G1BR
chr12	48228520	48228591	G1BR
chr12	48321707	48321778	G1BR
chr12	48485341	48485412	G1BR
chr12	48689772	48689782	G1BR
chr12	49093440	49093511	G1BR
chr12	49527765	49527845	G1BR
chr12	49893843	49893930	G1BR
chr12	50281045	50281111	G1BR
chr12	50288320	50288389	G1BR
chr12	50862683	50862749	G1BR
chr12	51008292	51008358	G1BR
chr12	51458489	51458555	G1BR
chr12	51725056	51725241	G1BR
chr12	51950900	51950966	G1BR
chr12	52953784	52953876	G1BR
chr12	53027623	53027696	G1BR
chr12	53254769	53254835	G1BR
chr12	53473003	53473069	G1BR
chr12	53681404	53681585	G1BR
chr12	53728723	53728789	G1BR
chr12	53955333	53955399	G1BR
chr12	54157473	54157548	G1BR
chr12	54426505	54426574	G1BR
chr12	54955944	54956011	G1BR
chr12	55076436	55076507	G1BR
chr12	55084224	55084290	G1BR
chr12	55197057	55197124	G1BR
chr12	56301769	56301993	G1BR
chr12	56572757	56572823	G1BR
chr12	56676369	56676435	G1BR
chr12	56774423	56774528	G1BR
chr12	57043281	57043377	G1BR
chr12	57534363	57534429	G1BR
chr12	57545974	57546040	G1BR
chr12	57753044	57753110	G1BR
chr12	57854883	57854949	G1BR
chr12	57910240	57910306	G1BR
chr12	58195738	58195809	G1BR
chr12	58389574	58389645	G1BR
chr12	58486244	58486310	G1BR
chr12	58569513	58569579	G1BR
chr12	58921272	58921343	G1BR
chr12	59140207	59140289	G1BR
chr12	59319121	59319192	G1BR
chr12	59927693	59927765	G1BR
chr12	60040873	60040994	G1BR
chr12	60966670	60966756	G1BR
chr12	61195196	61195262	G1BR
chr12	61871804	61871903	G1BR
chr12	62194673	62194739	G1BR
chr12	62283933	62283999	G1BR
chr12	62829372	62829444	G1BR
chr12	63087585	63087657	G1BR
chr12	63162100	63162149	G1BR
chr12	63172831	63172897	G1BR
chr12	63203677	63203743	G1BR
chr12	63331006	63331077	G1BR
chr12	63644909	63644980	G1BR
chr12	64309554	64309557	G1BR
chr12	64319256	64319322	G1BR
chr12	64455081	64455147	G1BR
chr12	64806648	64806721	G1BR
chr12	64835689	64835756	G1BR
[truncated: 28,040 more rows]

## Sheet: 2. GLI binding motif under G1BR
Chromosome	GLI motif start position	GLI motif end position	Match score	DNA strand	Matched sequence
chr16	5441483	5441495	100	-	ggaccacccaga
chr8	75961982	75961994	100	-	ggaccacccagg
chr17	5592248	5592260	99.9038	+	actgggtggtcc
chr3	13248628	13248640	99.615	-	ggaccacccaac
chr7	142157819	142157831	99.615	-	ggaccacccagc
chr9	100996898	100996910	99.615	+	gttgggtggtcc
chr1	154643596	154643608	99.5803	-	cgaccacccaag
chr11	118067627	118067639	99.5803	-	cgaccacccaaa
chr1	4366140	4366152	99.4404	-	agaccacccagg
chr1	150449361	150449373	99.3441	-	agaccacccact
chr8	26636520	26636532	99.3441	-	agaccacccagt
chr11	78176029	78176041	99.1605	+	cttgggtggtca
chr11	124242243	124242255	99.1605	-	tgaccacccagg
chr17	17965106	17965118	99.1605	+	cgtgggtggtca
chr5	172070470	172070482	99.1605	-	tgaccacccaca
chr8	65024368	65024380	99.1605	+	tttgggtggtca
chrY	13485314	13485326	99.1605	+	cctgggtggtca
chr1	178938478	178938490	99.0643	+	attgggtggtca
chr13	110778526	110778538	99.0554	-	agaccacccaac
chr12	7803073	7803085	98.8548	-	ggaccacccata
chr8	581035	581047	98.7756	-	tgaccacccacc
chrX	99478768	99478780	98.7586	+	aatgggtggtcc
chr4	27898426	27898438	98.1989	-	agaccacccatt
chr1	6970456	6970468	94.166	+	cctgggtggccc
chr1	161041014	161041026	94.166	+	tctgggtgggcc
chr10	106788236	106788248	94.166	-	ggcccacccaag
chr17	74268489	74268501	94.166	-	ggtccacccagg
chr18	12657276	12657288	94.166	-	ggcccacccaaa
chr19	34991231	34991243	94.166	+	cgtgggtggccc
chr2	59732351	59732363	94.166	+	tttgggtggccc
chr2	124090391	124090403	94.166	-	ggcccacccagg
chr2	205562528	205562540	94.166	+	cctgggtggccc
chr21	46453457	46453469	94.166	+	cctgggtggccc
chr3	110883595	110883607	94.166	-	ggtccacccaaa
chr6	9271670	9271682	94.166	-	gggccacccaag
chr6	104613330	104613342	94.166	+	cttgggtgggcc
chr7	51419933	51419945	94.166	-	gggccacccaca
chr16	88648505	88648517	94.0697	+	agtgggtgggcc
chr2	34372321	34372333	94.0697	+	actgggtggccc
chr3	49453818	49453830	94.0697	-	ggcccacccact
chr4	166451224	166451236	94.0697	-	gggccacccagt
chr10	50004858	50004870	93.9605	+	tttgggtggtgc
chr11	130659790	130659802	93.9605	-	ggacctcccagg
chr14	19499457	19499469	93.9605	+	cttgggaggtcc
chr14	63937042	63937054	93.9605	-	ggacctcccaaa
chr16	87232838	87232850	93.9605	-	gcaccacccagg
chr19	8769565	8769577	93.9605	+	tgtgggaggtcc
chr2	97144982	97144994	93.9605	+	tgtgggtggtgc
chr20	17326853	17326865	93.9605	+	cctgggtggtgc
chr22	16341873	16341885	93.9605	-	ggacctcccaag
chr7	51437309	51437321	93.9605	+	cttgggtggtgc
chr7	73235766	73235778	93.9605	-	ggacctcccaaa
chr2	88190943	88190955	93.8643	-	gcaccacccact
chr9	18863521	18863533	93.8643	+	attgggaggtcc
chrX	143230233	143230245	93.8643	+	agtgggtggtgc
chr1	162479673	162479685	93.781	-	ggtccacccacc
chr14	41388892	41388904	93.781	-	ggcccacccagc
chr15	58579761	58579773	93.781	-	ggtccacccacc
chr19	11685770	11685782	93.781	-	ggcccacccacc
chr19	17979364	17979376	93.781	-	gggccacccagc
chr2	130641910	130641922	93.781	+	ggtgggtgggcc
chr4	39022927	39022939	93.781	+	ggtgggtggacc
chr4	118756856	118756868	93.781	-	gggccacccagc
chr7	98736324	98736336	93.781	+	gttgggtgggcc
chr9	37920535	37920547	93.781	-	gggccacccagc
chr2	90527358	90527370	93.7462	-	cggccacccaag
chr2	91750244	91750256	93.7462	-	cggccacccaag
chr22	48822944	48822956	93.7462	+	tgtgggtgggcg
chr6	124055930	124055942	93.7462	+	tctgggtggccg
chr9	113368299	113368311	93.7462	+	tttgggtggccg
chr9	125057976	125057988	93.7462	-	cggccacccaaa
chr8	144372489	144372501	93.65	-	cgcccacccagt
chr10	135083230	135083242	93.6063	-	aggccacccagg
chr11	75487239	75487251	93.6063	+	tgtgggtggact
chr12	4359517	4359529	93.6063	-	agcccacccagg
chr14	72741344	72741356	93.6063	+	tctgggtggact
chr16	27701079	27701091	93.6063	+	tgtgggtggact
chr16	79698169	79698181	93.6063	+	cctgggtgggct
chr7	51447220	51447232	93.6063	+	tctgggtggcct
chr7	75255919	75255931	93.6063	-	agcccacccagg
chr8	43004017	43004029	93.6063	+	tttgggtggcct
chr8	47359695	47359707	93.6063	-	agcccacccaca
chr8	144590132	144590144	93.6063	-	aggccacccaca
chr2	135000874	135000886	93.5756	+	gttgggaggtcc
chr4	102379526	102379538	93.5756	-	ggacctcccaac
chr1	68018899	68018911	93.5408	-	cgacctcccagg
chr1	109532739	109532751	93.5408	+	tttgggaggtcg
chr1	116806338	116806350	93.5408	+	tttgggaggtcg
chr1	150440101	150440113	93.5408	-	cgacctcccaaa
chr1	166246507	166246519	93.5408	+	cctgggtggtgg
chr10	3646579	3646591	93.5408	+	tttgggaggtcg
chr10	23910673	23910685	93.5408	+	tgtgggtggtgg
chr10	64866750	64866762	93.5408	-	cgacctcccaaa
chr11	44450360	44450372	93.5408	-	cgacctcccaaa
chr12	7810694	7810706	93.5408	-	ccaccacccagg
chr12	20704397	20704409	93.5408	+	cgtgggtggtgg
chr12	105865965	105865977	93.5408	-	cgacctcccaaa
chr12	116901129	116901141	93.5408	+	cttgggaggtcg
chr13	51883388	51883400	93.5408	+	cttgggtggtgg
chr13	80260009	80260021	93.5408	-	cgacctcccaaa
chr13	100725285	100725297	93.5408	-	cgacctcccaaa
chr14	69976410	69976422	93.5408	+	tttgggaggtcg
chr15	64680759	64680771	93.5408	-	cgacctcccaaa
chr16	15348498	15348510	93.5408	+	tttgggaggtcg
chr16	18303965	18303977	93.5408	+	tttgggaggtcg
chr16	69231212	69231224	93.5408	+	tgtgggtggtgg
chr16	73321284	73321296	93.5408	+	tgtgggtggtgg
chr17	42124349	42124361	93.5408	-	cgacctcccaaa
chr17	42411680	42411692	93.5408	-	ccaccacccaaa
chr17	73862689	73862701	93.5408	-	cgacctcccaaa
chr17	77671749	77671761	93.5408	-	ccaccacccaag
chr18	62483434	62483446	93.5408	+	tctgggtggtgg
chr19	7556406	7556418	93.5408	-	cgacctcccaaa
chr19	39010131	39010143	93.5408	-	cgacctcccacg
chr19	52291970	52291982	93.5408	+	tttgggaggtcg
chr19	53425323	53425335	93.5408	+	tttgggaggtcg
chr2	25059670	25059682	93.5408	+	cctgggtggtgg
chr2	61366862	61366874	93.5408	-	cgacctcccaaa
chr2	101948961	101948973	93.5408	+	tgtgggtggtgg
chr2	119445865	119445877	93.5408	+	cctgggaggtcg
chr20	34413852	34413864	93.5408	-	ccaccacccaaa
chr22	24663125	24663137	93.5408	+	tttgggaggtcg
chr3	53829434	53829446	93.5408	+	cctgggtggtgg
chr3	197453368	197453380	93.5408	-	cgacctcccaaa
chr4	39014181	39014193	93.5408	+	tttgggaggtcg
chr4	39679505	39679517	93.5408	-	cgacctcccaaa
chr4	55053982	55053994	93.5408	+	tttgggtggtgg
chr4	156163305	156163317	93.5408	+	tgtgggtggtgg
chr4	172906059	172906071	93.5408	+	tttgggaggtcg
chr6	613049	613061	93.5408	-	ccaccacccagg
chr6	107285432	107285444	93.5408	-	cgacctcccagg
chr7	51430890	51430902	93.5408	+	tgtgggtggtgg
chr7	127222522	127222534	93.5408	-	ccaccacccaca
chr7	153042846	153042858	93.5408	-	cgacctcccaaa
chr9	36525300	36525312	93.5408	-	cgacctcccagg
chr13	31372684	31372696	93.5101	+	agtgggtggcct
chr14	84299167	84299179	93.5101	+	attgggtggact
chr17	68032052	68032064	93.5101	+	agtgggtgggct
chr20	37798065	37798077	93.5101	-	agcccacccagt
chr7	128483477	128483489	93.5101	-	agcccacccact
chrX	58566049	58566061	93.5101	-	aggccacccagt
chrX	61683407	61683419	93.5101	-	aggccacccagt
chrX	61685464	61685476	93.5101	-	aggccacccagt
chrX	61687522	61687534	93.5101	-	aggccacccagt
chrX	61691635	61691647	93.5101	-	aggccacccagt
chrX	61695747	61695759	93.5101	-	aggccacccagt
chrX	61697804	61697816	93.5101	-	aggccacccagt
chrX	61699861	61699873	93.5101	-	aggccacccagt
chrX	61701918	61701930	93.5101	-	aggccacccagt
chrX	61708088	61708100	93.5101	-	aggccacccagt
chrX	61712202	61712214	93.5101	-	aggccacccagt
chrX	61716316	61716328	93.5101	-	aggccacccagt
chrX	141941751	141941763	93.5101	-	aggccacccagt
chr22	27374164	27374176	93.4445	-	ccaccacccagt
chrX	97414093	97414105	93.4445	-	ccaccacccagt
chr1	161404720	161404732	93.4009	+	tttgggtggtgt
chr10	24867068	24867080	93.4009	-	agacctcccaaa
chr10	87800918	87800930	93.4009	-	agacctcccaga
chr15	52554783	52554795	93.4009	+	tctgggaggtct
chr17	78969148	78969160	93.4009	+	cctgggtggtgt
chr19	20063678	20063690	93.4009	-	acaccacccaga
chr2	178451803	178451815	93.4009	+	tttgggaggtct
chr7	108097292	108097304	93.4009	+	tgtgggaggtct
chr1	46866073	46866085	93.3613	+	gttgggtggccg
chr11	75016232	75016244	93.3613	-	cgcccacccagc
chr17	20872689	20872701	93.3613	-	cggccacccacc
chr3	74880627	74880639	93.3566	+	tttggggggtcc
chr3	131783218	131783230	93.3566	-	gaaccacccaga
chr9	135685391	135685403	93.3566	+	cctgggtggttc
chrX	40253220	40253232	93.3566	-	gaaccacccagg
chr1	64204208	64204220	93.3265	-	tgcccacccaga
chr1	78588385	78588397	93.3265	+	tttgggtgggca
chr1	229897060	229897072	93.3265	-	tgcccacccagg
chr15	89987466	89987478	93.3265	+	cctgggtgggca
chr16	89467428	89467440	93.3265	+	tgtgggtggaca
chr17	5130802	5130814	93.3265	-	tgcccacccaga
chr17	62317696	62317708	93.3265	-	tgcccacccacg
chr17	68779424	68779436	93.3265	-	tgcccacccaga
chr17	78464832	78464844	93.3265	+	cttgggtggcca
chr18	35894762	35894774	93.3265	-	tgcccacccaca
chr19	50302819	50302831	93.3265	+	cttgggtggcca
chr2	97142182	97142194	93.3265	+	tttgggtgggca
chr3	56478985	56478997	93.3265	-	tggccacccagg
chr4	4585199	4585211	93.3265	+	tctgggtgggca
chr4	163455819	163455831	93.3265	+	tttgggtggaca
chr6	5274494	5274506	93.3265	+	tttgggtggcca
chr6	15433925	15433937	93.3265	-	tgcccacccaca
chr7	30185000	30185012	93.3265	+	cttgggtggcca
chr7	93411022	93411034	93.3265	-	tgcccacccaaa
chr7	134238237	134238249	93.3265	+	tctgggtggcca
chr2	239780890	239780902	93.3046	+	agtgggtggtgt
chr1	202175562	202175574	93.2302	+	actgggtggcca
chr10	77765949	77765961	93.2302	-	tgtccacccact
chr11	870932	870944	93.2302	+	actgggtgggca
chr13	46393734	46393746	93.2302	+	attgggtggcca
chr13	46794831	46794843	93.2302	-	tggccacccagt
chr14	19499433	19499445	93.2302	+	agtgggtgggca
chr2	85772688	85772700	93.2302	+	agtgggtgggca
chr2	205891037	205891049	93.2302	+	agtgggtgggca
chr2	236987495	236987507	93.2302	+	agtgggtggcca
chr22	16341897	16341909	93.2302	-	tgcccacccact
chr22	21102748	21102760	93.2302	-	tggccacccagt
chr4	100738203	100738215	93.2302	+	agtgggtggaca
chr1	85458016	85458028	93.2214	-	agcccacccagc
chr1	150437832	150437844	93.2214	-	agtccacccacc
chr10	73912026	73912038	93.2214	-	agtccacccacc
chr11	117510726	117510738	93.2214	+	ggtgggtgggct
chr13	20810246	20810258	93.2214	-	agtccacccagc
chr15	41616431	41616443	93.2214	-	agtccacccacc
chr3	117198317	117198329	93.2214	+	gttgggtgggct
chr5	134980329	134980341	93.2214	-	aggccacccagc
chr7	2801598	2801610	93.2214	-	agtccacccagc
chr7	50876203	50876215	93.2214	+	gctgggtggcct
chr7	75610947	75610959	93.2214	+	ggtgggtggcct
chr7	145882418	145882430	93.2214	-	aggccacccacc
chr8	52268460	52268472	93.2214	-	aggccacccagc
chr9	138229159	138229171	93.2214	-	aggccacccagc
chr18	3570496	3570508	93.1558	-	cgacctcccaac
chr18	9014627	9014639	93.1558	-	ccaccacccagc
chr18	12474419	12474431	93.1558	+	ggtgggtggtgg
chr2	10533661	10533673	93.1558	-	ccaccacccagc
chr5	169567722	169567734	93.1558	+	ggtgggtggtgg
chr1	30683400	30683412	93.1211	-	tgacctcccagg
chr1	150428631	150428643	93.1211	-	tgacctcccagg
chr10	121310073	121310085	93.1211	-	tgacctcccaaa
chr11	25517003	25517015	93.1211	+	tctgggaggtca
chr11	77899017	77899029	93.1211	+	cgtgggaggtca
chr11	102116599	102116611	93.1211	-	tgacctcccaaa
chr12	2992464	2992476	93.1211	+	cctgggaggtca
chr12	6834574	6834586	93.1211	-	tgacctcccaag
chr12	7816702	7816714	93.1211	-	tgacctcccaaa
chr12	131319756	131319768	93.1211	+	cctgggaggtca
chr14	30898196	30898208	93.1211	+	tttgggaggtca
chr14	38989790	38989802	93.1211	+	cctgggaggtca
chr15	91170337	91170349	93.1211	-	tcaccacccaaa
chr17	4035748	4035760	93.1211	+	tttgggaggtca
chr17	5092627	5092639	93.1211	-	tgacctcccagg
chr17	40419732	40419744	93.1211	+	tttgggaggtca
chr19	49878693	49878705	93.1211	-	tgacctcccagg
chr19	51921708	51921720	93.1211	-	tgacctcccaaa
chr2	114091917	114091929	93.1211	+	tgtgggaggtca
chr2	176219182	176219194	93.1211	-	tcaccacccaaa
chr2	207019598	207019610	93.1211	-	tgacctcccaaa
chr2	207355841	207355853	93.1211	+	cttgggtggtga
chr22	39378341	39378353	93.1211	+	cctgggaggtca
chr3	55332214	55332226	93.1211	-	tgacctcccaga
chr4	49016405	49016417	93.1211	+	cctgggaggtca
chr4	190511202	190511214	93.1211	-	tcaccacccaga
chr6	52810502	52810514	93.1211	+	tttgggtggtga
chr7	67978373	67978385	93.1211	+	tttgggaggtca
chr8	111045705	111045717	93.1211	+	tttgggaggtca
chr9	9617021	9617033	93.1211	-	tgacctcccaga
chr9	86003945	86003957	93.1211	-	tgacctcccagg
chrX	99350581	99350593	93.1211	+	tttgggaggtca
chr10	132235339	132235351	93.0927	-	agaccaccaaag
chr12	71621583	71621595	93.0927	-	agaccaccaaag
chr14	41463703	41463715	93.0927	+	ccttggtggtct
chr2	159011474	159011486	93.0927	-	agaccaccaagg
chr5	35496394	35496406	93.0927	-	agaccaccaagg
chr5	174526261	174526273	93.0927	-	agaccaccaaga
chr8	10041427	10041439	93.0927	+	tcttggtggtct
chr9	67553655	67553667	93.0927	+	tgttggtggtct
chrX	110769170	110769182	93.0927	-	agaccaccaaaa
chr1	9688846	9688858	93.0248	+	agtgggtggtga
chr1	9688864	9688876	93.0248	+	agtgggtggtga
chr12	45307335	45307347	93.0248	+	attgggaggtca
chr2	110911676	110911688	93.0248	+	agtgggtggtga
chr3	65381554	65381566	93.0248	+	actgggtggtga
chr4	49313967	49313979	93.0248	-	tcaccacccagt
chr5	11932036	11932048	93.0248	+	agtgggaggtca
chr5	84011340	84011352	93.0248	+	attgggaggtca
chr8	114135210	114135222	93.0208	-	ggcccacccatg
chr1	55763521	55763533	93.0159	-	agacctcccacc
chr1	85560905	85560917	93.0159	+	ggtgggtggtgt
chr2	156605448	156605460	93.0159	-	agacctcccaac
chr6	26011460	26011472	93.0159	-	agacctcccaac
chr7	41356636	41356648	93.0159	-	acaccacccagc
chrX	99407746	99407758	93.0159	+	gttgggaggtct
chr12	68056945	68056957	92.9964	+	acttggtggtct
chr7	68690645	68690657	92.9964	+	agttggtggtct
chr10	72329500	72329512	92.9716	+	ggtggggggtcc
chr17	78624829	78624841	92.9716	-	ggaccccccacc
chr18	57976827	57976839	92.9716	-	gaaccacccagc
chr19	1759073	1759085	92.9716	-	ggaccccccacc
chr4	39012030	39012042	92.9716	-	gaaccacccacc
chrX	14347224	14347236	92.9716	+	gttggggggtcc
chr11	19213868	19213880	92.9415	-	tgtccacccaac
chr2	113898461	113898473	92.9415	+	gctgggtgggca
chr2	141495897	141495909	92.9415	+	ggtgggtgggca
chr22	44768693	44768705	92.9415	+	gttgggtggcca
chr3	194807385	194807397	92.9415	+	gctgggtgggca
chr6	92097801	92097813	92.9415	+	gctgggtggcca
chr7	74278044	74278056	92.9415	-	tgtccacccacc
chr1	51511347	51511359	92.9368	+	cctgggtggttg
chr10	124483643	124483655	92.9368	-	caaccacccagg
chr14	104383005	104383017	92.9368	+	cttgggtggttg
chr18	47016784	47016796	92.9368	-	caaccacccaag
chr2	164246306	164246318	92.9368	+	tgtgggtggttg
chr20	43793556	43793568	92.9368	-	caaccacccaag
chr3	18467403	18467415	92.9368	-	caaccacccaca
chr19	57581821	57581833	92.9245	+	aatgggtggccc
chr15	60988150	60988162	92.8476	-	cgaccaccaagc
chr2	120460293	120460305	92.8406	+	actgggtggttg
chr5	62860394	62860406	92.8153	+	catgggtggtgc
chr1	120324866	120324878	92.8128	+	ccttggtggtca
chr11	16747509	16747521	92.8128	-	tgaccaccaaaa
chr3	21212788	21212800	92.8128	-	tgaccaccaaag
chr4	168976247	168976259	92.8128	-	tgaccaccaagg
chr10	46771805	46771817	92.7969	-	agaccccccaaa
chr10	47252606	47252618	92.7969	-	agaccccccaaa
chr10	48961540	48961552	92.7969	-	agaccccccaaa
chr13	49079088	49079100	92.7969	-	aaaccacccaaa
chr2	39359700	39359712	92.7969	+	tttgggtggttt
chr2	48250236	48250248	92.7969	-	aaaccacccagg
chr21	48077986	48077998	92.7969	+	cctgggtggttt
chr22	41926562	41926574	92.7969	-	agaccccccaaa
chr4	14152910	14152922	92.7969	+	tttgggtggttt
chr4	132546895	132546907	92.7969	+	tctgggtggttt
chr5	169567737	169567749	92.7969	+	tttgggtggttt
chr8	70147888	70147900	92.7969	-	agaccccccaag
chr9	139763515	139763527	92.7969	+	tttggggggtct
chr1	59831141	59831153	92.7526	-	gtaccacccaca
chr2	26899558	26899570	92.7526	-	gtaccacccagg
chr1	88867	88879	92.7361	-	tgacctcccacc
chr10	123051650	123051662	92.7361	-	tcaccacccacc
chr15	45413157	45413169	92.7361	-	tgacctcccacc
chr19	765698	765710	92.7361	-	tcaccacccacc
chr2	97969306	97969318	92.7361	+	gctgggtggtga
chr2	98069579	98069591	92.7361	-	tcaccacccagc
chr2	139237093	139237105	92.7361	+	gttgggtggtga
chr20	15673525	15673537	92.7361	+	ggtgggaggtca
chr20	35598843	35598855	92.7361	-	tgacctcccacc
chr3	47864706	47864718	92.7361	-	tgacctcccaac
chr6	10262824	10262836	92.7361	+	gctgggaggtca
chr7	98456397	98456409	92.7361	+	gctgggaggtca
chr8	18446	18458	92.7361	-	tgacctcccacc
chr3	130474708	130474720	92.7191	-	gcaccacccatt
chr16	82809998	82810010	92.7166	+	agttggtggtca
chr6	94453597	94453609	92.7166	+	atttggtggtca
chr6	121762766	121762778	92.7166	+	atttggtggtca
chr12	103615914	103615926	92.7077	-	agaccaccaaac
chr15	35531230	35531242	92.7077	+	gtttggtggtct
chr6	24984427	24984439	92.7077	-	agaccaccaaac
chrX	112351966	112351978	92.7077	-	agaccaccaaac
chr11	106204046	106204058	92.7007	+	actgggtggttt
chr15	92196184	92196196	92.7007	-	aaaccacccact
chr17	9659643	9659655	92.7007	+	attgggtggttt
chr19	11692671	11692683	92.7007	-	aaaccacccact
chr5	37719099	37719111	92.7007	+	attgggtggttt
chrX	56319404	56319416	92.6564	-	gtaccacccact
chr21	41267049	41267061	92.6358	-	ggtccacccatc
chr10	11437073	11437085	92.601	-	cggccacccatg
chr14	102278255	102278267	92.5519	+	gttgggtggttg
chr2	27076702	27076714	92.5519	-	caaccacccagc
chr13	108375044	108375056	92.5171	+	cgtggggggtca
chr16	20661724	20661736	92.5171	-	tgaccccccaca
chr4	38537125	38537137	92.5171	+	cttgggtggtta
chr2	84911844	84911856	92.5071	+	tattggtggtcc
chr2	95680913	95680925	92.5071	-	ggaccaccaatg
chr20	55748527	55748539	92.4611	+	catgggtggcct
chr4	33957984	33957996	92.4611	-	agcccacccatg
chrX	47738343	47738355	92.4611	-	aggccacccata
chrX	49944349	49944361	92.4611	+	catgggtgggct
chr19	56199876	56199888	92.4304	-	ggacctcccatc
chr2	3719658	3719670	92.4304	+	gatgggaggtcc
chr2	3719736	3719748	92.4304	+	gatgggaggtcc
chr2	3719762	3719774	92.4304	+	gatgggaggtcc
chr2	3719788	3719800	92.4304	+	gatgggaggtcc
chr2	3719840	3719852	92.4304	+	gatgggaggtcc
chr2	3720256	3720268	92.4304	+	gatgggaggtcc
chr19	57581783	57581795	92.4209	+	actgggtggtta
chr14	30883876	30883888	92.412	-	aaaccacccagc
chr2	12723504	12723516	92.412	+	gctggggggtct
chr2	218889016	218889028	92.412	-	aaaccacccacc
chr5	175495457	175495469	92.412	-	aaaccacccagc
chr9	93508373	93508385	92.412	-	agaccccccacc
chr1	104078805	104078817	92.3956	-	cgacctcccatg
chr2	236473596	236473608	92.3956	-	ccaccacccatg
chr7	54798693	54798705	92.3956	+	catgggtggtgg
chr15	20310994	20311006	92.3677	+	gctgggcggtcc
chr17	43516446	43516458	92.3677	-	gtaccacccacc
chr11	112235508	112235520	92.3649	-	aggccacccatt
chr15	69095537	69095549	92.3649	+	aatgggtggcct
chr5	141058083	141058095	92.3649	-	agtccacccatt
chr1	189687442	189687454	92.3329	+	cttgggcggtcg
chr10	92762414	92762426	92.3329	+	tctgggtggtag
chr12	82755207	82755219	92.3329	+	cttgggcggtcg
chr12	93131904	93131916	92.3329	-	ctaccacccaca
chr15	45274963	45274975	92.3329	-	cgaccgcccaaa
chr19	11693479	11693491	92.3329	+	cctgggtggtag
chr2	48361397	48361409	92.3329	+	cctgggtggtag
chr2	126353454	126353466	92.3329	+	tttgggtggtag
chr4	92131095	92131107	92.3329	-	ctaccacccaga
chr5	7967695	7967707	92.3329	+	tgtgggtggtag
chr9	137532752	137532764	92.3329	-	ctaccacccaga
chr20	37271303	37271315	92.2994	-	ccaccacccatt
chr1	45477344	45477356	92.2557	+	tatgggtggtgt
chr1	160157814	160157826	92.2367	-	ctaccacccact
chr19	53422980	53422992	92.2161	-	cggccacccatc
chr18	4874916	4874928	92.193	+	cctgggtggtat
chr7	70669467	70669479	92.193	+	tttgggtggtat
chrX	94205579	94205591	92.193	+	tctgggtggtat
chr5	26326150	26326162	92.1813	+	catgggtggcca
chr11	65530291	65530303	92.1321	-	tgaccccccacc
chr19	18029450	18029462	92.1321	+	ggtggggggtca
chr19	53423317	53423329	92.1321	+	gttggggggtca
chr2	128546324	128546336	92.1321	-	tgaccccccacc
chr7	1077839	1077851	92.1321	+	ggtggggggtca
chr8	98057148	98057160	92.1321	+	gctggggggtca
chr19	47927219	47927231	92.0851	-	tggccacccatt
chr17	73419679	73419691	92.0762	+	gatgggtggact
chr3	184282590	184282602	92.0762	+	gatgggtggact
chr9	123131762	123131774	92.0762	-	agtccacccatc
chr8	74197754	74197766	92.0107	-	cgacctcccatc
chr1	51516538	51516550	91.9759	-	tgacctcccatg
chr14	78363625	78363637	91.9759	+	tatgggaggtca
chr7	151796254	151796266	91.9759	-	tgacctcccatg
chrX	148747269	148747281	91.9759	-	tgacctcccatg
chrX	148819318	148819330	91.9759	+	catgggaggtca
chr3	142364838	142364850	91.9475	-	agaccaccaata
chr1	160207351	160207363	91.9132	-	ttaccacccagg
chr15	76371355	76371367	91.9132	-	ttaccacccagg
chr5	89276544	89276556	91.9132	-	ttaccacccagg
chr1	107227031	107227043	91.8796	+	aatgggaggtca
chr2	116170691	116170703	91.8707	-	agacctcccatc
chr9	109185254	109185266	91.8707	-	acaccacccatc
chr12	70595360	70595372	91.7963	-	tggccacccatc
chr5	43522055	43522067	91.7963	-	tggccacccatc
chrX	48370911	48370923	91.7963	+	gatgggtgggca
chr13	92351629	92351641	91.7917	+	catgggtggttg
chr14	99279969	99279981	91.7917	+	tatgggtggttg
chr11	134213502	134213514	91.6517	+	catgggtggttt
chr8	117583982	117583994	91.6517	-	aaaccacccata
chr14	65203313	65203325	91.6074	+	catgggtggtac
chr10	15669862	15669874	91.5909	+	gatgggaggtca
chr7	51407911	51407923	91.5909	-	tgacctcccatc
chrX	39697603	39697615	91.5909	+	gatgggtggtga
chr14	66163050	66163062	91.5555	+	aatgggtggttt
chr5	140055480	140055492	91.5555	+	aatgggtggttt
chrX	1735585	1735597	91.5555	-	agaccccccatt
chr13	109848969	109848981	91.5364	+	tttaggtggtcc
chr4	6241464	6241476	91.5364	-	ggaccacctaga
chr16	12515812	12515824	91.4067	-	caaccacccatc
chr2	22552644	22552656	91.2983	+	tttgggtgttcc
chr7	47201731	47201743	91.2983	-	ggaacacccaga
chr11	45312484	45312496	91.202	+	actgggtgttcc
chr3	55368365	55368377	91.202	-	ggaacacccagt
chr19	39130993	39131005	91.1877	-	ctaccacccatg
chr5	5434881	5434893	91.1877	-	ctaccacccata
chr19	39879391	39879403	91.1515	-	ggaccacctacc
chr19	11684498	11684510	91.1167	-	cgaccacctagg
chr10	11616978	11616990	91.0478	-	ataccacccata
chr4	58348549	58348561	91.0478	-	ataccacccatg
chrX	150663286	150663298	90.987	+	gatggggggtca
chr17	2781854	2781866	90.9768	+	cttaggtggtct
chr8	33449607	33449619	90.9768	+	cctcggtggtct
chrX	111979026	111979038	90.9768	+	tctaggtggtct
chr20	33821868	33821880	90.9516	-	ataccacccatt
chr19	37772164	37772176	90.9133	-	ggaacacccacc
chr11	45397699	45397711	90.8805	-	agaccacctagt
chr8	86558903	86558915	90.8028	+	gatgggtggtag
chr8	86736073	86736085	90.8028	-	ctaccacccatc
chr8	86739158	86739170	90.8028	-	ctaccacccatc
chr8	86742243	86742255	90.8028	-	ctaccacccatc
chr8	86745328	86745340	90.8028	-	ctaccacccatc
chr8	86831169	86831181	90.8028	+	gatgggtggtag
chr2	212773319	212773331	90.7823	-	cgaacacccact
chr20	39812694	39812706	90.7386	+	tctgggtgttct
chr4	80747676	80747688	90.7386	+	tctgggtgttct
chr6	152952298	152952310	90.7386	+	tgtgggtgttct
chr1	202278442	202278454	90.6969	-	tgaccacctaca
chr10	115149766	115149778	90.6969	-	tgaccacctaca
chr12	70443086	70443098	90.6969	-	tgaccacctaga
chr4	23771911	23771923	90.6969	+	tctaggtggtca
chr6	84304341	84304353	90.6969	+	tgtcggtggtca
chr15	27667181	27667193	90.6424	+	actgggtgttct
chr16	7934789	7934801	90.6424	+	actgggtgttct
chr1	48689823	48689835	90.6007	-	tgaccacctact
chr17	2781818	2781830	90.5918	+	gttaggtggtct
chr10	52261377	52261389	90.4588	-	tgaacacccaca
chr12	106504770	106504782	90.4588	+	tgtgggtgttca
chr7	64526385	64526397	90.4588	-	tgaacacccaag
chr7	65220521	65220533	90.4588	-	tgaacacccaag
chrY	13482646	13482658	90.4588	+	cctgggtgttca
chrY	13483604	13483616	90.4588	+	cctgggtgttca
chr12	45476288	45476300	90.3912	-	ggaccacctatg
chr1	103757273	103757285	90.3626	-	tgaacacccact
chr10	49899284	49899296	90.312	+	gctcggtggtca
chr21	46433796	46433808	90.1531	+	catgggtgttcc
chr7	102143336	102143348	90.1531	+	catgggtgttcc
chr7	102242497	102242509	90.1531	+	catgggtgttcc
chr10	135247203	135247215	90.0568	-	ggaacacccatt
chr10	135391280	135391292	90.0568	-	ggaacacccatt
chr13	64956947	64956959	90.0568	+	aatgggtgttcc
chr4	108273312	108273324	89.9715	-	cgaccacctatg
chr3	137490578	137490590	89.7681	-	ggaacacccatc
chr1	103514828	103514840	89.7161	+	tctgggtgctcc
chr1	105205152	105205164	89.7161	+	tctgggtgctcc
chr1	190320165	190320177	89.7161	+	cttgggtgatcc
chr10	27590638	27590650	89.7161	-	ggagcacccaga
chr10	53704888	53704900	89.7161	+	tctgggtgctcc
chr11	30697616	30697628	89.7161	-	ggagcacccaga
chr12	25760941	25760953	89.7161	+	tctgggtgctcc
chr13	22922674	22922686	89.7161	-	ggagcacccaga
chr13	30626850	30626862	89.7161	+	cctgggtgatcc
chr14	57108705	57108717	89.7161	-	ggagcacccaga
chr14	70970490	70970502	89.7161	-	ggagcacccaga
chr15	91634272	91634284	89.7161	-	ggagcacccaga
chr18	9505771	9505783	89.7161	+	tctgggtgctcc
chr18	52335083	52335095	89.7161	+	tctgggtgctcc
chr18	60575860	60575872	89.7161	-	ggagcacccaga
chr2	29438783	29438795	89.7161	-	ggagcacccacg
chr2	173864667	173864679	89.7161	-	ggagcacccaag
chr2	179849522	179849534	89.7161	-	ggagcacccaga
chr22	21008952	21008964	89.7161	-	ggatcacccaga
chr3	26919838	26919850	89.7161	-	ggagcacccaga
chr3	82157711	82157723	89.7161	+	tctgggtgctcc
chr3	148021339	148021351	89.7161	-	ggagcacccaga
chr3	148067520	148067532	89.7161	-	ggagcacccaga
chr4	11384042	11384054	89.7161	+	tctgggtgctcc
chr4	44636325	44636337	89.7161	-	ggatcacccaaa
chr4	44883934	44883946	89.7161	-	ggagcacccaga
chr4	73852475	73852487	89.7161	-	ggatcacccaag
chr4	79114598	79114610	89.7161	+	tctgggtgctcc
chr5	35351830	35351842	89.7161	+	tctgggtgctcc
chr5	114008909	114008921	89.7161	-	ggagcacccaga
chr5	172833477	172833489	89.7161	+	tctgggtgctcc
chr6	17666020	17666032	89.7161	+	cctgggtgatcc
chr6	28941977	28941989	89.7161	+	cttgggtgatcc
chr6	87609767	87609779	89.7161	-	ggagcacccaga
chr6	122026554	122026566	89.7161	-	ggagcacccaga
chr7	83682701	83682713	89.7161	+	tctgggtgctcc
chr7	146628007	146628019	89.7161	-	ggagcacccaga
chr7	150275236	150275248	89.7161	+	tctgggtgctcc
chr8	69933693	69933705	89.7161	-	ggagcacccaga
chrX	54976850	54976862	89.7161	-	ggagcacccaga
chrX	74243300	74243312	89.7161	+	tctgggtgctcc
chrX	111571715	111571727	89.7161	-	ggagcacccaga
chrY	58997398	58997410	89.7161	-	ggatcacccagg
chr1	201666952	201666964	89.6199	-	ggagcacccact
chr2	232193150	232193162	89.5934	+	tatgggtgttct
chr5	87241138	87241150	89.5934	+	tatgggtgttct
chr14	102268347	102268359	89.5518	+	cataggtggtca
chr5	490879	490891	89.5518	-	tgaccacctatg
chr13	106624846	106624858	89.3136	+	catgggtgttca
chrY	13466638	13466650	89.2964	+	cctgggtgatcg
chrY	13486337	13486349	89.2964	+	cgtgggtgatcg
chr1	204491091	204491103	89.2174	+	aatgggtgttca
chr19	55281143	55281155	89.2002	-	cgagcacccact
chr1	226680406	226680418	89.1565	+	cttgggtgatct
chr10	134791663	134791675	89.1565	-	agagcacccagg
chr13	76698276	76698288	89.1565	+	cttgggtgctct
chr2	12964136	12964148	89.1565	+	tctgggtgctct
chr4	89158366	89158378	89.1565	+	tctgggtgctct
chr7	121909305	121909317	89.1565	+	cctgggtgctct
chr9	135450519	135450531	89.1565	+	tctgggtgctct
chr3	46753305	46753317	89.0602	-	agagcacccact
chr7	140770286	140770298	89.0602	-	agatcacccaat
chr18	51779548	51779560	88.9287	+	gatgggtgttca
chr3	193919770	193919782	88.9287	-	tgaacacccatc
chr9	1415589	1415601	88.9114	-	cgatcacccacc
chr1	17294367	17294379	88.8767	-	tgagcacccagg
chr10	135500147	135500159	88.8767	+	cctgggtgatca
chr10	135500354	135500366	88.8767	+	cctgggtgatca
chr10	135500491	135500503	88.8767	+	cctgggtgatca
chr10	135501037	135501049	88.8767	+	cctgggtgatca
chr10	135501173	135501185	88.8767	+	cctgggtgatca
chr10	135501242	135501254	88.8767	+	cctgggtgatca
chr10	135501310	135501322	88.8767	+	cctgggtgatca
chr16	20661685	20661697	88.8767	+	cctgggtgatca
chr18	107467	107479	88.8767	-	tgatcacccagg
chr18	107740	107752	88.8767	-	tgatcacccagg
chr18	107809	107821	88.8767	-	tgatcacccagg
chr18	107876	107888	88.8767	-	tgatcacccagg
chr18	108012	108024	88.8767	-	tgatcacccagg
chr18	108352	108364	88.8767	-	tgatcacccagg
chr18	108420	108432	88.8767	-	tgatcacccagg
chr18	108489	108501	88.8767	-	tgatcacccagg
chr18	108625	108637	88.8767	-	tgatcacccaag
chr18	108761	108773	88.8767	-	tgatcacccagg
chr18	108828	108840	88.8767	-	tgatcacccagg
chr18	108896	108908	88.8767	-	tgatcacccaag
chr18	108966	108978	88.8767	-	tgatcacccagg
chr18	109374	109386	88.8767	-	tgatcacccagg
chr18	110607	110619	88.8767	-	tgatcacccagg
chr21	35709781	35709793	88.8767	-	tgagcacccagg
chrY	13460684	13460696	88.8767	+	cctgggtgatca
chrY	13460751	13460763	88.8767	+	cctgggtgatca
chrY	13461023	13461035	88.8767	+	cctgggtgatca
chrY	13461092	13461104	88.8767	+	cctgggtgatca
chrY	13461228	13461240	88.8767	+	cctgggtgatca
chrY	13461297	13461309	88.8767	+	cctgggtgatca
chrY	13465068	13465080	88.8767	+	cctgggtgatca
chrY	13466433	13466445	88.8767	+	cctgggtgatca
chrY	13466502	13466514	88.8767	+	cctgggtgatca
chrY	13466707	13466719	88.8767	+	cctgggtgatca
chrY	13466913	13466925	88.8767	+	cctgggtgatca
chrY	13467256	13467268	88.8767	+	cctgggtgatca
chrY	13467530	13467542	88.8767	+	cctgggtgatca
chrY	13468212	13468224	88.8767	+	cctgggtgatca
chrY	13468279	13468291	88.8767	+	cctgggtgatca
chrY	13469163	13469175	88.8767	+	cctgggtgatca
chrY	13469299	13469311	88.8767	+	cctgggtgatca
chrY	13472668	13472680	88.8767	+	tttgggtgatca
chrY	13474376	13474388	88.8767	+	cctgggtgatca
chrY	13474512	13474524	88.8767	+	cctgggtgatca
chrY	13474581	13474593	88.8767	+	cctgggtgatca
chrY	13474717	13474729	88.8767	+	cctgggtgatca
chrY	13475674	13475686	88.8767	+	cctgggtgatca
chrY	13475810	13475822	88.8767	+	cctgggtgatca
chrY	13475946	13475958	88.8767	+	cctgggtgatca
chrY	13480872	13480884	88.8767	+	cctgggtgatca
chrY	13480941	13480953	88.8767	+	cctgggtgatca
chrY	13481833	13481845	88.8767	+	cctgggtgatca
chrY	13482240	13482252	88.8767	+	cttgggtgatca
chrY	13482308	13482320	88.8767	+	cctgggtgatca
chrY	13482375	13482387	88.8767	+	cctgggtgatca
chrY	13482852	13482864	88.8767	+	cctgggtgatca
chrY	13483673	13483685	88.8767	+	cctgggtgatca
chrY	13483812	13483824	88.8767	+	cctgggtgatca
chrY	13483881	13483893	88.8767	+	cctgggtgatca
chrY	13484156	13484168	88.8767	+	cctgggtgatca
chrY	13484973	13484985	88.8767	+	cctgggtgatca
chrY	13485381	13485393	88.8767	+	cctgggtgatca
chrY	13485721	13485733	88.8767	+	cctgggtgatca
chrY	13485926	13485938	88.8767	+	cctgggtgatca
chrY	13486063	13486075	88.8767	+	cctgggtgatca
chrY	13486200	13486212	88.8767	+	cctgggtgatca
chrY	13490079	13490091	88.8767	+	tttgggtgatca
chrY	58983741	58983753	88.8767	-	tgatcacccagg
chrY	58985172	58985184	88.8767	-	tgatcacccagg
chrY	58985582	58985594	88.8767	-	tgatcacccagg
chrY	58986128	58986140	88.8767	-	tgatcacccagg
chrY	58990489	58990501	88.8767	-	tgatcacccagg
chrY	58992404	58992416	88.8767	-	tgatcacccagg
chrY	58996445	58996457	88.8767	-	tgatcacccagg
chrY	58997599	58997611	88.8767	-	tgatcacccagg
chr19	514373	514385	88.7804	-	tgagcacccact
chr6	76087388	76087400	88.7804	+	agtgggtgctca
chr7	2520631	2520643	88.7804	+	actgggtgctca
chr13	113515780	113515792	88.7715	-	agatcacccagc
chr2	111584496	111584508	88.7715	+	gttgggtgctct
chr4	48819821	48819833	88.7715	+	gctgggtgctct
chr6	161692422	161692434	88.7715	+	gctgggtgctct
chr8	73484641	73484653	88.7715	-	agagcacccagc
chr9	140176519	140176531	88.7715	-	agagcacccacc
chrX	70929315	70929327	88.571	+	tatgggtgctcc
chrX	70991949	70991961	88.571	-	ggagcacccata
chr11	757240	757252	88.4917	+	gctgggtgatca
chr8	140674967	140674979	88.4917	-	tgagcacccacc
chr9	121669368	121669380	88.4917	+	ggtgggtgatca
chr10	126032840	126032852	88.4747	-	ggagcacccatt
chr10	129203370	129203382	88.187	+	tttgggttgtcc
chr15	85058737	85058749	88.187	-	ggacaacccaag
chr15	85784971	85784983	88.187	+	cttgggttgtcc
chr17	37334184	37334196	88.187	-	ggacaacccaaa
chr17	70118929	70118941	88.187	-	ggaccacccgga
chr17	78975103	78975115	88.187	-	ggacaacccaga
chrX	37881887	37881899	88.186	-	ggatcacccatc
chr1	17038768	17038780	88.1265	+	cctgggaggacc
chr1	55810644	55810656	88.1265	-	gggcctcccaaa
chr1	102567820	102567832	88.1265	+	tttgggaggccc
chr1	121481768	121481780	88.1265	-	gctccacccaaa
chr1	179209020	179209032	88.1265	-	gggcctcccaaa
chr1	212330819	212330831	88.1265	-	ggtcctcccaca
chr1	235272418	235272430	88.1265	-	gggcctcccagg
chr10	106005630	106005642	88.1265	+	tgtgggtggggc
chr11	34016193	34016205	88.1265	-	gggcctcccaaa
chr11	67011040	67011052	88.1265	+	tttgggaggccc
chr12	4004990	4005002	88.1265	+	tctgggaggccc
chr12	7829678	7829690	88.1265	-	gggcctcccaaa
chr12	7837325	7837337	88.1265	+	tttgggaggccc
chr12	43191400	43191412	88.1265	+	cctgggaggccc
chr12	56357125	56357137	88.1265	-	gccccacccagg
chr12	109645012	109645024	88.1265	-	gggcctcccaaa
chr12	111738176	111738188	88.1265	-	gggcctcccaaa
chr13	48147520	48147532	88.1265	+	tttgggagggcc
chr13	113426875	113426887	88.1265	-	ggccctcccaag
chr14	22627363	22627375	88.1265	-	ggccctcccaca
chr14	31054291	31054303	88.1265	-	gggcctcccaaa
chr14	65416933	65416945	88.1265	+	tgtgggaggacc
chr14	98236281	98236293	88.1265	-	gggcctcccaca
chr14	104643212	104643224	88.1265	-	gccccacccacg
chr15	31483053	31483065	88.1265	+	tttgggaggccc
chr15	58752071	58752083	88.1265	+	cctgggaggccc
chr16	49875903	49875915	88.1265	+	tttgggaggccc
chr16	77032796	77032808	88.1265	+	tttgggaggccc
chr17	1613942	1613954	88.1265	-	gccccacccacg
chr17	63861898	63861910	88.1265	+	cctgggaggccc
chr17	69603014	69603026	88.1265	-	gggcctcccaaa
chr19	1015932	1015944	88.1265	+	tgtgggaggccc
chr19	16685549	16685561	88.1265	-	ggtcctcccaaa
chr19	44570774	44570786	88.1265	+	tgtgggagggcc
chr19	57925653	57925665	88.1265	-	ggccctcccaag
chr2	119817741	119817753	88.1265	-	gctccacccaca
chr2	169174882	169174894	88.1265	-	gggcctcccaaa
chr2	172894910	172894922	88.1265	-	gggcctcccaag
chr2	185688014	185688026	88.1265	-	gctccacccaca
chr2	220349468	220349480	88.1265	+	cctgggaggccc
chr2	242483035	242483047	88.1265	+	tttgggaggccc
chr3	32678900	32678912	88.1265	-	gggcctcccagg
chr3	82765262	82765274	88.1265	+	tgtgggtggggc
chr4	22022442	22022454	88.1265	+	tttgggaggccc
chr4	178435374	178435386	88.1265	+	tttgggaggccc
chr5	118971855	118971867	88.1265	-	gggcctcccaaa
chr5	139163839	139163851	88.1265	+	tgtgggagggcc
chr6	28941997	28942009	88.1265	-	gggcctcccaaa
chr7	51074131	51074143	88.1265	-	ggccctcccaga
chr7	72711105	72711117	88.1265	-	gctccacccaag
chr8	2212609	2212621	88.1265	+	tttgggtggggc
chr8	8023230	8023242	88.1265	+	tgtgggtggcgc
chr8	12357456	12357468	88.1265	-	gcgccacccaca
chr8	99167762	99167774	88.1265	-	gggcctcccaaa
chr9	78930799	78930811	88.1265	-	gggcctcccaaa
chr9	137625855	137625867	88.1265	+	tctgggagggcc
chrX	34005061	34005073	88.1265	-	gggcctcccaag
chrX	42615481	42615493	88.1265	+	cttgggtggggc
chrX	50840874	50840886	88.1265	-	ggccctcccaaa
chrX	53132409	53132421	88.1265	-	gggcctcccaaa
chrX	143610719	143610731	88.1265	+	tttgggaggccc
chrX	150306483	150306495	88.1265	+	tctgggaggccc
chr5	45098266	45098278	88.0908	-	ggacaacccact
chr1	64039099	64039111	88.0302	+	attgggaggacc
chr1	151780297	151780309	88.0302	+	agtgggtggggc
chr1	191347586	191347598	88.0302	-	gctccacccaat
chr1	225028350	225028362	88.0302	+	attgggaggacc
chr1	248416649	248416661	88.0302	+	actgggtggagc
chr10	24356713	24356725	88.0302	-	gctccacccagt
chr10	34142315	34142327	88.0302	-	gctccacccagt
chr10	57659895	57659907	88.0302	+	actgggtggagc
chr10	81716417	81716429	88.0302	+	actgggtggagc
chr10	99402849	99402861	88.0302	-	ggtcctcccact
chr10	111586078	111586090	88.0302	+	actgggtggagc
chr11	67252227	67252239	88.0302	-	ggtcctcccagt
chr11	74726541	74726553	88.0302	-	gccccacccact
chr12	83978541	83978553	88.0302	+	actgggtggagc
chr12	119844572	119844584	88.0302	-	gccccacccact
chr13	87303505	87303517	88.0302	-	gctccacccagt
chr14	30879943	30879955	88.0302	-	gctccacccact
chr14	37825633	37825645	88.0302	-	gctccacccagt
chr15	83376436	83376448	88.0302	-	ggtcctcccaat
chr15	100957767	100957779	88.0302	+	actgggtggagc
chr2	71314261	71314273	88.0302	+	attgggaggacc
chr2	71644128	71644140	88.0302	-	gctccacccagt
chr2	118536250	118536262	88.0302	+	actgggtggagc
chr2	134027202	134027214	88.0302	+	actgggtggggc
chr2	150707453	150707465	88.0302	+	actgggtggagc
chr2	152560895	152560907	88.0302	-	gctccacccagt
chr2	166593699	166593711	88.0302	-	gctccacccagt
chr2	207773242	207773254	88.0302	+	actgggtggagc
chr2	213650349	213650361	88.0302	+	agtgggtggagc
chr20	11613918	11613930	88.0302	+	actgggtggagc
chr20	42443595	42443607	88.0302	+	actgggtggagc
chr22	19481890	19481902	88.0302	+	agtgggaggccc
chr3	44107499	44107511	88.0302	+	actgggaggccc
chr3	152959071	152959083	88.0302	-	gctccacccagt
chr4	11068069	11068081	88.0302	-	gctccacccagt
chr4	83224341	83224353	88.0302	-	gctccacccagt
chr5	42735322	42735334	88.0302	+	actgggtggagc
chr5	57166209	57166221	88.0302	-	gctccacccagt
chr5	142370669	142370681	88.0302	-	gctccacccagt
chr5	144803820	144803832	88.0302	-	gctccacccagt
chr5	151725108	151725120	88.0302	-	gctccacccagt
chr7	30138083	30138095	88.0302	-	gctccacccagt
chr7	34214698	34214710	88.0302	-	gctccacccagt
chr7	43818399	43818411	88.0302	-	gccccacccagt
chr7	153501429	153501441	88.0302	-	gccccacccact
chr8	98057361	98057373	88.0302	-	gctccacccagt
chrX	99135935	99135947	88.0302	+	actgggtggggc
chrY	17997808	17997820	88.0302	+	actgggtggagc
chr5	133438434	133438446	88.0113	+	catgggtgctct
chr7	118257298	118257310	88.0113	-	agatcacccatg
chr10	11038801	11038813	87.9211	+	cctgggaggtgc
chr13	26350483	26350495	87.9211	+	tgtgggaggtgc
chr17	954880	954892	87.9211	+	tgtgggaggtgc
chr19	40648336	40648348	87.9211	-	gcacctcccagg
chr6	15575992	15576004	87.9211	+	tgtgggaggtgc
chr8	95685985	95685997	87.9211	-	gcacctcccaaa
chrX	945797	945809	87.9211	+	cctgggaggtgc
chrX	65970054	65970066	87.9211	+	tttgggaggtgc
chrX	149222474	149222486	87.9211	+	cctgggaggtgc
chr10	5147886	5147898	87.9151	+	aatgggtgatct
chr11	67060145	67060157	87.9151	-	agatcacccatt
chr1	22590253	22590265	87.8183	+	ccttggtggccc
chr1	229839047	229839059	87.8183	-	ggcccaccaaag
chr10	80878547	80878559	87.8183	+	cgttggtgggcc
chr11	105110161	105110173	87.8183	+	tcttggtggccc
chr2	201185920	201185932	87.8183	+	tcttggtggacc
chr20	40522346	40522358	87.8183	+	tcttggtgggcc
chr21	9825624	9825636	87.8183	+	cgttggtggccc
chr21	45822782	45822794	87.8183	+	ccttggtggacc
chr5	180040922	180040934	87.8183	+	ccttggtggccc
chrX	48542097	48542109	87.8183	-	ggcccaccaagg
chrX	68332686	68332698	87.8183	+	ccttggtggccc
chr1	156186561	156186573	87.802	+	gctgggttgtcc
chr17	78978192	78978204	87.802	-	ggaccacccggc
chr6	18023370	18023382	87.802	-	ggacaacccagc
chr7	95040894	95040906	87.802	-	ggacaacccacc
chr1	17023800	17023812	87.7415	+	gctgggtggagc
chr1	150445476	150445488	87.7415	-	gccccacccaac
chr1	153002340	153002352	87.7415	+	gttgggtggggc
chr10	71126329	71126341	87.7415	-	gctccacccacc
chr10	79848701	79848713	87.7415	+	gctgggtggagc
chr11	383292	383304	87.7415	-	ggccctcccagc
chr11	49116782	49116794	87.7415	-	ggtcctcccacc
chr13	100534821	100534833	87.7415	+	ggtgggaggacc
chr13	109070308	109070320	87.7415	-	gctccacccacc
chr15	45572879	45572891	87.7415	-	ggtcctcccacc
chr15	75621664	75621676	87.7415	+	ggtgggaggccc
chr18	76652347	76652359	87.7415	-	gctccacccacc
chr19	5708495	5708507	87.7415	-	gccccacccacc
chr19	54251349	54251361	87.7415	-	ggtcctcccacc
chr2	72025443	72025455	87.7415	+	gctgggaggacc
chr2	114356528	114356540	87.7415	-	gctccacccagc
chr20	13574039	13574051	87.7415	+	gctgggtggggc
chr3	108272981	108272993	87.7415	-	gctccacccacc
chr3	184226936	184226948	87.7415	+	gctgggtggagc
chr4	133276948	133276960	87.7415	-	ggccctcccagc
chr5	146977112	146977124	87.7415	-	ggtcctcccaac
chr11	67253478	67253490	87.722	+	acttggtggccc
chr14	23346857	23346869	87.722	+	acttggtgggcc
chr1	1924164	1924176	87.7067	-	cggcctcccaaa
chr1	6686653	6686665	87.7067	+	tttgggaggccg
chr1	6815631	6815643	87.7067	-	cggcctcccaaa
chr1	6829907	6829919	87.7067	+	tttgggaggccg
chr1	8383308	8383320	87.7067	+	tttgggaggccg
chr1	9058218	9058230	87.7067	+	tttgggaggccg
chr1	10403571	10403583	87.7067	+	tttgggaggccg
chr1	11421714	11421726	87.7067	-	cggcctcccaaa
chr1	12170906	12170918	87.7067	-	cggcctcccaaa
chr1	14304378	14304390	87.7067	+	tttgggaggccg
chr1	14417364	14417376	87.7067	+	tttgggaggccg
chr1	15525165	15525177	87.7067	-	cggcctcccaaa
chr1	17000964	17000976	87.7067	+	tttgggaggccg
chr1	21518249	21518261	87.7067	-	cggcctcccaaa
chr1	23473346	23473358	87.7067	+	tttgggaggccg
chr1	23813024	23813036	87.7067	-	cggcctcccaga
chr1	24480467	24480479	87.7067	+	tttgggaggccg
chr1	24815211	24815223	87.7067	+	tttgggaggccg
chr1	24958459	24958471	87.7067	+	tttgggaggccg
chr1	25630845	25630857	87.7067	+	tttgggaggccg
chr1	25714561	25714573	87.7067	-	cggcctcccaaa
chr1	26419238	26419250	87.7067	+	tttgggagggcg
chr1	26835637	26835649	87.7067	-	cggcctcccaaa
chr1	28781026	28781038	87.7067	-	cggcctcccaaa
chr1	28978294	28978306	87.7067	-	cggcctcccaaa
chr1	31270272	31270284	87.7067	+	tctgggaggccg
chr1	33038926	33038938	87.7067	-	cggcctcccaaa
chr1	42903598	42903610	87.7067	-	cggcctcccaga
chr1	44107647	44107659	87.7067	+	tttgggaggccg
chr1	46642762	46642774	87.7067	+	tttgggaggccg
chr1	51507924	51507936	87.7067	+	tttgggaggccg
chr1	52082940	52082952	87.7067	+	cctgggtggagg
chr1	54269495	54269507	87.7067	-	cggcctcccaaa
chr1	55289952	55289964	87.7067	-	cggcctcccaaa
chr1	61541765	61541777	87.7067	-	cggcctcccaaa
chr1	76446554	76446566	87.7067	-	cggcctcccaaa
chr1	92298315	92298327	87.7067	+	tttgggaggccg
chr1	97996024	97996036	87.7067	-	cggcctcccaaa
chr1	108958187	108958199	87.7067	-	cggcctcccaaa
chr1	110094539	110094551	87.7067	+	tttgggaggccg
chr1	112458130	112458142	87.7067	+	tttgggaggccg
chr1	115119160	115119172	87.7067	-	cggcctcccaaa
chr1	115547416	115547428	87.7067	-	cggcctcccaaa
chr1	145407475	145407487	87.7067	+	tttgggaggccg
chr1	147997604	147997616	87.7067	+	tttgggaggccg
chr1	148244928	148244940	87.7067	+	tttgggaggccg
chr1	150423906	150423918	87.7067	+	tttgggaggccg
chr1	150429156	150429168	87.7067	+	tttgggaggccg
chr1	150429291	150429303	87.7067	+	cttgggaggccg
chr1	150433130	150433142	87.7067	-	cggcctcccaaa
chr1	150434212	150434224	87.7067	+	tttgggaggccg
chr1	150436736	150436748	87.7067	-	cggcctcccaaa
chr1	150453144	150453156	87.7067	-	cggcctcccaaa
chr1	150455219	150455231	87.7067	-	cggcctcccaaa
chr1	150458749	150458761	87.7067	-	cggcctcccaag
chr1	150948093	150948105	87.7067	+	tttgggaggccg
chr1	155924330	155924342	87.7067	-	cggcctcccaaa
chr1	156704574	156704586	87.7067	-	cggcctcccaaa
chr1	161110306	161110318	87.7067	+	tttgggaggccg
chr1	161139872	161139884	87.7067	+	tttgggaggccg
chr1	161185766	161185778	87.7067	-	cggcctcccaaa
chr1	169881774	169881786	87.7067	-	cggcctcccaaa
chr1	170927201	170927213	87.7067	-	cggcctcccaaa
chr1	179238673	179238685	87.7067	-	cggcctcccaaa
chr1	180071522	180071534	87.7067	-	cggcctcccaaa
chr1	181623876	181623888	87.7067	+	tttgggaggccg
chr1	186630038	186630050	87.7067	-	cggcctcccaaa
chr1	190374337	190374349	87.7067	+	tttgggaggccg
chr1	191418078	191418090	87.7067	+	tttgggaggccg
chr1	196721487	196721499	87.7067	+	tttgggaggccg
chr1	196806169	196806181	87.7067	+	tttgggaggccg
chr1	198696241	198696253	87.7067	-	cggcctcccaaa
chr1	203136339	203136351	87.7067	+	tgtgggagggcg
chr1	205204953	205204965	87.7067	+	tttgggaggccg
chr1	205296668	205296680	87.7067	+	tttgggaggccg
chr1	208480628	208480640	87.7067	-	cggcctcccaaa
chr1	215568710	215568722	87.7067	-	cggcctcccaaa
chr1	217819994	217820006	87.7067	+	tttgggaggccg
chr1	221144236	221144248	87.7067	-	cggcctcccaaa
chr1	221362779	221362791	87.7067	+	tttgggaggccg
chr1	224393086	224393098	87.7067	-	cggcctcccaaa
chr1	228747975	228747987	87.7067	+	tctgggaggccg
chr1	228754698	228754710	87.7067	+	tctgggaggccg
chr1	228761375	228761387	87.7067	+	tctgggaggccg
chr1	228763614	228763626	87.7067	+	tctgggaggccg
chr1	228765856	228765868	87.7067	+	tctgggaggccg
chr1	229347077	229347089	87.7067	+	tttgggaggccg
chr1	229914253	229914265	87.7067	+	cttgggaggccg
chr1	232919792	232919804	87.7067	-	cggcctcccaaa
chr1	234477279	234477291	87.7067	+	tttgggaggccg
chr1	235288781	235288793	87.7067	-	cggcctcccaaa
chr1	236479359	236479371	87.7067	-	cccccacccaga
chr1	243384576	243384588	87.7067	-	cggcctcccaaa
chr1	244540674	244540686	87.7067	-	cggcctcccaaa
chr1	244887324	244887336	87.7067	+	tctgggaggccg
chr1	246623212	246623224	87.7067	-	ccgccacccaaa
chr1	247175587	247175599	87.7067	-	cggcctcccaaa
chr10	3771305	3771317	87.7067	+	tttgggaggccg
chr10	6127874	6127886	87.7067	+	tttgggaggccg
chr10	11015008	11015020	87.7067	+	tttgggaggccg
chr10	11607396	11607408	87.7067	+	tttgggaggccg
chr10	14834984	14834996	87.7067	+	tttgggaggccg
chr10	22000107	22000119	87.7067	+	tttgggaggccg
chr10	28434093	28434105	87.7067	-	cggcctcccaaa
chr10	42747760	42747772	87.7067	-	cggcctcccaaa
chr10	62241473	62241485	87.7067	-	cggcctcccaaa
chr10	65032262	65032274	87.7067	-	cggcctcccaaa
chr10	65111099	65111111	87.7067	-	cggcctcccaaa
chr10	70115427	70115439	87.7067	+	tttgggaggccg
chr10	73672112	73672124	87.7067	-	cggcctcccaaa
chr10	76571170	76571182	87.7067	+	tttgggaggccg
chr10	76699408	76699420	87.7067	-	cggcctcccaaa
chr10	76934138	76934150	87.7067	-	cggcctcccaaa
chr10	90476365	90476377	87.7067	-	cggcctcccaaa
chr10	97639300	97639312	87.7067	+	tttgggaggccg
chr10	98605475	98605487	87.7067	-	cggcctcccaaa
chr10	100693740	100693752	87.7067	-	cggcctcccaaa
chr10	103818411	103818423	87.7067	+	tttgggaggccg
chr10	104054384	104054396	87.7067	-	cggcctcccaaa
chr10	105109481	105109493	87.7067	-	cggcctcccaaa
chr10	111638756	111638768	87.7067	+	tttgggaggccg
chr10	111779363	111779375	87.7067	-	cggcctcccaaa
chr10	119230090	119230102	87.7067	+	tttgggaggccg
chr10	120831293	120831305	87.7067	+	tttgggaggccg
chr10	121930048	121930060	87.7067	-	cggcctcccaaa
chr10	123314642	123314654	87.7067	+	tttgggaggccg
chr10	125418964	125418976	87.7067	-	cggcctcccaaa
chr10	126064647	126064659	87.7067	+	tttgggaggccg
chr10	126088165	126088177	87.7067	-	cggcctcccaaa
chr10	127593450	127593462	87.7067	+	tttgggaggccg
chr10	128235150	128235162	87.7067	-	cccccacccagg
chr11	159586	159598	87.7067	+	tctgggaggccg
chr11	917396	917408	87.7067	-	cggcctcccaaa
chr11	3404872	3404884	87.7067	+	tttgggaggccg
chr11	7553324	7553336	87.7067	-	cggcctcccaaa
chr11	10937871	10937883	87.7067	-	cggcctcccaaa
chr11	17991070	17991082	87.7067	+	tgtgggtggagg
chr11	18829691	18829703	87.7067	+	tttgggaggccg
chr11	25435993	25436005	87.7067	+	tttgggaggccg
chr11	30119631	30119643	87.7067	-	cggcctcccaaa
chr11	30645532	30645544	87.7067	+	tttgggaggccg
chr11	36060770	36060782	87.7067	-	cggcctcccaaa
chr11	44757418	44757430	87.7067	-	cggcctcccaaa
chr11	46240540	46240552	87.7067	+	tttgggaggccg
chr11	46420575	46420587	87.7067	-	cggcctcccaaa
chr11	46617292	46617304	87.7067	+	tttgggaggccg
chr11	47668084	47668096	87.7067	-	cggcctcccaaa
chr11	47796132	47796144	87.7067	-	cggcctcccaaa
chr11	49272805	49272817	87.7067	-	cggcctcccaaa
chr11	49363251	49363263	87.7067	-	cggcctcccaaa
chr11	59854089	59854101	87.7067	+	tttgggaggccg
chr11	61813598	61813610	87.7067	+	tttgggaggccg
chr11	64565887	64565899	87.7067	-	cggcctcccaaa
chr11	67248088	67248100	87.7067	-	cggcctcccaaa
chr11	67249502	67249514	87.7067	+	tttgggaggccg
chr11	67249931	67249943	87.7067	-	cggcctcccaaa
chr11	70737375	70737387	87.7067	+	tttgggaggccg
chr11	70921547	70921559	87.7067	-	cggcctcccaaa
chr11	73524842	73524854	87.7067	+	tttgggaggccg
chr11	77349640	77349652	87.7067	+	tttgggaggccg
chr11	77635196	77635208	87.7067	+	tttgggaggccg
chr11	79059075	79059087	87.7067	-	cggcctcccaaa
chr11	89322944	89322956	87.7067	+	tttgggaggccg
chr11	94567509	94567521	87.7067	+	tttgggaggccg
chr11	95872397	95872409	87.7067	+	tgtgggaggccg
chr11	104488621	104488633	87.7067	+	tttgggaggccg
chr11	114674551	114674563	87.7067	-	cggcctcccaaa
chr11	117134794	117134806	87.7067	+	tttgggaggccg
chr11	118354003	118354015	87.7067	+	tttgggaggccg
chr11	124532796	124532808	87.7067	+	tttgggaggccg
chr11	129689700	129689712	87.7067	-	cggcctcccaaa
chr11	129924293	129924305	87.7067	+	tttgggaggccg
chr11	132343475	132343487	87.7067	+	tttgggaggccg
chr12	517204	517216	87.7067	-	cggcctcccaaa
chr12	1373584	1373596	87.7067	+	tttgggaggccg
chr12	1591864	1591876	87.7067	-	cggcctcccaaa
chr12	2990828	2990840	87.7067	+	tttgggaggccg
chr12	3720139	3720151	87.7067	+	tttgggaggccg
chr12	4089261	4089273	87.7067	-	cggcctcccaaa
chr12	6277599	6277611	87.7067	-	cggcctcccaaa
chr12	6376942	6376954	87.7067	+	tttgggaggccg
chr12	7803967	7803979	87.7067	+	tttgggaggccg
chr12	7804669	7804681	87.7067	-	cggcctcccaaa
chr12	7811439	7811451	87.7067	+	cttgggaggccg
chr12	7812321	7812333	87.7067	+	tttgggaggccg
chr12	7817266	7817278	87.7067	+	tttgggaggccg
chr12	7819142	7819154	87.7067	-	cgtcctcccaaa
chr12	7824509	7824521	87.7067	-	cggcctcccaaa
chr12	7825717	7825729	87.7067	+	tttgggaggccg
chr12	7826680	7826692	87.7067	-	cggcctcccaaa
chr12	7829054	7829066	87.7067	+	tttgggaggccg
chr12	7833015	7833027	87.7067	-	cggcctcccaaa
chr12	7834887	7834899	87.7067	-	cggcctcccaga
chr12	7837950	7837962	87.7067	-	cggcctcccaaa
chr12	7839195	7839207	87.7067	-	ccgccacccaga
chr12	7839911	7839923	87.7067	+	tttgggaggccg
chr12	7840600	7840612	87.7067	-	cggcctcccaaa
chr12	8021359	8021371	87.7067	+	tttgggaggccg
chr12	8835124	8835136	87.7067	+	tttgggaggccg
chr12	9812252	9812264	87.7067	-	cggcctcccaaa
chr12	12671204	12671216	87.7067	+	tttgggaggccg
chr12	15796429	15796441	87.7067	+	tttgggaggccg
chr12	18526539	18526551	87.7067	+	tttgggaggccg
chr12	20040952	20040964	87.7067	+	tttgggaggccg
chr12	31557945	31557957	87.7067	-	cggcctcccaaa
chr12	31601320	31601332	87.7067	-	cggcctcccaaa
chr12	32336086	32336098	87.7067	-	cggcctcccaaa
chr12	32927895	32927907	87.7067	+	tttgggaggccg
chr12	38808108	38808120	87.7067	-	cggcctcccaaa
chr12	39824123	39824135	87.7067	+	tttgggaggccg
chr12	44561227	44561239	87.7067	+	tttgggaggccg
chr12	45513835	45513847	87.7067	+	tctgggaggccg
chr12	46263421	46263433	87.7067	+	tttgggaggccg
chr12	47615958	47615970	87.7067	+	tttgggaggccg
chr12	49126308	49126320	87.7067	+	tttgggaggccg
chr12	50409340	50409352	87.7067	+	tttgggaggccg
chr12	50779439	50779451	87.7067	+	tttgggaggccg
chr12	51026025	51026037	87.7067	+	tttgggaggccg
chr12	51578605	51578617	87.7067	-	cggcctcccaaa
chr12	52620128	52620140	87.7067	-	cggcctcccaaa
chr12	53884285	53884297	87.7067	+	tctgggaggccg
chr12	54876536	54876548	87.7067	+	tttgggaggccg
chr12	56107916	56107928	87.7067	+	tttgggaggccg
chr12	56898305	56898317	87.7067	+	tttgggaggccg
chr12	58151192	58151204	87.7067	+	tttgggaggccg
chr12	61865832	61865844	87.7067	-	cggcctcccaaa
chr12	63213158	63213170	87.7067	-	cggcctcccaaa
chr12	63331923	63331935	87.7067	+	tttgggaggccg
chr12	64644819	64644831	87.7067	+	tttgggaggccg
chr12	65049344	65049356	87.7067	-	cggcctcccaaa
chr12	66213972	66213984	87.7067	-	cggcctcccaaa
chr12	68978298	68978310	87.7067	+	tttgggaggccg
chr12	69260375	69260387	87.7067	-	cggcctcccaaa
chr12	76141088	76141100	87.7067	+	tttgggaggccg
chr12	76151991	76152003	87.7067	+	tttgggaggccg
chr12	85836975	85836987	87.7067	+	tttgggaggccg
chr12	87101424	87101436	87.7067	-	cggcctcccaag
chr12	92687009	92687021	87.7067	+	tttgggaggccg
chr12	101712364	101712376	87.7067	+	tttgggaggccg
chr12	102338542	102338554	87.7067	-	cggcctcccaaa
chr12	107658364	107658376	87.7067	+	tttgggagggcg
chr12	115168406	115168418	87.7067	+	tttgggaggccg
chr12	116801729	116801741	87.7067	-	cggcctcccaaa
chr12	119902872	119902884	87.7067	+	tttgggaggccg
chr12	121501529	121501541	87.7067	+	tttgggaggccg
chr12	125310634	125310646	87.7067	+	tttgggaggccg
chr12	128144214	128144226	87.7067	-	cggcctcccaaa
chr12	130377671	130377683	87.7067	-	cggcctcccaaa
chr12	132420863	132420875	87.7067	+	tgtgggaggccg
chr13	20147879	20147891	87.7067	+	tttgggaggccg
chr13	21518390	21518402	87.7067	+	tttgggaggccg
chr13	21536985	21536997	87.7067	+	tttgggaggccg
chr13	24280507	24280519	87.7067	+	tttgggtggagg
chr13	24550072	24550084	87.7067	-	cggcctcccaaa
chr13	27722568	27722580	87.7067	+	tttgggaggccg
chr13	28592052	28592064	87.7067	-	cggcctcccaaa
chr13	30291750	30291762	87.7067	+	tttgggaggccg
chr13	31396606	31396618	87.7067	+	tttgggaggccg
chr13	40163493	40163505	87.7067	-	cggcctcccaaa
chr13	45070574	45070586	87.7067	+	tttgggaggccg
chr13	46620549	46620561	87.7067	+	tttgggaggccg
chr13	50175163	50175175	87.7067	-	cggcctcccaaa
chr13	60747275	60747287	87.7067	+	tttgggaggccg
chr13	61164719	61164731	87.7067	+	cttgggaggccg
chr13	74075191	74075203	87.7067	-	cggcctcccaaa
chr13	81661119	81661131	87.7067	+	tttgggaggccg
chr13	83495254	83495266	87.7067	+	tttgggaggacg
chr13	96496467	96496479	87.7067	-	cggcctcccaaa
chr13	102208743	102208755	87.7067	+	tttgggaggccg
chr13	103631238	103631250	87.7067	-	cggcctcccaaa
chr13	111953547	111953559	87.7067	-	cggcctcccaaa
chr13	113830831	113830843	87.7067	+	tttgggaggccg
chr14	19502793	19502805	87.7067	+	tttgggaggccg
chr14	20040348	20040360	87.7067	+	tttgggaggccg
chr14	20070654	20070666	87.7067	-	cggcctcccaaa
chr14	20157086	20157098	87.7067	+	tttgggaggccg
chr14	30883088	30883100	87.7067	-	cggcctcccaaa
chr14	30885920	30885932	87.7067	-	cggcctcccaaa
chr14	30897648	30897660	87.7067	+	cttgggaggccg
chr14	32000587	32000599	87.7067	-	cggcctcccaaa
chr14	32980834	32980846	87.7067	-	cggcctcccaaa
chr14	34986395	34986407	87.7067	-	cggcctcccaaa
chr14	36273224	36273236	87.7067	+	cttgggaggccg
chr14	36321893	36321905	87.7067	+	tttgggaggccg
chr14	36499652	36499664	87.7067	+	tttgggaggccg
chr14	39596795	39596807	87.7067	-	cggcctcccaaa
chr14	39688763	39688775	87.7067	+	tttgggaggccg
chr14	39880547	39880559	87.7067	-	cggcctcccaaa
chr14	49341911	49341923	87.7067	+	tttgggaggccg
chr14	50333940	50333952	87.7067	-	cggcctcccaaa
chr14	50834929	50834941	87.7067	-	cgtcctcccaaa
chr14	55523478	55523490	87.7067	-	cggcctcccaaa
chr14	56978030	56978042	87.7067	+	tttgggaggccg
chr14	58674294	58674306	87.7067	-	cggcctcccaaa
chr14	61954627	61954639	87.7067	+	tctgggaggccg
chr14	62168901	62168913	87.7067	+	tttgggaggccg
chr14	64221624	64221636	87.7067	+	tttgggaggccg
chr14	65624231	65624243	87.7067	-	cggcctcccaaa
chr14	65699565	65699577	87.7067	+	tttgggaggccg
chr14	73512683	73512695	87.7067	+	tttgggaggccg
chr14	73656074	73656086	87.7067	+	tttgggaggccg
chr14	74747108	74747120	87.7067	+	tttgggaggccg
chr14	82149777	82149789	87.7067	-	cggcctcccaaa
chr14	88237771	88237783	87.7067	-	cgccctcccagg
chr14	91248698	91248710	87.7067	+	tttgggaggccg
chr14	92257231	92257243	87.7067	+	tttgggaggccg
chr14	96515114	96515126	87.7067	-	cggcctcccaaa
chr14	102416068	102416080	87.7067	+	tttgggaggccg
chr14	103508898	103508910	87.7067	-	cggcctcccaaa
chr14	105641988	105642000	87.7067	-	cggcctcccaaa
chr15	23056619	23056631	87.7067	+	tttgggaggccg
chr15	26535458	26535470	87.7067	+	tttgggaggccg
chr15	26760992	26761004	87.7067	+	tttgggaggccg
chr15	31603734	31603746	87.7067	-	cggcctcccaaa
chr15	31742256	31742268	87.7067	-	cggcctcccaaa
chr15	33753396	33753408	87.7067	-	cggcctcccaaa
chr15	40459793	40459805	87.7067	-	cggcctcccaga
chr15	41037815	41037827	87.7067	-	cggcctcccaaa
chr15	41616444	41616456	87.7067	-	cggcctcccaaa
chr15	43872431	43872443	87.7067	-	cggcctcccaaa
chr15	43971989	43972001	87.7067	-	cggcctcccaaa
chr15	52589279	52589291	87.7067	+	tttgggaggccg
chr15	57596712	57596724	87.7067	-	cggcctcccaaa
chr15	59187155	59187167	87.7067	-	cggcctcccaca
chr15	62506527	62506539	87.7067	-	cggcctcccaaa
chr15	63838969	63838981	87.7067	+	tttgggtggggg
chr15	66540130	66540142	87.7067	+	tttgggaggccg
chr15	68602192	68602204	87.7067	-	cggcctcccaaa
chr15	70231196	70231208	87.7067	+	tttgggaggccg
chr15	71651902	71651914	87.7067	+	tttgggagggcg
chr15	72108852	72108864	87.7067	-	cggcctcccaaa
chr15	74456987	74456999	87.7067	+	tttgggaggccg
chr15	75764556	75764568	87.7067	+	tttgggaggccg
chr15	77146367	77146379	87.7067	+	tttgggaggccg
chr15	83660723	83660735	87.7067	+	tctgggaggccg
chr15	86352922	86352934	87.7067	+	tttgggaggccg
chr15	90057464	90057476	87.7067	-	cggcctcccaaa
chr15	98156242	98156254	87.7067	+	tttgggaggccg
chr15	98434615	98434627	87.7067	-	cggcctcccaag
chr15	100347498	100347510	87.7067	+	tttgggaggccg
chr15	101494370	101494382	87.7067	-	cggcctcccaaa
chr15	102285632	102285644	87.7067	-	cggcctcccaaa
chr15	102374157	102374169	87.7067	+	tttgggaggccg
chr16	1873519	1873531	87.7067	-	cggcctcccaaa
chr16	3394483	3394495	87.7067	+	tttgggaggccg
chr16	3551538	3551550	87.7067	+	tttgggaggccg
chr16	11398427	11398439	87.7067	+	tttgggaggccg
chr16	11603225	11603237	87.7067	-	cggcctcccaaa
chr16	14040870	14040882	87.7067	-	cggcctcccaaa
chr16	20982441	20982453	87.7067	-	cggcctcccaaa
chr16	30339726	30339738	87.7067	+	tttgggaggccg
chr16	30558439	30558451	87.7067	-	cggcctcccaaa
chr16	30654251	30654263	87.7067	+	tttgggaggccg
chr16	30838924	30838936	87.7067	+	tttgggaggccg
chr16	31108248	31108260	87.7067	-	cggcctcccaaa
chr16	33419060	33419072	87.7067	+	tttgggaggccg
chr16	34292206	34292218	87.7067	+	tttgggaggccg
chr16	46591235	46591247	87.7067	-	cggcctcccaaa
chr16	50197561	50197573	87.7067	-	cggcctcccaaa
chr16	50268120	50268132	87.7067	+	tttgggaggccg
chr16	50961741	50961753	87.7067	-	cggcctcccaaa
chr16	54705202	54705214	87.7067	+	tttgggaggccg
chr16	56074040	56074052	87.7067	+	tttgggaggccg
chr16	56523464	56523476	87.7067	+	tttgggaggccg
chr16	63163215	63163227	87.7067	+	tttgggaggccg
chr16	65374688	65374700	87.7067	+	tttgggaggccg
chr16	67789342	67789354	87.7067	+	tttgggaggccg
chr16	67850121	67850133	87.7067	-	cggcctcccaaa
chr16	68075471	68075483	87.7067	+	tttgggaggccg
chr16	68902651	68902663	87.7067	-	cggcctcccaaa
chr16	70362875	70362887	87.7067	+	tttgggaggccg
chr16	74745690	74745702	87.7067	-	cggcctcccaaa
chr16	81328746	81328758	87.7067	+	tttgggaggccg
chr16	84236033	84236045	87.7067	-	cggcctcccaga
chr16	84550881	84550893	87.7067	-	cggcctcccaaa
chr16	85142234	85142246	87.7067	+	tttgggaggccg
chr16	89887835	89887847	87.7067	-	cggcctcccaaa
chr16	90101562	90101574	87.7067	-	cggcctcccaaa
chr17	680637	680649	87.7067	+	tttgggaggccg
chr17	1291506	1291518	87.7067	-	cggcctcccaaa
chr17	1466422	1466434	87.7067	+	cttgggaggccg
chr17	1523414	1523426	87.7067	+	tttgggaggccg
chr17	1604912	1604924	87.7067	+	tttgggaggccg
chr17	2672605	2672617	87.7067	+	tttgggaggccg
chr17	3825915	3825927	87.7067	-	cggcctcccaaa
chr17	4583689	4583701	87.7067	-	cggcctcccaag
chr17	4812908	4812920	87.7067	-	cggcctcccaaa
chr17	4833537	4833549	87.7067	+	tttgggaggccg
chr17	5312449	5312461	87.7067	+	tttgggaggccg
chr17	6312533	6312545	87.7067	+	tttgggaggccg
chr17	7438919	7438931	87.7067	-	cggcctcccaaa
chr17	8255953	8255965	87.7067	+	tttgggaggccg
chr17	8996326	8996338	87.7067	-	cggcctcccaaa
chr17	9380021	9380033	87.7067	-	cggcctcccaaa
chr17	9726251	9726263	87.7067	-	cggcctcccaga
chr17	10159254	10159266	87.7067	-	cggcctcccaaa
chr17	11328076	11328088	87.7067	+	tttgggaggccg
chr17	12624095	12624107	87.7067	+	tttgggaggccg
chr17	13286880	13286892	87.7067	-	cggcctcccaag
chr17	14962998	14963010	87.7067	+	tttgggaggccg
chr17	16664397	16664409	87.7067	+	tttgggaggccg
chr17	18457915	18457927	87.7067	-	cggcctcccaaa
chr17	19463097	19463109	87.7067	-	cggcctcccaaa
chr17	19511781	19511793	87.7067	+	tttgggaggccg
chr17	20294441	20294453	87.7067	+	tttgggaggccg
chr17	27126242	27126254	87.7067	-	cggcctcccaaa
chr17	28135398	28135410	87.7067	-	cggcctcccaaa
chr17	30751671	30751683	87.7067	+	tttgggaggccg
chr17	33166954	33166966	87.7067	+	tttgggaggccg
chr17	34575082	34575094	87.7067	-	cggcctcccaaa
chr17	35523317	35523329	87.7067	-	cggcctcccaaa
chr17	37019085	37019097	87.7067	-	cggcctcccaaa
chr17	37709233	37709245	87.7067	-	cggcctcccaaa
chr17	38515580	38515592	87.7067	-	cggcctcccaaa
chr17	38941725	38941737	87.7067	-	cggcctcccaaa
chr17	42952654	42952666	87.7067	+	tttgggaggccg
chr17	43134826	43134838	87.7067	+	tttgggaggccg
chr17	47941172	47941184	87.7067	-	cggcctcccaaa
chr17	48139159	48139171	87.7067	+	cttgggaggccg
chr17	48434646	48434658	87.7067	-	cccccacccaga
chr17	53476455	53476467	87.7067	-	cctccacccagg
chr17	53946494	53946506	87.7067	+	tttgggaggccg
chr17	55067063	55067075	87.7067	+	tttgggaggccg
chr17	55961808	55961820	87.7067	-	cggcctcccaaa
chr17	57370654	57370666	87.7067	+	tttgggaggccg
chr17	60412585	60412597	87.7067	-	cggcctcccaaa
chr17	61868922	61868934	87.7067	-	cggcctcccaaa
chr17	61884752	61884764	87.7067	-	cggcctcccaaa
chr17	66470792	66470804	87.7067	+	tttgggaggccg
chr17	68660126	68660138	87.7067	+	tttgggaggccg
chr17	69979375	69979387	87.7067	-	cggcctcccaga
chr17	72573376	72573388	87.7067	-	cggcctcccaaa
chr17	72885745	72885757	87.7067	+	tttgggaggccg
chr17	73109701	73109713	87.7067	-	cggcctcccaaa
chr17	76135869	76135881	87.7067	+	tttgggaggccg
chr17	76381621	76381633	87.7067	-	cggcctcccaaa
chr17	77193728	77193740	87.7067	-	cggcctcccaaa
chr17	77943631	77943643	87.7067	+	cttgggaggccg
chr17	78123129	78123141	87.7067	+	tttgggaggccg
chr17	78962316	78962328	87.7067	+	tttgggaggccg
chr17	78967275	78967287	87.7067	+	cgtgggtggagg
chr17	78967965	78967977	87.7067	-	cggcctcccaaa
chr17	78975673	78975685	87.7067	+	tttgggaggccg
chr17	78977029	78977041	87.7067	+	tttgggaggccg
chr17	78979066	78979078	87.7067	+	tttgggaggccg
chr17	78979400	78979412	87.7067	+	tttgggaggccg
chr17	78998613	78998625	87.7067	+	tctgggaggccg
chr18	2876520	2876532	87.7067	+	tttgggaggccg
chr18	3601596	3601608	87.7067	+	tttgggaggccg
chr18	3701131	3701143	87.7067	-	cggcctcccaaa
chr18	9036433	9036445	87.7067	+	tttgggaggccg
chr18	12654401	12654413	87.7067	+	tttgggaggccg
chr18	12654784	12654796	87.7067	+	tttgggaggccg
chr18	12661062	12661074	87.7067	+	tttgggaggccg
chr18	12668019	12668031	87.7067	+	tttgggaggccg
chr18	13031497	13031509	87.7067	-	cggcctcccaaa
chr18	19168958	19168970	87.7067	+	tttgggaggccg
chr18	19330539	19330551	87.7067	-	cggcctcccaaa
chr18	20508884	20508896	87.7067	-	cggcctcccaaa
chr18	20585905	20585917	87.7067	+	tttgggaggccg
chr18	23770468	23770480	87.7067	+	tttgggaggccg
chr18	24041835	24041847	87.7067	+	tttgggaggccg
chr18	28400453	28400465	87.7067	-	cggcctcccaaa
chr18	28448586	28448598	87.7067	+	tttgggaggccg
chr18	28448833	28448845	87.7067	+	tttgggaggccg
chr18	28649436	28649448	87.7067	+	tttgggaggccg
chr18	29768084	29768096	87.7067	-	cggcctcccaaa
chr18	33915214	33915226	87.7067	+	tttgggaggccg
chr18	34382840	34382852	87.7067	-	cggcctcccaaa
chr18	52885516	52885528	87.7067	-	cgccctcccaaa
chr18	55697681	55697693	87.7067	+	tttgggaggccg
chr18	55831952	55831964	87.7067	-	cggcctcccaaa
chr18	55896979	55896991	87.7067	+	tttgggaggccg
chr18	56507553	56507565	87.7067	-	cggcctcccaaa
chr18	60409918	60409930	87.7067	-	cggcctcccaaa
chr18	62729909	62729921	87.7067	+	tttgggaggccg
chr18	63533291	63533303	87.7067	+	tttgggaggccg
chr18	72178697	72178709	87.7067	+	tttgggaggccg
chr18	74492922	74492934	87.7067	-	cggcctcccaaa
chr18	74841741	74841753	87.7067	+	tttgggaggccg
chr18	77190634	77190646	87.7067	-	cggcctcccaaa
chr19	229767	229779	87.7067	+	tctgggaggccg
chr19	765770	765782	87.7067	+	tttgggaggccg
chr19	3218914	3218926	87.7067	+	tttgggaggccg
chr19	3635437	3635449	87.7067	+	tttgggaggccg
chr19	4387184	4387196	87.7067	-	cgccctcccaaa
chr19	4570155	4570167	87.7067	-	cggcctcccaaa
chr19	4753097	4753109	87.7067	+	tttgggaggccg
chr19	6053721	6053733	87.7067	+	tttgggaggccg
chr19	7156323	7156335	87.7067	-	cggcctcccaaa
chr19	8013684	8013696	87.7067	+	tttgggaggccg
chr19	11048036	11048048	87.7067	-	cggcctcccaaa
chr19	11370510	11370522	87.7067	-	cggcctcccaaa
chr19	11685296	11685308	87.7067	-	cggcctcccaaa
chr19	11686428	11686440	87.7067	+	tttgggaggccg
chr19	11689106	11689118	87.7067	+	tctgggtggggg
chr19	11690827	11690839	87.7067	+	tttgggaggccg
chr19	11693263	11693275	87.7067	+	tttgggaggccg
chr19	11693811	11693823	87.7067	+	tttgggaggccg
chr19	11896634	11896646	87.7067	-	cggcctcccaaa
chr19	11897038	11897050	87.7067	+	tttgggaggacg
chr19	12496752	12496764	87.7067	-	cggcctcccaaa
chr19	13782824	13782836	87.7067	+	tttgggaggccg
chr19	16290878	16290890	87.7067	-	cggcctcccaaa
chr19	18231917	18231929	87.7067	-	cggcctcccaaa
chr19	21262116	21262128	87.7067	+	tttgggaggccg
chr19	30149923	30149935	87.7067	-	cggcctcccaag
chr19	32709187	32709199	87.7067	+	tttgggaggccg
chr19	37784295	37784307	87.7067	+	cctgggaggccg
chr19	38387511	38387523	87.7067	-	cggcctcccaaa
chr19	39910273	39910285	87.7067	+	tttgggaggccg
chr19	43216365	43216377	87.7067	+	cttgggaggccg
chr19	45568406	45568418	87.7067	+	tttgggaggccg
chr19	47619031	47619043	87.7067	+	tttgggaggccg
chr19	48465993	48466005	87.7067	-	cggcctcccaaa
chr19	49058433	49058445	87.7067	-	cggcctcccagg
chr19	50868348	50868360	87.7067	+	tttgggaggccg
chr19	51469812	51469824	87.7067	+	tttgggagggcg
chr19	54102507	54102519	87.7067	+	tttgggaggccg
chr19	54298879	54298891	87.7067	-	cggcctcccaaa
chr19	54955161	54955173	87.7067	+	tttgggaggccg
chr19	55380771	55380783	87.7067	-	cggcctcccaaa
chr19	56707672	56707684	87.7067	-	cggcctcccaga
chr19	57745184	57745196	87.7067	-	cggcctcccagg
chr19	58186901	58186913	87.7067	-	cggcctcccaca
chr19	58671176	58671188	87.7067	-	cggcctcccaaa
chr19	58852101	58852113	87.7067	-	cggcctcccaaa
chr2	244252	244264	87.7067	+	tttgggaggccg
chr2	1817555	1817567	87.7067	+	tttgggaggccg
chr2	2538516	2538528	87.7067	-	cggcctcccaaa
chr2	3816415	3816427	87.7067	-	cggcctcccaaa
chr2	6138575	6138587	87.7067	+	tttgggaggccg
chr2	10251382	10251394	87.7067	+	tgtgggaggccg
chr2	11289111	11289123	87.7067	-	cggcctcccaaa
chr2	14071343	14071355	87.7067	+	tttgggaggccg
chr2	17826576	17826588	87.7067	-	cccccacccaaa
chr2	19132860	19132872	87.7067	+	tttgggaggccg
chr2	26456704	26456716	87.7067	+	tttgggaggccg
chr2	27025785	27025797	87.7067	-	cggcctcccaaa
chr2	27099635	27099647	87.7067	-	cggcctcccaaa
chr2	30662149	30662161	87.7067	-	cggcctcccaaa
chr2	35577663	35577675	87.7067	-	cggcctcccaaa
chr2	37053321	37053333	87.7067	+	tttgggaggccg
chr2	37507439	37507451	87.7067	-	cggcctcccaaa
chr2	38867689	38867701	87.7067	+	tttgggaggccg
chr2	38944148	38944160	87.7067	+	tttgggaggccg
chr2	42450196	42450208	87.7067	-	cggcctcccaaa
chr2	44823343	44823355	87.7067	+	tttgggaggacg
chr2	50995696	50995708	87.7067	-	cggcctcccaaa
chr2	54233535	54233547	87.7067	-	cggcctcccaaa
chr2	54371361	54371373	87.7067	-	cggcctcccaaa
chr2	56348369	56348381	87.7067	-	cggcctcccaaa
chr2	56718203	56718215	87.7067	-	cggcctcccaaa
chr2	70555452	70555464	87.7067	+	tttgggaggccg
chr2	72914023	72914035	87.7067	+	tttgggaggccg
chr2	74413619	74413631	87.7067	-	cggcctcccaaa
chr2	74913477	74913489	87.7067	-	cggcctcccaaa
chr2	74948314	74948326	87.7067	-	cggcctcccaaa
chr2	81590375	81590387	87.7067	+	tttgggaggccg
chr2	85250261	85250273	87.7067	-	cggcctcccaaa
chr2	85323063	85323075	87.7067	-	cggcctcccaaa
chr2	97145594	97145606	87.7067	-	cggcctcccaaa
chr2	97398138	97398150	87.7067	+	tttgggaggccg
chr2	107294829	107294841	87.7067	+	tttgggaggccg
chr2	111380432	111380444	87.7067	-	cggcctcccaaa
chr2	112684061	112684073	87.7067	+	tttgggaggccg
chr2	119872297	119872309	87.7067	+	tttgggaggccg
chr2	120785691	120785703	87.7067	-	cggcctcccaaa
chr2	123878243	123878255	87.7067	+	tttgggaggccg
chr2	127754578	127754590	87.7067	+	tttgggaggccg
chr2	128451789	128451801	87.7067	-	cggcctcccaaa
chr2	131856276	131856288	87.7067	+	tttgggaggccg
chr2	135695241	135695253	87.7067	+	tttgggaggccg
chr2	135944176	135944188	87.7067	+	tttgggaggccg
chr2	143644495	143644507	87.7067	+	tttgggaggccg
chr2	148127268	148127280	87.7067	+	tttgggaggccg
chr2	152929414	152929426	87.7067	-	cggcctcccaaa
chr2	153205600	153205612	87.7067	-	cggcctcccaaa
chr2	156216992	156217004	87.7067	-	cggcctcccaaa
chr2	160047314	160047326	87.7067	-	cggcctcccaaa
chr2	168535880	168535892	87.7067	-	cggcctcccaaa
chr2	174652618	174652630	87.7067	-	cccccacccaga
chr2	177049382	177049394	87.7067	+	cttgggaggccg
chr2	181450044	181450056	87.7067	-	cggcctcccaaa
chr2	188215768	188215780	87.7067	+	tttgggaggccg
chr2	190609639	190609651	87.7067	+	tttgggaggccg
chr2	199727857	199727869	87.7067	-	cggcctcccaaa
chr2	203095548	203095560	87.7067	+	tttgggaggccg
chr2	204004779	204004791	87.7067	+	tttgggaggccg
chr2	204010276	204010288	87.7067	+	tttgggaggccg
chr2	204475980	204475992	87.7067	+	tttgggaggccg
chr2	204511657	204511669	87.7067	-	ccgccacccaaa
chr2	206929950	206929962	87.7067	+	tttgggaggccg
chr2	209010168	209010180	87.7067	+	tttgggaggccg
chr2	210702746	210702758	87.7067	-	cggcctcccaaa
chr2	210830396	210830408	87.7067	-	cggcctcccaaa
chr2	211661366	211661378	87.7067	-	cggcctcccaaa
chr2	219494656	219494668	87.7067	+	tctgggaggccg
chr2	223919827	223919839	87.7067	-	cggcctcccaaa
chr2	230552231	230552243	87.7067	-	cggcctcccaaa
chr2	232544472	232544484	87.7067	-	cggcctcccaaa
chr2	235251280	235251292	87.7067	-	cggcctcccaaa
chr2	235289026	235289038	87.7067	+	tttgggaggccg
chr2	238809054	238809066	87.7067	-	cggcctcccaaa
chr2	239985151	239985163	87.7067	-	cggcctcccaaa
chr20	1687757	1687769	87.7067	+	tttgggaggccg
chr20	5073119	5073131	87.7067	+	tttgggaggccg
chr20	5714141	5714153	87.7067	+	tttgggaggccg
chr20	6493465	6493477	87.7067	+	tttgggaggccg
chr20	8731842	8731854	87.7067	-	cggcctcccaaa
chr20	17786432	17786444	87.7067	-	cggcctcccaaa
chr20	18418618	18418630	87.7067	+	tttgggaggccg
chr20	24506171	24506183	87.7067	-	cggcctcccaaa
chr20	26061376	26061388	87.7067	+	tttgggaggccg
chr20	30212090	30212102	87.7067	-	cggcctcccagg
chr20	31408203	31408215	87.7067	+	tgtgggaggccg
chr20	36892392	36892404	87.7067	+	tttgggaggccg
chr20	37010563	37010575	87.7067	-	cggcctcccagg
chr20	42215839	42215851	87.7067	-	cggcctcccaaa
chr20	42823514	42823526	87.7067	-	cggcctcccaaa
chr20	48610577	48610589	87.7067	-	cggcctcccaaa
chr20	49638562	49638574	87.7067	-	cggcctcccaag
chr20	50373808	50373820	87.7067	-	cggcctcccaaa
chr20	51978974	51978986	87.7067	-	cggcctcccaaa
chr20	55949187	55949199	87.7067	-	cggcctcccaaa
chr21	10143268	10143280	87.7067	+	tctgggaggccg
chr21	14926172	14926184	87.7067	-	cggcctcccaaa
chr21	19900066	19900078	87.7067	-	cggcctcccaaa
chr21	27524350	27524362	87.7067	+	tttgggaggccg
chr21	30090053	30090065	87.7067	-	cggcctcccaaa
chr21	34968699	34968711	87.7067	+	tttgggaggccg
chr21	38131039	38131051	87.7067	+	tctgggaggccg
chr21	38253521	38253533	87.7067	-	cggcctcccaaa
chr21	40278563	40278575	87.7067	-	cggcctcccaaa
chr21	42708204	42708216	87.7067	+	tttgggaggccg
chr21	43948691	43948703	87.7067	+	tttgggaggccg
chr21	44517036	44517048	87.7067	-	cggcctcccaaa
chr21	45264447	45264459	87.7067	+	cttgggaggccg
chr21	47734243	47734255	87.7067	-	cggcctcccaaa
chr22	16308224	16308236	87.7067	+	tttgggaggccg
chr22	16338537	16338549	87.7067	-	cggcctcccaaa
chr22	22227275	22227287	87.7067	+	tttgggaggccg
chr22	24119245	24119257	87.7067	-	cggcctcccaaa
chr22	25804292	25804304	87.7067	+	tttgggaggccg
chr22	26987462	26987474	87.7067	+	tttgggaggccg
chr22	28350563	28350575	87.7067	-	cggcctcccaaa
chr22	28550595	28550607	87.7067	-	cggcctcccaaa
chr22	32163532	32163544	87.7067	-	cggcctcccaaa
chr22	33286617	33286629	87.7067	-	cggcctcccaaa
chr22	34485629	34485641	87.7067	-	cggcctcccaaa
chr22	37629439	37629451	87.7067	-	cggcctcccaag
chr22	39566790	39566802	87.7067	-	cggcctcccaaa
chr22	40768380	40768392	87.7067	-	cggcctcccaaa
chr22	41346251	41346263	87.7067	+	tttgggaggccg
chr22	43612304	43612316	87.7067	-	cggcctcccaaa
chr22	46005228	46005240	87.7067	+	tttgggaggccg
chr22	46885565	46885577	87.7067	+	tttgggaggccg
chr22	47378369	47378381	87.7067	-	cggcctcccaaa
chr22	50158294	50158306	87.7067	+	tttgggaggccg
chr22	51022549	51022561	87.7067	+	tttgggaggccg
chr3	2266954	2266966	87.7067	+	tttgggaggccg
chr3	2847836	2847848	87.7067	-	cggcctcccaaa
chr3	3393557	3393569	87.7067	+	tttgggaggccg
chr3	9707662	9707674	87.7067	-	cggcctcccaaa
chr3	9922510	9922522	87.7067	+	tttgggaggccg
chr3	12352213	12352225	87.7067	-	cggcctcccaaa
chr3	12709555	12709567	87.7067	+	tttgggaggccg
chr3	13539607	13539619	87.7067	-	cggcctcccaaa
chr3	16464429	16464441	87.7067	+	tttgggaggccg
chr3	29778717	29778729	87.7067	-	cggcctcccaaa
chr3	31594351	31594363	87.7067	+	tttgggaggccg
chr3	35914169	35914181	87.7067	+	tttgggaggccg
chr3	37350497	37350509	87.7067	+	tttgggaggccg
chr3	45602856	45602868	87.7067	+	tttgggaggccg
chr3	46582579	46582591	87.7067	+	tttgggaggccg
chr3	48660047	48660059	87.7067	-	cggcctcccaaa
chr3	48995900	48995912	87.7067	+	tttgggaggccg
chr3	50347948	50347960	87.7067	-	cggcctcccaaa
chr3	50789697	50789709	87.7067	+	tttgggaggccg
chr3	52042282	52042294	87.7067	-	cggcctcccaaa
chr3	64384461	64384473	87.7067	+	tttgggaggccg
chr3	66153584	66153596	87.7067	+	tttgggaggccg
chr3	72919813	72919825	87.7067	-	cggcctcccaaa
chr3	73037848	73037860	87.7067	-	cggcctcccaaa
chr3	73689956	73689968	87.7067	+	tttgggaggccg
chr3	81464438	81464450	87.7067	+	tttgggaggccg
chr3	87799490	87799502	87.7067	+	tttgggaggccg
chr3	105574951	105574963	87.7067	+	tttgggaggccg
chr3	107724297	107724309	87.7067	-	cggcctcccaaa
chr3	114442971	114442983	87.7067	-	cggcctcccaaa
chr3	115832523	115832535	87.7067	-	cggcctcccaaa
chr3	119370732	119370744	87.7067	-	cggcctcccaaa
chr3	120281546	120281558	87.7067	+	tttgggaggccg
chr3	135963213	135963225	87.7067	-	cggcctcccaaa
chr3	136176693	136176705	87.7067	+	tttgggaggccg
chr3	136216438	136216450	87.7067	+	tttgggaggccg
chr3	138643245	138643257	87.7067	+	tttgggaggccg
chr3	165842141	165842153	87.7067	-	cggcctcccaaa
chr3	166859452	166859464	87.7067	+	tttgggaggccg
chr3	166962957	166962969	87.7067	+	tttgggaggccg
chr3	167838155	167838167	87.7067	-	cggcctcccaaa
chr3	173835162	173835174	87.7067	+	tttgggaggccg
chr3	179423762	179423774	87.7067	-	cggcctcccaaa
chr3	182384223	182384235	87.7067	+	tttgggaggccg
chr3	184092827	184092839	87.7067	-	cggcctcccaaa
chr3	184143042	184143054	87.7067	-	cggcctcccaaa
chr3	184440167	184440179	87.7067	+	tttgggaggccg
chr3	185128478	185128490	87.7067	+	tttgggaggccg
chr3	185271413	185271425	87.7067	+	tttgggaggccg
chr3	191221598	191221610	87.7067	+	tttgggaggccg
chr3	194539761	194539773	87.7067	+	tttgggaggccg
chr3	197403435	197403447	87.7067	-	cggcctcccaaa
chr3	197917095	197917107	87.7067	-	cggcctcccaga
chr4	2446354	2446366	87.7067	-	cccccacccaga
chr4	2586409	2586421	87.7067	+	tttgggaggccg
chr4	6261282	6261294	87.7067	+	tttgggaggccg
chr4	8193974	8193986	87.7067	-	cggcctcccaaa
chr4	9657330	9657342	87.7067	+	tttgggaggccg
chr4	16657774	16657786	87.7067	-	cggcctcccaaa
chr4	20233238	20233250	87.7067	+	tttgggaggccg
chr4	26647501	26647513	87.7067	+	tttgggaggccg
chr4	32045485	32045497	87.7067	+	tttgggaggccg
chr4	39005205	39005217	87.7067	-	cggcctcccaaa
chr4	39009328	39009340	87.7067	-	cggcctcccaaa
chr4	39015271	39015283	87.7067	-	cggcctcccaaa
chr4	39029759	39029771	87.7067	-	cggcctcccaaa
chr4	39030046	39030058	87.7067	-	cgtcctcccaaa
chr4	39031090	39031102	87.7067	+	tttgggaggccg
chr4	39033261	39033273	87.7067	+	tttgggaggccg
chr4	39038974	39038986	87.7067	-	cggcctcccaaa
chr4	39042430	39042442	87.7067	+	tttgggaggccg
chr4	39670093	39670105	87.7067	-	cggcctcccaaa
chr4	40896061	40896073	87.7067	+	tttgggaggccg
chr4	44087628	44087640	87.7067	-	cggcctcccaaa
chr4	53377821	53377833	87.7067	+	tttgggaggccg
chr4	55151314	55151326	87.7067	-	cggcctcccaaa
chr4	62420165	62420177	87.7067	-	cggcctcccaaa
chr4	71666356	71666368	87.7067	+	tttgggaggccg
chr4	76778296	76778308	87.7067	-	cggcctcccaaa
chr4	82098615	82098627	87.7067	+	tttgggaggccg
chr4	84657421	84657433	87.7067	-	cggcctcccaaa
chr4	90274355	90274367	87.7067	+	tttgggaggccg
chr4	95443778	95443790	87.7067	-	cggcctcccaaa
chr4	95870718	95870730	87.7067	-	cggcctcccaaa
chr4	105784650	105784662	87.7067	+	tttgggaggccg
chr4	113858735	113858747	87.7067	-	cggcctcccaaa
chr4	118914680	118914692	87.7067	-	cggcctcccaaa
chr4	121051704	121051716	87.7067	-	cggcctcccaaa
chr4	122878156	122878168	87.7067	-	cggcctcccaaa
chr4	124360795	124360807	87.7067	+	tttgggaggccg
chr4	127993419	127993431	87.7067	+	tttgggaggccg
chr4	128919645	128919657	87.7067	-	cggcctcccaaa
chr4	128979901	128979913	87.7067	+	tttgggaggccg
chr4	129015331	129015343	87.7067	-	cggcctcccaaa
chr4	139405557	139405569	87.7067	-	cggcctcccaaa
chr4	140268942	140268954	87.7067	+	tttgggaggccg
chr4	140276284	140276296	87.7067	-	cggcctcccaaa
chr4	148710676	148710688	87.7067	-	cggcctcccaaa
chr4	153350232	153350244	87.7067	+	cttgggaggccg
chr4	154689416	154689428	87.7067	-	cggcctcccaaa
chr4	162358474	162358486	87.7067	+	tttgggaggccg
chr4	168801326	168801338	87.7067	-	cggcctcccaca
chr4	176291169	176291181	87.7067	-	cggcctcccaaa
chr4	185594534	185594546	87.7067	-	cggcctcccaaa
chr4	189845811	189845823	87.7067	+	tttgggaggccg
chr4	190938689	190938701	87.7067	+	tctgggaggccg
chr5	993348	993360	87.7067	+	tttgggaggccg
chr5	1080441	1080453	87.7067	-	cctccacccacg
chr5	6422802	6422814	87.7067	+	tttgggaggccg
chr5	13842244	13842256	87.7067	+	tttgggaggccg
chr5	16725454	16725466	87.7067	-	cgccctcccaaa
chr5	18034280	18034292	87.7067	+	tttgggaggccg
chr5	21828482	21828494	87.7067	-	cggcctcccaaa
chr5	26085605	26085617	87.7067	+	tttgggaggccg
chr5	29459247	29459259	87.7067	-	cggcctcccaaa
chr5	31081436	31081448	87.7067	+	tttgggaggccg
chr5	31327052	31327064	87.7067	-	cggcctcccaaa
chr5	32503707	32503719	87.7067	+	tttgggaggccg
chr5	34542111	34542123	87.7067	+	tctgggtggggg
chr5	39429877	39429889	87.7067	-	cggcctcccaaa
chr5	44725905	44725917	87.7067	+	tttgggaggccg
chr5	59600228	59600240	87.7067	+	tttgggaggccg
chr5	64410219	64410231	87.7067	-	cggcctcccaaa
chr5	67451318	67451330	87.7067	+	tttgggaggccg
chr5	68438989	68439001	87.7067	-	cggcctcccaaa
chr5	68461347	68461359	87.7067	+	tttgggaggccg
chr5	69056941	69056953	87.7067	-	cggcctcccaaa
chr5	70191197	70191209	87.7067	-	cggcctcccaaa
chr5	76133508	76133520	87.7067	+	tttgggaggccg
chr5	77974667	77974679	87.7067	+	tctgggaggccg
chr5	79073350	79073362	87.7067	+	tttgggaggccg
chr5	79557236	79557248	87.7067	+	tttgggaggccg
chr5	79628611	79628623	87.7067	+	tttgggaggccg
chr5	79908373	79908385	87.7067	-	cggcctcccaaa
chr5	86981530	86981542	87.7067	+	tttgggaggccg
chr5	90620790	90620802	87.7067	-	cggcctcccaaa
chr5	90659926	90659938	87.7067	+	tttgggaggccg
chr5	91229805	91229817	87.7067	+	tttgggaggccg
chr5	111599761	111599773	87.7067	-	cggcctcccaaa
chr5	118598367	118598379	87.7067	-	cggcctcccaaa
chr5	124150885	124150897	87.7067	+	tttgggaggccg
chr5	130294514	130294526	87.7067	+	tttgggaggccg
chr5	134064399	134064411	87.7067	+	tttgggaggccg
chr5	138213387	138213399	87.7067	-	cggcctcccaaa
chr5	139147151	139147163	87.7067	-	cggcctcccaga
chr5	142046907	142046919	87.7067	+	tttgggaggccg
chr5	145605682	145605694	87.7067	-	cggcctcccaaa
chr5	151511521	151511533	87.7067	-	cggcctcccaaa
chr5	151820676	151820688	87.7067	-	cggcctcccaaa
chr5	157948682	157948694	87.7067	-	cggcctcccaaa
chr5	162807175	162807187	87.7067	+	tttgggaggccg
chr5	172414538	172414550	87.7067	-	cggcctcccaaa
chr5	173612017	173612029	87.7067	-	cggcctcccaaa
chr5	174100394	174100406	87.7067	+	tttgggaggccg
chr5	177760208	177760220	87.7067	-	cggcctcccaga
chr5	178987967	178987979	87.7067	+	cttgggaggccg
chr5	180722432	180722444	87.7067	-	cggcctcccaga
chr6	311436	311448	87.7067	+	tttgggaggccg
chr6	11118220	11118232	87.7067	-	cggcctcccaaa
chr6	14982128	14982140	87.7067	-	cggcctcccaaa
chr6	15692498	15692510	87.7067	-	cggcctcccaaa
chr6	17217033	17217045	87.7067	+	tttgggaggccg
chr6	17363313	17363325	87.7067	-	cggcctcccaaa
chr6	21860921	21860933	87.7067	+	tttgggaggccg
chr6	24695292	24695304	87.7067	+	tttgggaggccg
chr6	27555882	27555894	87.7067	+	tttgggaggccg
chr6	27874341	27874353	87.7067	+	tttgggaggccg
chr6	34432574	34432586	87.7067	-	cggcctcccaaa
chr6	38868644	38868656	87.7067	-	cggcctcccaaa
chr6	39231904	39231916	87.7067	+	tttgggaggccg
chr6	43789796	43789808	87.7067	+	tttgggaggccg
chr6	45373281	45373293	87.7067	+	tttgggaggccg
chr6	55963764	55963776	87.7067	-	cggcctcccaaa
chr6	64398342	64398354	87.7067	-	cggcctcccaag
chr6	74306335	74306347	87.7067	+	tttgggaggccg
chr6	76548628	76548640	87.7067	-	cggcctcccaaa
chr6	89958629	89958641	87.7067	+	tttgggaggccg
chr6	90510998	90511010	87.7067	+	tttgggaggccg
chr6	94196286	94196298	87.7067	+	tttgggaggccg
chr6	96516948	96516960	87.7067	+	tttgggaggccg
chr6	97757241	97757253	87.7067	+	tttgggaggccg
chr6	107461151	107461163	87.7067	-	cggcctcccaaa
chr6	114232799	114232811	87.7067	+	tttgggaggccg
chr6	119420165	119420177	87.7067	+	cttgggaggccg
chr6	120815906	120815918	87.7067	+	tttgggaggccg
chr6	121027176	121027188	87.7067	-	cggcctcccaaa
chr6	124204541	124204553	87.7067	-	cggcctcccaaa
chr6	134515912	134515924	87.7067	-	cggcctcccaaa
chr6	143994113	143994125	87.7067	-	cggcctcccaaa
chr6	150089181	150089193	87.7067	-	cggcctcccaaa
chr6	155763154	155763166	87.7067	+	tttgggaggccg
chr6	160180459	160180471	87.7067	+	tttgggaggccg
chr6	170500240	170500252	87.7067	-	cggcctcccaaa
chr7	871158	871170	87.7067	-	cggcctcccaaa
chr7	6608909	6608921	87.7067	-	cggcctcccaaa
chr7	6827688	6827700	87.7067	-	cggcctcccaaa
chr7	6964004	6964016	87.7067	+	tgtgggagggcg
chr7	10730869	10730881	87.7067	+	tttgggaggccg
chr7	12468680	12468692	87.7067	+	cttgggagggcg
chr7	14593748	14593760	87.7067	-	cggcctcccaaa
chr7	18517945	18517957	87.7067	-	cggcctcccaaa
chr7	22577210	22577222	87.7067	-	cggcctcccaaa
chr7	22909414	22909426	87.7067	+	tttgggaggccg
chr7	32945681	32945693	87.7067	-	cggcctcccaaa
chr7	38432236	38432248	87.7067	-	cggcctcccaaa
chr7	40244152	40244164	87.7067	-	cggcctcccaaa
chr7	44018888	44018900	87.7067	-	cggcctcccaaa
chr7	44083402	44083414	87.7067	-	cggcctcccaaa
chr7	44935343	44935355	87.7067	+	tttgggaggccg
chr7	44986448	44986460	87.7067	+	tttgggaggccg
chr7	51405233	51405245	87.7067	+	tttgggaggccg
chr7	51407335	51407347	87.7067	+	tttgggaggccg
chr7	51416080	51416092	87.7067	-	cggcctcccaaa
chr7	51416527	51416539	87.7067	+	cttgggaggccg
chr7	51417248	51417260	87.7067	-	cggcctcccaaa
chr7	51418666	51418678	87.7067	+	tttgggaggccg
chr7	51421124	51421136	87.7067	-	cggcctcccaaa
chr7	51431690	51431702	87.7067	+	tttgggaggccg
chr7	51432518	51432530	87.7067	+	tttgggaggccg
chr7	51433773	51433785	87.7067	-	cggcctcccaaa
chr7	51449407	51449419	87.7067	+	tttgggaggccg
chr7	55925531	55925543	87.7067	-	cggcctcccaaa
chr7	64486285	64486297	87.7067	+	tttgggaggccg
chr7	65198951	65198963	87.7067	-	cggcctcccaaa
chr7	65298425	65298437	87.7067	-	cggcctcccaaa
chr7	65327348	65327360	87.7067	+	tttgggaggccg
chr7	65348736	65348748	87.7067	-	cggcctcccaaa
chr7	65486607	65486619	87.7067	-	cggcctcccaaa
chr7	66334289	66334301	87.7067	-	cccccacccaag
chr7	67418117	67418129	87.7067	-	cggcctcccaaa
chr7	68004650	68004662	87.7067	+	tttgggaggccg
chr7	68254146	68254158	87.7067	+	tctgggaggccg
chr7	69023946	69023958	87.7067	-	cggcctcccaaa
chr7	71236315	71236327	87.7067	-	cggcctcccaaa
chr7	75295110	75295122	87.7067	-	cggcctcccaaa
chr7	77116791	77116803	87.7067	-	cggcctcccaaa
chr7	78369230	78369242	87.7067	+	tttgggaggccg
chr7	80482245	80482257	87.7067	-	cggcctcccaaa
chr7	80702455	80702467	87.7067	+	tttgggaggccg
chr7	91131911	91131923	87.7067	-	cggcctcccaaa
chr7	95621423	95621435	87.7067	-	cggcctcccaaa
chr7	98976059	98976071	87.7067	+	tttgggaggccg
chr7	99803210	99803222	87.7067	+	tttgggaggccg
chr7	100077622	100077634	87.7067	+	tttgggaggccg
chr7	102158698	102158710	87.7067	-	cggcctcccaaa
chr7	103463117	103463129	87.7067	+	tttgggaggccg
chr7	111539734	111539746	87.7067	+	tttgggaggccg
chr7	122117460	122117472	87.7067	+	cttgggaggccg
chr7	123636982	123636994	87.7067	+	tttgggaggccg
chr7	125265378	125265390	87.7067	-	cggcctcccaaa
chr7	128727927	128727939	87.7067	+	tttgggaggccg
chr7	129568914	129568926	87.7067	+	tttgggaggccg
chr7	129661770	129661782	87.7067	+	tttgggaggccg
chr7	131598667	131598679	87.7067	+	tttgggaggccg
chr7	135829514	135829526	87.7067	-	cggcctcccaaa
chr7	138315443	138315455	87.7067	+	tttgggaggccg
chr7	138501285	138501297	87.7067	-	cggcctcccaaa
chr7	140168256	140168268	87.7067	+	tttgggaggccg
chr7	148740189	148740201	87.7067	-	cggcctcccaca
chr7	152460156	152460168	87.7067	+	tttgggaggccg
chr7	154437026	154437038	87.7067	-	cggcctcccaaa
chr7	156771321	156771333	87.7067	+	tttgggaggccg
chr8	1217322	1217334	87.7067	+	tttgggaggccg
chr8	2706560	2706572	87.7067	-	cggcctcccaaa
chr8	9212832	9212844	87.7067	-	cggcctcccaaa
chr8	9424369	9424381	87.7067	-	cggcctcccaaa
chr8	9876575	9876587	87.7067	-	cggcctcccaaa
chr8	17265655	17265667	87.7067	+	tttgggaggccg
chr8	22744913	22744925	87.7067	-	cggcctcccaaa
chr8	28826446	28826458	87.7067	+	tttgggaggccg
chr8	30347210	30347222	87.7067	-	cggcctcccaaa
chr8	33265276	33265288	87.7067	+	tttgggaggccg
chr8	35765392	35765404	87.7067	-	cggcctcccaaa
chr8	38208938	38208950	87.7067	+	tttgggaggccg
chr8	42851284	42851296	87.7067	+	tttgggaggccg
chr8	47568655	47568667	87.7067	+	tttgggaggccg
chr8	48302009	48302021	87.7067	+	tttgggaggccg
chr8	55461907	55461919	87.7067	-	cggcctcccaaa
chr8	56769500	56769512	87.7067	-	cggcctcccaaa
chr8	57019074	57019086	87.7067	-	cggcctcccaga
chr8	61354773	61354785	87.7067	-	cggcctcccaaa
chr8	67533611	67533623	87.7067	+	tttgggaggccg
chr8	68858486	68858498	87.7067	-	cggcctcccaaa
chr8	76127164	76127176	87.7067	-	cggcctcccaaa
chr8	86095242	86095254	87.7067	+	tttgggaggccg
chr8	91815376	91815388	87.7067	-	cggcctcccaaa
chr8	96155578	96155590	87.7067	-	cggcctcccaaa
chr8	99120249	99120261	87.7067	-	cggcctcccaaa
chr8	100313769	100313781	87.7067	-	cggcctcccaaa
chr8	103789823	103789835	87.7067	+	tttgggaggccg
chr8	104010465	104010477	87.7067	-	cggcctcccaaa
chr8	104920227	104920239	87.7067	-	cggcctcccaaa
chr8	116070898	116070910	87.7067	+	tttgggaggccg
chr8	118529644	118529656	87.7067	-	cggcctcccaaa
chr8	120906557	120906569	87.7067	-	cggcctcccaag
chr8	121599216	121599228	87.7067	+	tttgggaggccg
chr8	122698520	122698532	87.7067	-	cggcctcccaaa
chr8	124696078	124696090	87.7067	-	cggcctcccaaa
chr8	127696183	127696195	87.7067	+	tttgggaggccg
chr8	132168549	132168561	87.7067	-	cggcctcccaaa
chr8	140018366	140018378	87.7067	+	tttgggaggccg
chr8	141499345	141499357	87.7067	-	cggcctcccaaa
chr8	144038877	144038889	87.7067	+	tttgggaggccg
chr8	144629970	144629982	87.7067	+	tttgggaggccg
chr8	146057869	146057881	87.7067	+	tttgggaggccg
chr9	3424611	3424623	87.7067	-	cggcctcccaaa
chr9	5172684	5172696	87.7067	+	tttgggaggccg
chr9	10356932	10356944	87.7067	-	cggcctcccaaa
chr9	16636552	16636564	87.7067	-	cggcctcccaaa
chr9	16858598	16858610	87.7067	+	tttgggaggccg
chr9	19134593	19134605	87.7067	+	tttgggaggccg
chr9	19215783	19215795	87.7067	+	tttgggaggccg
chr9	20185419	20185431	87.7067	+	tttgggaggccg
chr9	23328730	23328742	87.7067	+	tgtgggaggccg
chr9	23781933	23781945	87.7067	-	cggcctcccaaa
chr9	24435650	24435662	87.7067	-	cggcctcccaaa
chr9	29594817	29594829	87.7067	+	tttgggaggccg
chr9	30733038	30733050	87.7067	-	cggcctcccaaa
chr9	33617616	33617628	87.7067	-	cggcctcccaaa
chr9	35020213	35020225	87.7067	+	tttgggaggccg
chr9	38655077	38655089	87.7067	-	cggcctcccaaa
chr9	40196191	40196203	87.7067	-	cggcctcccaaa
chr9	65825886	65825898	87.7067	-	cggcctcccaaa
chr9	66057578	66057590	87.7067	+	tttgggaggccg
chr9	67525145	67525157	87.7067	-	cggcctcccaaa
chr9	70466860	70466872	87.7067	+	tttgggaggccg
chr9	71703419	71703431	87.7067	-	cggcctcccaaa
chr9	74726091	74726103	87.7067	-	cggcctcccaaa
chr9	74739775	74739787	87.7067	-	cggcctcccaaa
chr9	76491998	76492010	87.7067	-	cggcctcccaaa
chr9	78685167	78685179	87.7067	-	cggcctcccaaa
chr9	80894759	80894771	87.7067	+	tttgggaggccg
chr9	83750385	83750397	87.7067	+	tttgggaggccg
chr9	83935686	83935698	87.7067	-	cggcctcccaaa
chr9	84339894	84339906	87.7067	+	tttgggaggccg
chr9	85340700	85340712	87.7067	+	tctgggaggccg
chr9	93743573	93743585	87.7067	+	tttgggaggccg
chr9	95835781	95835793	87.7067	-	cggcctcccaaa
chr9	98363607	98363619	87.7067	+	tttgggaggccg
chr9	110108869	110108881	87.7067	+	tttgggaggccg
chr9	114065017	114065029	87.7067	-	cggcctcccaaa
chr9	125591980	125591992	87.7067	+	tttgggaggccg
chr9	125650275	125650287	87.7067	-	cggcctcccaaa
chr9	126817803	126817815	87.7067	-	cggcctcccaag
chr9	127331148	127331160	87.7067	+	tttgggaggccg
chr9	127744706	127744718	87.7067	+	tttgggaggccg
chr9	129071022	129071034	87.7067	-	cggcctcccaaa
chr9	130059001	130059013	87.7067	-	cggcctcccaaa
chr9	130553874	130553886	87.7067	-	cggcctcccaaa
chr9	130961402	130961414	87.7067	+	tttgggaggccg
chr9	132029333	132029345	87.7067	-	cggcctcccaaa
chr9	132489949	132489961	87.7067	+	tttgggaggccg
chr9	134286398	134286410	87.7067	+	tctgggaggccg
chr9	135914095	135914107	87.7067	-	cggcctcccaaa
chr9	138694322	138694334	87.7067	+	tttgggaggccg
chr9	140830560	140830572	87.7067	-	cggcctcccaaa
chr9	141143525	141143537	87.7067	-	cggcctcccaga
chrX	350564	350576	87.7067	+	tttgggaggccg
chrX	1377725	1377737	87.7067	+	tttgggaggccg
chrX	1429317	1429329	87.7067	+	tttgggaggccg
chrX	1753809	1753821	87.7067	-	cggcctcccaaa
chrX	2362953	2362965	87.7067	+	tttgggaggccg
chrX	5256966	5256978	87.7067	+	tttgggaggccg
chrX	9749036	9749048	87.7067	+	tttgggaggccg
chrX	11362548	11362560	87.7067	+	tttgggaggccg
chrX	13898550	13898562	87.7067	+	tttgggaggccg
chrX	18264110	18264122	87.7067	-	cggcctcccaaa
chrX	23283035	23283047	87.7067	-	cggcctcccaaa
chrX	23995630	23995642	87.7067	+	tttgggaggccg
chrX	24017468	24017480	87.7067	+	tttgggaggccg
chrX	31044204	31044216	87.7067	-	cggcctcccaaa
chrX	35696517	35696529	87.7067	-	cggcctcccaaa
chrX	41028960	41028972	87.7067	-	cggcctcccaaa
chrX	44711608	44711620	87.7067	-	cggcctcccaaa
chrX	47982272	47982284	87.7067	-	cggcctcccaaa
chrX	48141617	48141629	87.7067	+	tttgggagggcg
chrX	48144927	48144939	87.7067	+	tttgggaggccg
chrX	50046397	50046409	87.7067	-	cggcctcccaaa
chrX	52960819	52960831	87.7067	+	tttgggaggccg
chrX	69251864	69251876	87.7067	+	tttgggaggccg
chrX	69468002	69468014	87.7067	-	cggcctcccaaa
chrX	70562822	70562834	87.7067	+	tttgggaggccg
chrX	70738928	70738940	87.7067	+	tttgggaggccg
chrX	89795065	89795077	87.7067	+	tttgggaggccg
chrX	94518844	94518856	87.7067	-	cggcctcccaaa
chrX	99730342	99730354	87.7067	+	tttgggaggccg
chrX	112117090	112117102	87.7067	-	cggcctcccaag
chrX	117594133	117594145	87.7067	+	tttgggaggccg
chrX	117666499	117666511	87.7067	+	tttgggaggccg
chrX	118545219	118545231	87.7067	+	tttgggaggccg
chrX	118639312	118639324	87.7067	+	tttgggaggccg
chrX	119773744	119773756	87.7067	+	tttgggaggccg
chrX	123801195	123801207	87.7067	+	tttgggaggccg
chrX	129105072	129105084	87.7067	-	cggcctcccaaa
chrX	135168351	135168363	87.7067	+	tttgggaggccg
chrX	144437616	144437628	87.7067	-	cggcctcccaaa
chrX	150001278	150001290	87.7067	+	tttgggaggccg
chrX	153065403	153065415	87.7067	-	cggcctcccaaa
chrX	153370400	153370412	87.7067	+	cttgggaggccg
chrY	18747229	18747241	87.7067	-	cggcctcccaaa
chr1	39485319	39485331	87.6273	+	tgtgggttgtct
chr1	67499319	67499331	87.6273	+	tgtgggttgtct
chr1	246523925	246523937	87.6273	-	agacaacccaga
chr14	19536666	19536678	87.6273	+	tgtgggttgtct
chr14	20036781	20036793	87.6273	-	agacaacccaca
chr22	16304659	16304671	87.6273	-	agacaacccaca
chr4	114337043	114337055	87.6273	+	tgtgggttgtct
chr5	113191329	113191341	87.6273	+	tgtgggttgtct
chr6	101783276	101783288	87.6273	+	tgtgggttgtct
chr12	29058686	29058698	87.6264	+	gatgggtgctct
chr16	49840575	49840587	87.6264	-	agatcacccatc
chr1	151040076	151040088	87.6128	+	tgttggtggtgc
chr10	4960046	4960058	87.6128	-	ggacctccaaag
chr2	194503939	194503951	87.6128	-	gcaccaccaaag
chr21	34385991	34386003	87.6128	-	ggacctccaagg
chr17	3799421	3799433	87.6105	+	actgggtggggg
chr19	4957758	4957770	87.6105	-	cccccacccact
chr2	61596535	61596547	87.6105	+	actgggaggccg
chr20	13574008	13574020	87.6105	+	agtgggtggagg
chr6	82969842	82969854	87.6105	+	agtgggtggagg
chr6	112627010	112627022	87.6105	-	cggcctcccagt
chr8	28204698	28204710	87.6105	+	actgggagggcg
chr9	130375760	130375772	87.6105	+	agtgggtggcgg
chr1	17199009	17199021	87.5668	-	agtcctcccaga
chr1	93273349	93273361	87.5668	-	aggcctcccaaa
chr1	181907351	181907363	87.5668	-	aggcctcccaaa
chr10	27270911	27270923	87.5668	-	agtcctcccaga
chr10	58085868	58085880	87.5668	+	tttgggaggcct
chr10	98889582	98889594	87.5668	-	accccacccacg
chr11	391773	391785	87.5668	-	accccacccagg
chr11	11013668	11013680	87.5668	+	tttgggtggagt
chr11	57723646	57723658	87.5668	-	aggcctcccaaa
chr11	61400007	61400019	87.5668	-	agccctcccagg
chr11	71315935	71315947	87.5668	+	cctgggaggact
chr12	7813058	7813070	87.5668	+	tttgggaggcct
chr12	118937519	118937531	87.5668	-	aggcctcccaaa
chr12	122213966	122213978	87.5668	+	tctgggtggggt
chr14	30903939	30903951	87.5668	-	aggcctcccaaa
chr15	26677461	26677473	87.5668	+	tttgggaggcct
chr15	30873984	30873996	87.5668	-	aggcctcccaaa
chr15	45261557	45261569	87.5668	-	aggcctcccaaa
chr15	58404232	58404244	87.5668	-	agccctcccaaa
chr16	33952337	33952349	87.5668	-	accccacccaga
chr16	55197066	55197078	87.5668	-	aggcctcccaaa
chr17	28711574	28711586	87.5668	+	tttgggaggcct
chr17	29153912	29153924	87.5668	+	tttgggaggcct
chr17	41170567	41170579	87.5668	+	tctgggtggggt
chr18	34084135	34084147	87.5668	-	aggcctcccaaa
chr18	74261986	74261998	87.5668	+	tctgggaggcct
chr18	77658562	77658574	87.5668	+	tgtgggtggggt
chr19	5750066	5750078	87.5668	-	aggcctcccaaa
chr19	11687036	11687048	87.5668	-	accccacccaca
chr19	46230271	46230283	87.5668	+	tttgggaggcct
chr2	238195491	238195503	87.5668	+	cttgggaggcct
chr22	43450981	43450993	87.5668	-	aggcctcccaaa
chr3	19695156	19695168	87.5668	+	cttgggaggcct
chr3	52308339	52308351	87.5668	+	tttgggaggcct
chr4	8940923	8940935	87.5668	-	accccacccagg
chr4	75347203	75347215	87.5668	+	tctgggaggcct
chr4	152372181	152372193	87.5668	-	aggcctcccaga
chr4	155717065	155717077	87.5668	+	tttgggaggcct
chr5	1768751	1768763	87.5668	+	tgtgggtggggt
chr5	41219499	41219511	87.5668	+	tttgggagggct
chr5	49811336	49811348	87.5668	-	aggcctcccaaa
chr5	140310059	140310071	87.5668	-	aggcctcccaaa
chr7	2520554	2520566	87.5668	-	aggcctcccagg
chr7	51801579	51801591	87.5668	+	tttgggtggggt
chr7	75236267	75236279	87.5668	+	cctgggtggggt
chr7	157164224	157164236	87.5668	-	agccctcccagg
chr8	135001568	135001580	87.5668	-	actccacccaaa
chr9	116320538	116320550	87.5668	+	tttgggaggcct
chrX	47951712	47951724	87.5668	-	agccctcccaag
chrX	47954744	47954756	87.5668	+	cttgggagggct
chrX	92471332	92471344	87.5668	+	tttgggaggcct
chr12	116792762	116792774	87.5361	-	gcacctcccagc
chr17	60765474	60765486	87.5361	+	gctgggaggtgc
chr2	107571502	107571514	87.5361	-	gcacctcccaac
chr20	23343161	23343173	87.5361	+	ggtgggaggtgc
chr9	137285159	137285171	87.5361	-	gcacctcccagc
chr12	123477297	123477309	87.5311	+	actgggttgtct
chr1	13160192	13160204	87.5225	+	tgtggggggacc
chr1	13201510	13201522	87.5225	-	ggtccccccaca
chr1	190320172	190320184	87.5225	-	gatccacccaca
chr10	71229786	71229798	87.5225	-	gatccacccaag
chr11	28178385	28178397	87.5225	-	gatccacccagg
chr11	68131563	68131575	87.5225	+	tctggggggccc
chr11	70965934	70965946	87.5225	+	tctggggggccc
chr14	59574558	59574570	87.5225	-	gacccacccaag
chr16	12622513	12622525	87.5225	+	tttgggtggatc
chr18	26239656	26239668	87.5225	+	tctgggtgggtc
chr2	27950563	27950575	87.5225	+	cttgggtgggtc
chr20	15380258	15380270	87.5225	-	gagccacccaaa
chr21	28370507	28370519	87.5225	-	gggccccccaaa
chr22	20385513	20385525	87.5225	+	cctgggtgggtc
chr22	21829287	21829299	87.5225	+	cctgggtgggtc
chr22	22479937	22479949	87.5225	-	gggccccccaca
chr22	46674747	46674759	87.5225	-	ggcccccccaaa
chr22	47845760	47845772	87.5225	-	gacccacccaga
chr22	49197447	49197459	87.5225	-	ggcccccccaaa
chr3	48613066	48613078	87.5225	+	cctggggggccc
chr3	56222280	56222292	87.5225	-	gagccacccaaa
chr3	173017234	173017246	87.5225	+	cttgggtgggtc
chr4	39014687	39014699	87.5225	+	tgtgggtgggtc
chr4	39016966	39016978	87.5225	+	tctgggtggatc
chr5	78068437	78068449	87.5225	+	tgtgggggggcc
chr5	135677909	135677921	87.5225	-	ggtccccccagg
chr5	135817013	135817025	87.5225	-	gagccacccaca
chr5	148539786	148539798	87.5225	+	cgtgggtggatc
chr7	51428257	51428269	87.5225	-	gggccccccaca
chr7	51435362	51435374	87.5225	-	ggcccccccaaa
chr7	74193259	74193271	87.5225	-	gatccacccacg
chr9	122064763	122064775	87.5225	+	tttgggggggcc
chr1	4991191	4991203	87.5166	-	gcaccaccaagt
chr5	158176517	158176529	87.5166	-	gcaccaccaaat
chr7	13052549	13052561	87.5166	+	acttggtggtgc
chr7	30686130	30686142	87.5166	-	gcaccaccaact
chr8	135411539	135411551	87.5166	-	gcaccaccaact
chr1	6830076	6830088	87.5013	+	cctgggaggtgg
[truncated: 22,706 more rows]

## Sheet: 3. GLI binding motif under G2BR
Chromosome	GLI motif start position	GLI motif end position	Match score	DNA strand	Matched sequence
chr1	170020459	170020471	100	-	ggaccacccaga
chr2	131591787	131591799	100	+	cgtgggtggtcc
chr4	185471965	185471977	100	-	ggaccacccaaa
chr6	84398888	84398900	100	-	ggaccacccaaa
chr9	116497491	116497503	100	-	ggaccacccaga
chr10	57914120	57914132	100	+	tctgggtggtcc
chr11	1266329	1266341	100	-	ggaccacccaca
chr11	1268429	1268441	100	-	ggaccacccaca
chr11	67468905	67468917	100	+	cttgggtggtcc
chr17	4060307	4060319	100	-	ggaccacccaaa
chr17	70509322	70509334	100	-	ggaccacccaag
chr13	21692195	21692207	99.9038	-	ggaccacccagt
chr13	47009271	47009283	99.9038	-	ggaccacccagt
chr16	14949275	14949287	99.9038	-	ggaccacccaat
chr17	38557183	38557195	99.9038	-	ggaccacccagt
chr17	79867495	79867507	99.9038	+	agtgggtggtcc
chr1	77238043	77238055	99.615	+	gctgggtggtcc
chr8	94348421	94348433	99.615	-	ggaccacccacc
chr19	33923325	33923337	99.615	-	ggaccacccacc
chr21	43954041	43954053	99.615	+	ggtgggtggtcc
chr1	20226934	20226946	99.5803	-	cgaccacccaaa
chr7	151206409	151206421	99.5803	+	tgtgggtggtcg
chr8	22928318	22928330	99.5803	+	cttgggtggtcg
chr9	34482774	34482786	99.5803	+	cttgggtggtcg
chr10	38026615	38026627	99.5803	-	cgaccacccaag
chr10	119919522	119919534	99.5803	+	cctgggtggtcg
chr1	104197077	104197089	99.4404	+	tctgggtggtct
chr1	104291215	104291227	99.4404	+	tctgggtggtct
chr3	62603902	62603914	99.4404	-	agaccacccaga
chr3	160083737	160083749	99.4404	-	agaccacccaga
chr12	20143086	20143098	99.4404	-	agaccacccagg
chr13	78477407	78477419	99.4404	-	agaccacccaaa
chr13	94430615	94430627	99.4404	+	cctgggtggtct
chr15	76771636	76771648	99.4404	+	cctgggtggtct
chr17	29741466	29741478	99.4404	-	agaccacccagg
chr17	77982950	77982962	99.4404	-	agaccacccacg
chrX	40243754	40243766	99.4404	-	agaccacccagg
chr5	38800522	38800534	99.3441	-	agaccacccact
chr10	5617347	5617359	99.3441	+	actgggtggtct
chr10	104084306	104084318	99.3441	+	attgggtggtct
chr13	94232311	94232323	99.3441	+	actgggtggtct
chr4	53610391	53610403	99.1953	+	gttgggtggtcg
chr6	73912225	73912237	99.1953	-	cgaccacccagc
chr1	4527403	4527415	99.1605	-	tgaccacccaca
chr1	62625115	62625127	99.1605	-	tgaccacccaaa
chr1	189666661	189666673	99.1605	+	tttgggtggtca
chr6	157211779	157211791	99.1605	+	tgtgggtggtca
chr8	580724	580736	99.1605	-	tgaccacccaca
chr11	8410451	8410463	99.1605	-	tgaccacccagg
chr11	66098558	66098570	99.1605	+	cctgggtggtca
chr12	105610205	105610217	99.1605	-	tgaccacccaga
chr16	24027614	24027626	99.1605	+	cctgggtggtca
chr20	61849098	61849110	99.1605	+	tctgggtggtca
chr3	8912224	8912236	99.0643	+	attgggtggtca
chr4	46599649	46599661	99.0643	+	actgggtggtca
chr9	126073729	126073741	99.0643	-	tgaccacccagt
chr18	42833250	42833262	99.0643	-	tgaccacccagt
chr3	193978597	193978609	99.0554	-	agaccacccacc
chr8	26735756	26735768	99.0554	+	gttgggtggtct
chr8	55970669	55970681	99.0554	+	gctgggtggtct
chr9	39608037	39608049	99.0554	+	ggtgggtggtct
chr9	40924033	40924045	99.0554	+	ggtgggtggtct
chr9	66106282	66106294	99.0554	-	agaccacccacc
chr16	23865744	23865756	99.0554	+	gctgggtggtct
chr18	9707219	9707231	99.0554	+	ggtgggtggtct
chr2	218719227	218719239	98.7756	-	tgaccacccaac
chr5	146783603	146783615	98.7756	+	ggtgggtggtca
chr11	46673567	46673579	98.7756	+	ggtgggtggtca
chr11	97852924	97852936	98.2952	-	agaccacccatg
chr8	75809530	75809542	98.1989	+	aatgggtggtct
chr12	53280095	53280107	98.1989	-	agaccacccatt
chr10	1464914	1464926	97.6304	-	tgaccacccatc
chr16	15859574	15859586	97.6304	-	tgaccacccatc
chr1	3841671	3841683	94.166	+	cctgggtggccc
chr2	40478078	40478090	94.166	+	tttgggtggccc
chr2	179466272	179466284	94.166	+	tttgggtgggcc
chr3	8908157	8908169	94.166	+	tctgggtggccc
chr3	129335535	129335547	94.166	+	cttgggtggccc
chr4	76472021	76472033	94.166	-	ggcccacccaca
chr4	128074421	128074433	94.166	-	ggcccacccaaa
chr4	153231691	153231703	94.166	+	tgtgggtgggcc
chr6	58708826	58708838	94.166	+	tctgggtgggcc
chr6	86428680	86428692	94.166	-	ggcccacccaga
chr6	146364151	146364163	94.166	-	gggccacccaca
chr7	99066189	99066201	94.166	-	ggtccacccagg
chr8	133717295	133717307	94.166	-	ggcccacccaca
chr10	15668688	15668700	94.166	+	tctgggtgggcc
chr10	45268755	45268767	94.166	-	ggcccacccagg
chr10	126857742	126857754	94.166	+	tgtgggtgggcc
chr12	128630840	128630852	94.166	-	gggccacccaaa
chr15	26187070	26187082	94.166	-	ggcccacccaga
chr18	59497775	59497787	94.166	-	ggtccacccaca
chr19	14864627	14864639	94.166	+	cctgggtgggcc
chr19	17675890	17675902	94.166	+	tctgggtggacc
chr19	47076458	47076470	94.166	+	cctgggtgggcc
chr20	12950242	12950254	94.166	+	tgtgggtggccc
chr20	24662764	24662776	94.166	-	ggtccacccagg
chr21	37796525	37796537	94.166	-	ggcccacccaca
chr22	38036985	38036997	94.166	-	gggccacccagg
chrX	134998139	134998151	94.166	+	tgtgggtgggcc
chrX	144985337	144985349	94.166	+	tgtgggtgggcc
chr4	6602462	6602474	94.0697	-	gggccacccagt
chr4	58785332	58785344	94.0697	-	ggtccacccagt
chr11	65065606	65065618	94.0697	+	actgggtgggcc
chr11	78361102	78361114	94.0697	+	actgggtgggcc
chr15	46053790	46053802	94.0697	+	agtgggtgggcc
chr1	12077718	12077730	93.9605	-	ggacctcccaaa
chr1	103372048	103372060	93.9605	-	ggacctcccagg
chr1	143421501	143421513	93.9605	-	ggacctcccaaa
chr2	7429321	7429333	93.9605	+	cctgggaggtcc
chr2	241708728	241708740	93.9605	+	cctgggtggtgc
chr3	42838273	42838285	93.9605	+	tctgggtggtgc
chr7	51337191	51337203	93.9605	+	tctgggtggtgc
chr8	122637836	122637848	93.9605	-	ggacctcccagg
chr9	68419494	68419506	93.9605	-	gcaccacccaca
chr11	2236376	2236388	93.9605	+	tttgggtggtgc
chr12	13029141	13029153	93.9605	-	gcaccacccaga
chr14	53798167	53798179	93.9605	+	tctgggaggtcc
chr14	63937042	63937054	93.9605	-	ggacctcccaaa
chr14	99442871	99442883	93.9605	-	ggacctcccaca
chr19	28791318	28791330	93.9605	+	cttgggtggtgc
chrX	72889421	72889433	93.9605	+	cctgggaggtcc
chr3	112647738	112647750	93.8643	-	ggacctcccagt
chr9	44020840	44020852	93.8643	-	ggacctcccaat
chr9	66368277	66368289	93.8643	-	ggacctcccaat
chr10	24145585	24145597	93.8643	-	gcaccacccagt
chr10	34495081	34495093	93.8643	+	agtgggaggtcc
chr11	50667866	50667878	93.8643	+	actgggtggtgc
chr1	162973795	162973807	93.781	+	gttgggtggccc
chr1	214685529	214685541	93.781	-	gggccacccacc
chr2	86971453	86971465	93.781	+	gctgggtggacc
chr6	35436087	35436099	93.781	-	ggcccacccaac
chr7	44321884	44321896	93.781	-	ggcccacccacc
chr7	44360403	44360415	93.781	-	ggcccacccaac
chr10	44922348	44922360	93.781	-	gggccacccagc
chr11	121053107	121053119	93.781	+	gctgggtgggcc
chr13	92608525	92608537	93.781	-	ggcccacccaac
chr16	21428081	21428093	93.781	+	ggtgggtggacc
chr16	22533454	22533466	93.781	-	ggtccacccacc
chr16	29508605	29508617	93.781	+	ggtgggtggacc
chr16	30248576	30248588	93.781	+	ggtgggtggacc
chr16	87895584	87895596	93.781	-	ggcccacccagc
chr17	2276711	2276723	93.781	-	ggcccacccagc
chr22	44692434	44692446	93.781	-	ggcccacccaac
chr2	23913275	23913287	93.7462	-	cgcccacccaca
chr4	4731127	4731139	93.7462	+	cctgggtgggcg
chr4	183587805	183587817	93.7462	+	tttgggtggccg
chr8	1012420	1012432	93.7462	-	cgtccacccaga
chr8	54497094	54497106	93.7462	+	tttgggtggccg
chr9	94278296	94278308	93.7462	-	cggccacccaaa
chr9	102985630	102985642	93.7462	-	cggccacccaaa
chr17	30185896	30185908	93.7462	-	cgcccacccacg
chr19	43046417	43046429	93.7462	-	cggccacccaaa
chr5	90375758	90375770	93.6523	+	ccttggtggtcc
chr6	39933837	39933849	93.6523	-	ggaccaccaaaa
chr8	48799788	48799800	93.6523	-	ggaccaccaagg
chr12	25521607	25521619	93.6523	+	ccttggtggtcc
chr4	10830802	10830814	93.65	-	cgcccacccact
chr5	167387791	167387803	93.65	-	cggccacccagt
chr12	117177861	117177873	93.65	+	attgggtgggcg
chr17	36341471	36341483	93.65	+	actgggtgggcg
chr1	30429822	30429834	93.6063	-	aggccacccaaa
chr1	153538235	153538247	93.6063	-	agcccacccagg
chr1	165526920	165526932	93.6063	+	tttgggtggact
chr1	212873482	212873494	93.6063	-	agcccacccacg
chr1	214302622	214302634	93.6063	-	agcccacccagg
chr2	13388039	13388051	93.6063	+	tgtgggtggact
chr2	75827327	75827339	93.6063	-	aggccacccaga
chr2	150960438	150960450	93.6063	+	cttgggtggact
chr3	128735122	128735134	93.6063	+	tctgggtgggct
chr3	144872259	144872271	93.6063	+	tttgggtggcct
chr4	52840032	52840044	93.6063	+	cctgggtgggct
chr4	129278378	129278390	93.6063	+	tgtgggtggcct
chr5	106639145	106639157	93.6063	+	cttgggtggcct
chr7	101244024	101244036	93.6063	-	aggccacccagg
chr7	126817935	126817947	93.6063	-	aggccacccaaa
chr8	118383106	118383118	93.6063	-	agtccacccaaa
chr9	89958605	89958617	93.6063	-	aggccacccaga
chr9	124886480	124886492	93.6063	+	cctgggtggcct
chr10	3044694	3044706	93.6063	-	aggccacccagg
chr10	25032865	25032877	93.6063	-	agcccacccaca
chr11	1592061	1592073	93.6063	+	tctgggtgggct
chr11	40711926	40711938	93.6063	-	aggccacccaaa
chr11	85283688	85283700	93.6063	-	agcccacccaca
chr11	132449215	132449227	93.6063	+	cttgggtggcct
chr11	132781594	132781606	93.6063	-	aggccacccaaa
chr12	89919125	89919137	93.6063	-	agcccacccacg
chr13	55916321	55916333	93.6063	+	cttgggtggact
chr15	20788657	20788669	93.6063	-	agtccacccaaa
chr15	84789937	84789949	93.6063	-	agcccacccaag
chr16	28975384	28975396	93.6063	+	cctgggtggcct
chr16	64954040	64954052	93.6063	-	agcccacccaca
chr17	7315072	7315084	93.6063	+	tctgggtgggct
chr18	71640455	71640467	93.6063	+	cctgggtgggct
chr20	36015150	36015162	93.6063	-	agcccacccaag
chr21	9885911	9885923	93.6063	-	aggccacccaga
chr21	44113998	44114010	93.6063	-	agcccacccagg
chrX	152754357	152754369	93.6063	-	aggccacccaca
chr1	198590772	198590784	93.5756	-	gcaccacccagc
chr1	232900841	232900853	93.5756	-	gcaccacccagc
chr2	240198163	240198175	93.5756	-	ggacctcccaac
chr3	144494383	144494395	93.5756	+	ggtgggtggtgc
chr4	49214073	49214085	93.5756	+	gttgggaggtcc
chr10	1186887	1186899	93.5756	+	gctgggtggtgc
chr15	37224404	37224416	93.5756	+	gttgggtggtgc
chr15	70537890	70537902	93.5756	-	ggacctcccaac
chrX	48683730	48683742	93.5756	+	ggtgggaggtcc
chr5	153729142	153729154	93.5561	-	ggaccaccaagt
chr7	136005429	136005441	93.5561	+	acttggtggtcc
chr21	43148897	43148909	93.5561	+	acttggtggtcc
chr1	662489	662501	93.5408	-	cgacctcccagg
chr1	25035105	25035117	93.5408	+	tttgggaggtcg
chr1	36518533	36518545	93.5408	+	cctgggaggtcg
chr1	60922086	60922098	93.5408	+	tttgggaggtcg
chr1	67428287	67428299	93.5408	+	cctgggaggtcg
chr1	81790653	81790665	93.5408	-	cgacctcccaaa
chr1	169845852	169845864	93.5408	+	tttgggaggtcg
chr1	216159740	216159752	93.5408	-	cgacctcccaaa
chr2	24082573	24082585	93.5408	+	tttgggaggtcg
chr2	197050331	197050343	93.5408	-	ccaccacccaaa
chr2	200802141	200802153	93.5408	+	tttgggaggtcg
chr2	236473505	236473517	93.5408	-	ccaccacccagg
chr3	13870019	13870031	93.5408	+	tctgggtggtgg
chr3	22355705	22355717	93.5408	-	ccaccacccaag
chr3	50069671	50069683	93.5408	+	tttgggaggtcg
chr3	52227550	52227562	93.5408	-	ccaccacccaag
chr3	71157672	71157684	93.5408	+	tttgggaggtcg
chr3	136428332	136428344	93.5408	+	tttgggaggtcg
chr3	189576490	189576502	93.5408	+	tctgggaggtcg
chr3	197948150	197948162	93.5408	+	cctgggaggtcg
chr4	2680174	2680186	93.5408	-	ccaccacccagg
chr4	129503196	129503208	93.5408	-	cgacctcccaga
chr4	175741926	175741938	93.5408	-	ccaccacccaca
chr4	177621326	177621338	93.5408	+	tttgggaggtcg
chr5	68926906	68926918	93.5408	-	cgacctcccaaa
chr5	69199902	69199914	93.5408	+	tttgggaggtcg
chr5	70074968	70074980	93.5408	+	tttgggaggtcg
chr5	70528270	70528282	93.5408	-	cgacctcccaaa
chr5	119076825	119076837	93.5408	+	tttgggaggtcg
chr5	138989883	138989895	93.5408	+	tttgggaggtcg
chr5	180753835	180753847	93.5408	+	cctgggaggtcg
chr6	4276134	4276146	93.5408	+	tttgggaggtcg
chr6	33462937	33462949	93.5408	-	cgacctcccaaa
chr6	169221534	169221546	93.5408	+	tctgggtggtgg
chr7	63096222	63096234	93.5408	+	tctgggaggtcg
chr7	64071116	64071128	93.5408	-	cgacctcccaaa
chr7	99033017	99033029	93.5408	+	tttgggaggtcg
chr7	150129546	150129558	93.5408	+	tgtgggtggtgg
chr8	32929891	32929903	93.5408	-	cgacctcccagg
chr9	84176766	84176778	93.5408	+	tttgggaggtcg
chr9	89282618	89282630	93.5408	-	ccaccacccaag
chr9	102548229	102548241	93.5408	+	tctgggtggtgg
chr10	2326706	2326718	93.5408	+	tctgggtggtgg
chr10	15552414	15552426	93.5408	+	tttgggaggtcg
chr10	21625118	21625130	93.5408	-	cgacctcccaag
chr10	51364229	51364241	93.5408	+	tttgggaggtcg
chr10	51630517	51630529	93.5408	-	cgacctcccaaa
chr11	128337	128349	93.5408	-	cgacctcccagg
chr11	19006266	19006278	93.5408	+	cttgggtggtgg
chr11	46245919	46245931	93.5408	-	cgacctcccagg
chr11	65494577	65494589	93.5408	+	tctgggtggtgg
chr11	66321664	66321676	93.5408	+	tttgggaggtcg
chr11	69560711	69560723	93.5408	+	tctgggtggtgg
chr11	77580443	77580455	93.5408	-	cgacctcccagg
chr12	74940612	74940624	93.5408	+	tttgggaggtcg
chr13	45665658	45665670	93.5408	-	cgacctcccagg
chr13	55705111	55705123	93.5408	+	tttgggaggtcg
chr14	25305558	25305570	93.5408	+	tttgggaggtcg
chr14	39293515	39293527	93.5408	-	ccaccacccagg
chr14	45744775	45744787	93.5408	+	tttgggtggtgg
chr14	92618724	92618736	93.5408	-	cgacctcccaca
chr14	105341801	105341813	93.5408	-	ccaccacccaga
chr15	61372008	61372020	93.5408	+	cttgggtggtgg
chr15	66001799	66001811	93.5408	+	tttgggaggtcg
chr15	81437050	81437062	93.5408	+	cctgggaggtcg
chr16	20905513	20905525	93.5408	+	cctgggaggtcg
chr16	90237214	90237226	93.5408	+	cctgggaggtcg
chr17	51620223	51620235	93.5408	-	cgacctcccaaa
chr17	58479696	58479708	93.5408	-	cgacctcccagg
chr18	3022213	3022225	93.5408	-	cgacctcccaaa
chr18	9831835	9831847	93.5408	+	cctgggtggtgg
chr18	20455374	20455386	93.5408	-	cgacctcccagg
chr18	76331931	76331943	93.5408	+	cgtgggtggtgg
chr18	76331969	76331981	93.5408	+	cgtgggtggtgg
chrX	13411332	13411344	93.5408	+	tttgggaggtcg
chrX	48466409	48466421	93.5408	-	cgacctcccaaa
chrX	51593268	51593280	93.5408	-	cgacctcccaaa
chrX	93242399	93242411	93.5408	+	tttgggaggtcg
chrX	103362288	103362300	93.5408	-	ccaccacccacg
chrX	113331343	113331355	93.5408	-	ccaccacccagg
chrX	153431510	153431522	93.5408	-	cgacctcccaaa
chrX	153468639	153468651	93.5408	-	cgacctcccaaa
chrX	153506447	153506459	93.5408	-	cgacctcccaaa
chr1	4449073	4449085	93.5101	+	attgggtggact
chr2	24234917	24234929	93.5101	+	actgggtggact
chr3	14581939	14581951	93.5101	-	agtccacccact
chr6	24496706	24496718	93.5101	+	actgggtggcct
chr6	104391925	104391937	93.5101	+	actgggtggcct
chr8	59092891	59092903	93.5101	-	aggccacccaat
chr11	131290617	131290629	93.5101	+	agtgggtgggct
chr12	28704633	28704645	93.5101	-	agcccacccagt
chr12	31003701	31003713	93.5101	-	agtccacccaat
chr15	89174331	89174343	93.5101	-	agtccacccagt
chr16	31088322	31088334	93.5101	-	agcccacccagt
chr16	85967756	85967768	93.5101	-	aggccacccagt
chr18	44292835	44292847	93.5101	+	agtgggtggcct
chrX	15692939	15692951	93.5101	+	agtgggtggcct
chrX	58566049	58566061	93.5101	-	aggccacccagt
chrX	61683407	61683419	93.5101	-	aggccacccagt
chrX	61685464	61685476	93.5101	-	aggccacccagt
chrX	61687522	61687534	93.5101	-	aggccacccagt
chrX	61689579	61689591	93.5101	-	aggccacccagt
chrX	61691635	61691647	93.5101	-	aggccacccagt
chrX	61693691	61693703	93.5101	-	aggccacccagt
chrX	61695747	61695759	93.5101	-	aggccacccagt
chrX	61697804	61697816	93.5101	-	aggccacccagt
chrX	61699861	61699873	93.5101	-	aggccacccagt
chrX	61701918	61701930	93.5101	-	aggccacccagt
chrX	61712202	61712214	93.5101	-	aggccacccagt
chrX	61714259	61714271	93.5101	-	aggccacccagt
chrX	61716316	61716328	93.5101	-	aggccacccagt
chr1	209521333	209521345	93.4445	-	ccaccacccaat
chr3	171182309	171182321	93.4445	-	ccaccacccaat
chr6	18205061	18205073	93.4445	+	agtgggaggtcg
chr6	139749576	139749588	93.4445	-	cgacctcccaat
chr8	90322483	90322495	93.4445	+	actgggtggtgg
chr12	124466570	124466582	93.4445	+	agtgggtggtgg
chr14	106934609	106934621	93.4445	+	agtgggtggtgg
chr21	44779801	44779813	93.4445	+	agtgggtggtgg
chrX	39502318	39502330	93.4445	+	attgggtggtgg
chrX	153447906	153447918	93.4445	-	cgacctcccagt
chrX	153485024	153485036	93.4445	-	cgacctcccagt
chr1	171403532	171403544	93.4009	-	agacctcccagg
chr2	10654227	10654239	93.4009	-	acaccacccaca
chr2	217051052	217051064	93.4009	+	tttgggtggtgt
chr2	241772405	241772417	93.4009	+	tgtgggtggtgt
chr4	114169601	114169613	93.4009	+	tttgggaggtct
chr5	37634157	37634169	93.4009	+	tttgggaggtct
chr5	84755610	84755622	93.4009	+	tgtgggaggtct
chr5	101833691	101833703	93.4009	-	acaccacccaga
chr8	42784561	42784573	93.4009	-	acaccacccagg
chr8	76993377	76993389	93.4009	-	acaccacccaca
chr10	89454133	89454145	93.4009	-	acaccacccagg
chr11	94113483	94113495	93.4009	+	cttgggaggtct
chr11	98766304	98766316	93.4009	+	tgtgggaggtct
chr12	81158016	81158028	93.4009	+	tctgggaggtct
chr13	43401376	43401388	93.4009	-	acaccacccaaa
chr13	84543596	84543608	93.4009	-	agacctcccaca
chr14	75444762	75444774	93.4009	+	cctgggaggtct
chr14	94430166	94430178	93.4009	+	tgtgggtggtgt
chr15	74712804	74712816	93.4009	+	cttgggtggtgt
chr20	62099484	62099496	93.4009	-	agacctcccaag
chr22	44944194	44944206	93.4009	-	acaccacccagg
chr1	3310944	3310956	93.3613	-	cgcccacccagc
chr2	73227398	73227410	93.3613	-	cggccacccacc
chr5	54134026	54134038	93.3613	-	cgtccacccagc
chr8	21939383	21939395	93.3613	-	cgcccacccagc
chr8	128807926	128807938	93.3613	+	ggtgggtgggcg
chr10	112094075	112094087	93.3613	-	cgtccacccaac
chr19	1584476	1584488	93.3613	-	cgtccacccacc
chr21	44062575	44062587	93.3613	+	gttgggtggccg
chr1	113824148	113824160	93.3566	-	gaaccacccaga
chr1	185566112	185566124	93.3566	-	gaaccacccaga
chr1	195605208	195605220	93.3566	+	tttgggtggttc
chr2	241463598	241463610	93.3566	-	ggaccccccaca
chr5	77197119	77197131	93.3566	+	tttgggtggttc
chr5	150055757	150055769	93.3566	-	gaaccacccaag
chr8	87112760	87112772	93.3566	-	gaaccacccaag
chr9	138621529	138621541	93.3566	+	tgtgggtggttc
chr9	139565985	139565997	93.3566	-	ggaccccccagg
chr13	100259424	100259436	93.3566	-	ggaccccccaaa
chr13	114952050	114952062	93.3566	+	cttggggggtcc
chr15	38459489	38459501	93.3566	-	ggaccccccaca
chr17	80818548	80818560	93.3566	+	tgtggggggtcc
chr19	45429814	45429826	93.3566	-	ggaccccccaga
chr20	62088148	62088160	93.3566	+	cctggggggtcc
chr2	47113106	47113118	93.3265	-	tgcccacccagg
chr2	122559155	122559167	93.3265	-	tgcccacccagg
chr2	148444131	148444143	93.3265	-	tgcccacccaga
chr3	16239021	16239033	93.3265	-	tggccacccaga
chr3	39378480	39378492	93.3265	+	cctgggtgggca
chr3	65538958	65538970	93.3265	-	tggccacccaga
chr3	105388966	105388978	93.3265	+	cttgggtggaca
chr3	151572275	151572287	93.3265	-	tgcccacccaga
chr3	163622979	163622991	93.3265	-	tggccacccaaa
chr3	165769839	165769851	93.3265	-	tgtccacccaaa
chr4	40245347	40245359	93.3265	-	tggccacccaga
chr4	56947275	56947287	93.3265	-	tggccacccaag
chr5	51182238	51182250	93.3265	-	tgcccacccaga
chr5	160252258	160252270	93.3265	-	tgtccacccaaa
chr6	16255277	16255289	93.3265	-	tgtccacccagg
chr6	103184571	103184583	93.3265	+	tgtgggtgggca
chr6	120511539	120511551	93.3265	-	tggccacccaca
chr6	150643328	150643340	93.3265	+	tgtgggtggaca
chr7	4610390	4610402	93.3265	+	tctgggtgggca
chr7	5078450	5078462	93.3265	+	tttgggtggcca
chr7	19834596	19834608	93.3265	+	tgtgggtgggca
chr7	24920139	24920151	93.3265	-	tgtccacccaag
chr7	28133514	28133526	93.3265	+	tgtgggtgggca
chr7	95642095	95642107	93.3265	-	tggccacccaaa
chr7	133328130	133328142	93.3265	-	tgcccacccaaa
chr7	134104503	134104515	93.3265	-	tgcccacccaaa
chr8	16453142	16453154	93.3265	+	cctgggtgggca
chr8	60366776	60366788	93.3265	-	tggccacccaaa
chr8	104760171	104760183	93.3265	+	cttgggtgggca
chr9	81888003	81888015	93.3265	-	tgtccacccaga
chr10	832748	832760	93.3265	+	tttgggtggaca
chr10	4841861	4841873	93.3265	+	tgtgggtggcca
chr10	23593217	23593229	93.3265	-	tgcccacccagg
chr10	63654128	63654140	93.3265	-	tgcccacccacg
chr10	134798903	134798915	93.3265	-	tggccacccaca
chr11	133547959	133547971	93.3265	+	tttgggtggcca
chr12	10593932	10593944	93.3265	+	tgtgggtgggca
chr12	116076031	116076043	93.3265	-	tgcccacccaga
chr13	88512740	88512752	93.3265	+	tttgggtggcca
chr14	91010345	91010357	93.3265	-	tgtccacccagg
chr14	101202214	101202226	93.3265	-	tgcccacccaga
chr14	105618250	105618262	93.3265	+	tttgggtggcca
chr15	23938908	23938920	93.3265	-	tgtccacccagg
chr15	97844599	97844611	93.3265	+	tctgggtggcca
chr16	57426415	57426427	93.3265	+	tctgggtgggca
chr17	17289730	17289742	93.3265	+	cttgggtggaca
chr18	12557458	12557470	93.3265	-	tgcccacccaga
chr18	53201777	53201789	93.3265	-	tgtccacccaga
chr18	77163407	77163419	93.3265	-	tgtccacccagg
chr19	9609432	9609444	93.3265	+	cctgggtgggca
chr20	34343171	34343183	93.3265	-	tgcccacccaaa
chr20	52284920	52284932	93.3265	+	cttgggtggaca
chr21	29394034	29394046	93.3265	+	tctgggtggcca
chr22	18679902	18679914	93.3265	+	tgtgggtggaca
chr22	18726140	18726152	93.3265	-	tgtccacccaca
chr22	20697874	20697886	93.3265	-	tgtccacccaca
chr22	21674537	21674549	93.3265	+	tgtgggtggaca
chrX	24282483	24282495	93.3265	-	tgcccacccaga
chrX	129836938	129836950	93.3265	-	tggccacccaga
chrX	142698853	142698865	93.3265	+	tctgggtgggca
chr5	22093088	22093100	93.3046	+	agtgggtggtgt
chr1	211827203	211827215	93.2673	-	ggaccaccaaac
chr9	45044110	45044122	93.2673	-	ggaccaccaacc
chr9	45778868	45778880	93.2673	-	ggaccaccaacc
chr9	46165207	46165219	93.2673	-	ggaccaccaacc
chr9	46339039	46339051	93.2673	+	ggttggtggtcc
chr4	85866822	85866834	93.2603	-	gaaccacccact
chr18	44092564	44092576	93.2603	+	actgggtggttc
chr22	48973713	48973725	93.2603	+	agtgggtggttc
chr4	18202001	18202013	93.2326	+	ctttggtggtcg
chr12	39017363	39017375	93.2326	-	cgaccaccaagg
chr2	182400639	182400651	93.2302	+	actgggtgggca
chr3	52165970	52165982	93.2302	-	tgcccacccact
chr4	54974468	54974480	93.2302	+	agtgggtgggca
chr6	52600500	52600512	93.2302	-	tgcccacccaat
chr6	158016874	158016886	93.2302	-	tggccacccagt
chr7	1355888	1355900	93.2302	+	agtgggtggcca
chr9	88768589	88768601	93.2302	+	actgggtgggca
chr9	139071662	139071674	93.2302	+	actgggtgggca
chr11	64852305	64852317	93.2302	+	actgggtgggca
chr12	82671849	82671861	93.2302	+	agtgggtggaca
chr14	90465183	90465195	93.2302	+	agtgggtggcca
chr16	82145132	82145144	93.2302	-	tggccacccagt
chr17	32791638	32791650	93.2302	+	agtgggtggcca
chr18	55461323	55461335	93.2302	+	agtgggtggaca
chr20	2968266	2968278	93.2302	-	tgtccacccaat
chr21	42306641	42306653	93.2302	+	attgggtgggca
chrX	99469868	99469880	93.2302	-	tggccacccagt
chr1	76410588	76410600	93.2214	+	ggtgggtggact
chr1	150437832	150437844	93.2214	-	agtccacccacc
chr3	114443396	114443408	93.2214	+	gttgggtggcct
chr3	123039390	123039402	93.2214	+	gctgggtggcct
chr4	71716557	71716569	93.2214	-	aggccacccagc
chr5	3397633	3397645	93.2214	-	aggccacccacc
chr6	3014563	3014575	93.2214	+	ggtgggtggact
chr6	163428863	163428875	93.2214	-	agtccacccagc
chr7	64766782	64766794	93.2214	-	agtccacccacc
chr9	129923698	129923710	93.2214	-	aggccacccagc
chr12	2974102	2974114	93.2214	+	ggtgggtggcct
chr15	42160640	42160652	93.2214	+	gctgggtggcct
chr15	63995855	63995867	93.2214	+	ggtgggtggact
chr17	36046288	36046300	93.2214	-	aggccacccacc
chr18	21142719	21142731	93.2214	+	ggtgggtggact
chr22	46492591	46492603	93.2214	-	aggccacccagc
chr1	41275099	41275111	93.1558	-	ccaccacccaac
chr2	73120769	73120781	93.1558	+	ggtgggtggtgg
chr3	148719563	148719575	93.1558	+	ggtgggtggtgg
chr4	8433803	8433815	93.1558	-	ccaccacccagc
chr5	70491643	70491655	93.1558	-	ccaccacccagc
chr6	26844951	26844963	93.1558	-	ccaccacccagc
chr6	58244248	58244260	93.1558	-	ccaccacccagc
chr7	147487308	147487320	93.1558	-	ccaccacccacc
chr12	89343892	89343904	93.1558	+	gttgggtggtgg
chr19	13283131	13283143	93.1558	+	gttgggtggtgg
chr20	54822790	54822802	93.1558	-	ccaccacccacc
chr20	61924093	61924105	93.1558	+	gttgggtggtgg
chrX	55562286	55562298	93.1558	+	ggtgggtggtgg
chr1	35704707	35704719	93.1211	+	tgtgggtggtga
chr1	47954849	47954861	93.1211	+	cctgggaggtca
chr1	65454321	65454333	93.1211	+	tttgggaggtca
chr1	100552321	100552333	93.1211	-	tgacctcccaga
chr1	117742943	117742955	93.1211	+	cctgggaggtca
chr1	171404701	171404713	93.1211	+	cctgggaggtca
chr1	222666866	222666878	93.1211	+	cctgggaggtca
chr1	243234338	243234350	93.1211	+	cctgggaggtca
chr2	65000507	65000519	93.1211	-	tgacctcccaag
chr2	204166901	204166913	93.1211	-	tgacctcccaaa
chr2	210635555	210635567	93.1211	+	cctgggaggtca
chr3	49109210	49109222	93.1211	-	tgacctcccagg
chr3	124837223	124837235	93.1211	+	tttgggaggtca
chr3	183483657	183483669	93.1211	+	cctgggaggtca
chr3	187834655	187834667	93.1211	-	tgacctcccaaa
chr4	56366769	56366781	93.1211	-	tgacctcccaaa
chr4	89646861	89646873	93.1211	+	tttgggaggtca
chr5	7381851	7381863	93.1211	-	tgacctcccaaa
chr5	31540080	31540092	93.1211	+	cctgggaggtca
chr5	114422104	114422116	93.1211	+	cctgggaggtca
chr6	111593290	111593302	93.1211	-	tgacctcccagg
chr7	57074250	57074262	93.1211	+	cttgggaggtca
chr7	57885500	57885512	93.1211	+	tttgggaggtca
chr7	67266439	67266451	93.1211	-	tcaccacccaca
chr7	70155704	70155716	93.1211	+	tttgggaggtca
chr7	100620087	100620099	93.1211	+	tttgggaggtca
chr7	128277492	128277504	93.1211	-	tgacctcccagg
chr7	137606601	137606613	93.1211	-	tgacctcccagg
chr7	144882846	144882858	93.1211	+	tttgggaggtca
chr8	70684511	70684523	93.1211	+	tctgggaggtca
chr9	91684146	91684158	93.1211	+	cctgggaggtca
chr10	73928963	73928975	93.1211	+	tttgggaggtca
chr10	82260947	82260959	93.1211	-	tgacctcccaag
chr10	112970258	112970270	93.1211	+	cctgggaggtca
chr11	19295820	19295832	93.1211	+	tttgggaggtca
chr11	60795663	60795675	93.1211	-	tgacctcccaag
chr12	50851801	50851813	93.1211	-	tgacctcccagg
chr13	28617131	28617143	93.1211	-	tcaccacccaga
chr13	45240727	45240739	93.1211	+	cctgggaggtca
chr14	100976828	100976840	93.1211	+	tttgggaggtca
chr15	36527805	36527817	93.1211	+	cctgggaggtca
chr15	75097615	75097627	93.1211	-	tgacctcccagg
chr16	22107988	22108000	93.1211	+	cctgggaggtca
chr16	32377812	32377824	93.1211	-	tgacctcccaaa
chr16	34865441	34865453	93.1211	-	tgacctcccaaa
chr16	57305311	57305323	93.1211	+	tttgggaggtca
chr16	89013279	89013291	93.1211	-	tgacctcccagg
chr17	3324425	3324437	93.1211	-	tgacctcccaca
chr17	14443968	14443980	93.1211	+	cttgggaggtca
chr17	30766850	30766862	93.1211	+	tttgggaggtca
chr17	63048902	63048914	93.1211	+	tttgggaggtca
chr17	68523170	68523182	93.1211	+	tttgggaggtca
chr18	63757659	63757671	93.1211	-	tgacctcccaaa
chr19	4907603	4907615	93.1211	+	tttgggaggtca
chr19	17177013	17177025	93.1211	-	tgacctcccaaa
chr19	37145353	37145365	93.1211	-	tgacctcccagg
chr19	55624488	55624500	93.1211	-	tcaccacccaca
chr20	494910	494922	93.1211	+	cctgggaggtca
chr20	18127461	18127473	93.1211	+	cctgggtggtga
chr20	32971101	32971113	93.1211	-	tgacctcccaag
chr22	31153989	31154001	93.1211	-	tgacctcccaga
chrX	11142095	11142107	93.1211	-	tgacctcccaaa
chrX	132801634	132801646	93.1211	+	tttgggaggtca
chr1	183189700	183189712	93.0927	-	agaccaccaaga
chr2	123704189	123704201	93.0927	-	agaccaccaaaa
chr2	155543267	155543279	93.0927	+	ctttggtggtct
chr4	43876134	43876146	93.0927	+	ccttggtggtct
chr4	53088481	53088493	93.0927	+	ccttggtggtct
chr4	181822045	181822057	93.0927	+	ccttggtggtct
chr6	150929055	150929067	93.0927	+	ccttggtggtct
chr11	12874727	12874739	93.0927	+	ccttggtggtct
chr15	50455592	50455604	93.0927	+	ccttggtggtct
chr15	60164887	60164899	93.0927	-	agaccaccaaaa
chrX	138201167	138201179	93.0927	-	agaccaccaaca
chr1	26199091	26199103	93.0248	-	tgacctcccagt
chr1	143278892	143278904	93.0248	+	actgggtggtga
chr2	144050786	144050798	93.0248	-	tcaccacccaat
chr4	49293153	49293165	93.0248	+	actgggtggtga
chr4	49313967	49313979	93.0248	-	tcaccacccagt
chr4	49320107	49320119	93.0248	-	tcaccacccagt
chr11	64250463	64250475	93.0248	+	actgggaggtca
chr11	132919317	132919329	93.0248	-	tgacctcccact
chr18	42523751	42523763	93.0248	+	agtgggaggtca
chr20	35012736	35012748	93.0248	+	actgggaggtca
chr21	9700400	9700412	93.0248	-	tcaccacccagt
chr22	20697782	20697794	93.0248	+	actgggaggtca
chr22	21526738	21526750	93.0248	+	actgggaggtca
chr22	21674629	21674641	93.0248	-	tgacctcccagt
chr2	181419142	181419154	93.0208	+	tatgggtggacc
chr9	75114881	75114893	93.0208	+	catgggtgggcc
chr17	41382009	41382021	93.0208	-	gggccacccata
chr19	47928665	47928677	93.0208	+	tatgggtgggcc
chr1	181519120	181519132	93.0159	-	agacctcccagc
chr4	57518577	57518589	93.0159	+	ggtgggtggtgt
chr4	165441632	165441644	93.0159	+	gttgggaggtct
chr6	26354258	26354270	93.0159	-	acaccacccagc
chr6	159608390	159608402	93.0159	+	gctgggtggtgt
chr7	9087029	9087041	93.0159	+	gctgggtggtgt
chr7	55559312	55559324	93.0159	-	acaccacccacc
chr8	27035593	27035605	93.0159	-	acaccacccacc
chr8	54471622	54471634	93.0159	-	agacctcccaac
chr8	142601124	142601136	93.0159	+	ggtgggaggtct
chr12	47919795	47919807	93.0159	+	gttgggaggtct
chr12	50931579	50931591	93.0159	+	ggtgggtggtgt
chr13	76344468	76344480	93.0159	+	ggtgggtggtgt
chr15	79045817	79045829	93.0159	+	ggtgggaggtct
chr20	389084	389096	93.0159	+	gctgggtggtgt
chrX	67180365	67180377	93.0159	-	agacctcccacc
chr4	49050494	49050506	92.9964	+	acttggtggtct
chr8	136779454	136779466	92.9964	-	agaccaccaaat
chr16	48712614	48712626	92.9964	+	acttggtggtct
chr1	4107077	4107089	92.9716	+	gctgggtggttc
chr1	204172579	204172591	92.9716	-	gaaccacccagc
chr2	65698075	65698087	92.9716	+	ggtgggtggttc
chr2	168009385	168009397	92.9716	+	ggtgggtggttc
chr4	10372524	10372536	92.9716	-	gaaccacccaac
chr5	150286505	150286517	92.9716	+	gctgggtggttc
chr10	127597520	127597532	92.9716	+	gctgggtggttc
chr18	48431593	48431605	92.9716	-	gaaccacccacc
chr19	49452966	49452978	92.9716	+	gctgggtggttc
chr1	196091508	196091520	92.9415	+	ggtgggtgggca
chr1	224872589	224872601	92.9415	+	ggtgggtgggca
chr2	59880426	59880438	92.9415	-	tgcccacccagc
chr5	173140618	173140630	92.9415	+	gctgggtggcca
chr8	143553833	143553845	92.9415	-	tgtccacccagc
chr8	143757571	143757583	92.9415	+	ggtgggtgggca
chr8	145305206	145305218	92.9415	-	tggccacccagc
chr8	145474259	145474271	92.9415	-	tggccacccagc
chr9	135616408	135616420	92.9415	-	tggccacccagc
chr10	435431	435443	92.9415	+	ggtgggtggaca
chr10	1557870	1557882	92.9415	-	tgcccacccacc
chr10	95128352	95128364	92.9415	+	gttgggtggaca
chr11	2236385	2236397	92.9415	-	tgcccacccacc
chr11	47623789	47623801	92.9415	-	tgtccacccacc
chr13	55833063	55833075	92.9415	+	gctgggtgggca
chr15	69817937	69817949	92.9415	-	tgcccacccacc
chr17	26662845	26662857	92.9415	-	tggccacccagc
chr17	47521649	47521661	92.9415	+	ggtgggtgggca
chr19	40916264	40916276	92.9415	-	tgcccacccacc
chr19	49344222	49344234	92.9415	-	tgtccacccacc
chr22	24962563	24962575	92.9415	+	gctgggtggcca
chr2	30893398	30893410	92.9368	+	tgtggggggtcg
chr3	45951883	45951895	92.9368	+	tttgggtggttg
chr4	80574721	80574733	92.9368	-	caaccacccaca
chr4	171310611	171310623	92.9368	+	tgtgggtggttg
chr5	93799405	93799417	92.9368	-	caaccacccaga
chr5	94641166	94641178	92.9368	-	caaccacccaag
chr11	46499971	46499983	92.9368	-	caaccacccaca
chr12	15935357	15935369	92.9368	+	cctgggtggttg
chr12	97647276	97647288	92.9368	+	tttggggggtcg
chr18	36524384	36524396	92.9368	+	cttgggtggttg
chr20	4493290	4493302	92.9368	-	caaccacccagg
chrX	58316575	58316587	92.9368	+	cttgggtggttg
chr5	3162600	3162612	92.9245	-	ggcccacccatt
chr11	56054333	56054345	92.9245	-	ggcccacccatt
chr13	92076580	92076592	92.8476	+	ggttggtggtcg
chr2	46537089	46537101	92.8406	+	agtgggtggttg
chr3	112946486	112946498	92.8406	+	attgggtggttg
chrX	40528648	40528660	92.8406	-	caaccacccact
chr2	78219281	78219293	92.8153	-	ggacctcccata
chr5	89899211	89899223	92.8153	+	tatgggtggtgc
chr8	47299450	47299462	92.8153	+	catgggaggtcc
chr1	245933699	245933711	92.8128	-	tgaccaccaaag
chr2	26438581	26438593	92.8128	+	ttttggtggtca
chr3	171660298	171660310	92.8128	-	tgaccaccaaag
chr4	141422906	141422918	92.8128	+	ctttggtggtca
chr5	103149619	103149631	92.8128	+	tcttggtggtca
chr8	37546605	37546617	92.8128	+	ttttggtggtca
chr11	86146587	86146599	92.8128	+	ttttggtggtca
chr16	58657403	58657415	92.8128	-	tgaccaccaaag
chr18	60754888	60754900	92.8128	+	ccttggtggtca
chr20	48249470	48249482	92.8128	-	tgaccaccaagg
chr1	234259937	234259949	92.7969	-	aaaccacccaaa
chr1	242743287	242743299	92.7969	+	cctgggtggttt
chr4	22214916	22214928	92.7969	-	aaaccacccaca
chr4	123945451	123945463	92.7969	-	agaccccccaaa
chr5	25885330	25885342	92.7969	+	cttgggtggttt
chr7	43982382	43982394	92.7969	+	cttggggggtct
chr7	94348841	94348853	92.7969	+	tttggggggtct
chr10	105156760	105156772	92.7969	-	agaccccccaaa
chr11	115712130	115712142	92.7969	+	tttggggggtct
chr12	95751527	95751539	92.7969	+	cctggggggtct
chr13	58486870	58486882	92.7969	+	tgtgggtggttt
chr15	20309698	20309710	92.7969	+	tctgggtggttt
chr15	21317052	21317064	92.7969	+	tctgggtggttt
chr15	74602126	74602138	92.7969	-	agaccccccaag
chr16	28750462	28750474	92.7969	+	cctggggggtct
chr16	49060288	49060300	92.7969	-	agaccccccaag
chr17	16834358	16834370	92.7969	-	agaccccccagg
chr17	78924960	78924972	92.7969	-	agaccccccaga
chr21	19023695	19023707	92.7969	+	tttgggtggttt
chr22	25588635	25588647	92.7969	+	tgtgggtggttt
chr5	71761328	71761340	92.7526	-	gtaccacccaca
chr5	106156186	106156198	92.7526	+	tgtgggcggtcc
chr7	121687496	121687508	92.7526	+	cctgggtggtac
chr10	88728345	88728357	92.7526	-	ggaccgcccagg
chr1	37240365	37240377	92.7361	+	gctgggtggtga
chr1	145183372	145183384	92.7361	-	tcaccacccacc
chr2	86296421	86296433	92.7361	+	ggtgggtggtga
chr2	98900478	98900490	92.7361	-	tcaccacccacc
chr5	138782552	138782564	92.7361	+	ggtgggtggtga
chr7	139917984	139917996	92.7361	+	ggtgggaggtca
chr12	59424448	59424460	92.7361	-	tcaccacccacc
chr12	96549862	96549874	92.7361	+	ggtgggtggtga
chr2	114371958	114371970	92.7191	+	aatgggaggtcc
chr4	191004453	191004465	92.7191	-	gcaccacccatt
chr7	8355349	8355361	92.7191	+	aatgggtggtgc
chr22	51234938	51234950	92.7191	-	ggacctcccatt
chr2	146018413	146018425	92.7166	-	tgaccaccaaat
chr8	17620067	17620079	92.7166	+	acttggtggtca
chr8	84810697	84810709	92.7166	-	tgaccaccaagt
chr9	83910543	83910555	92.7166	-	tgaccaccaaat
chr13	55799986	55799998	92.7166	+	atttggtggtca
chr2	137588666	137588678	92.7077	+	gtttggtggtct
chr11	67624103	67624115	92.7077	-	agaccaccaaac
chr11	107118626	107118638	92.7077	-	agaccaccaagc
chr12	17873206	17873218	92.7077	-	agaccaccaaac
chr12	88762220	88762232	92.7077	+	gcttggtggtct
chr12	94742421	94742433	92.7077	+	gtttggtggtct
chr12	110487120	110487132	92.7077	-	agaccaccaaac
chr12	110487142	110487154	92.7077	-	agaccaccaaac
chr13	43446862	43446874	92.7077	-	agaccaccaaac
chr13	45961218	45961230	92.7077	+	ggttggtggtct
chr13	53531540	53531552	92.7077	-	agaccaccaaac
chr15	41577541	41577553	92.7077	-	agaccaccaaac
chr18	40137678	40137690	92.7077	-	agaccaccaaac
chr1	18491707	18491719	92.7007	+	actgggtggttt
chr1	193629103	193629115	92.7007	+	actggggggtct
chr2	223260510	223260522	92.7007	+	actgggtggttt
chr3	12508906	12508918	92.7007	-	aaaccacccaat
chr3	121023670	121023682	92.7007	-	aaaccacccaat
chr4	72561512	72561524	92.7007	+	actgggtggttt
chr4	112410727	112410739	92.7007	-	aaaccacccagt
chr4	126687785	126687797	92.7007	-	aaaccacccaat
chr6	16068247	16068259	92.7007	+	attgggtggttt
chr14	67749211	67749223	92.7007	+	attgggtggttt
chr21	36691688	36691700	92.6564	+	agtgggtggtac
chrX	65145454	65145466	92.6564	-	gtaccacccagt
chr12	117917109	117917121	92.6358	-	gggccacccatc
chr2	10984299	10984311	92.601	+	catgggtgggcg
chr10	68461749	68461761	92.601	-	cggccacccata
chr14	20519675	20519687	92.601	+	tatgggtggccg
chr17	20189943	20189955	92.601	-	cggccacccatg
chrX	128884565	128884577	92.601	+	catgggtgggcg
chr2	2874416	2874428	92.5519	-	caaccacccaac
chr4	155254427	155254439	92.5519	+	gctgggtggttg
chr10	50086196	50086208	92.5519	+	gttgggtggttg
chr10	103334567	103334579	92.5519	-	caaccacccagc
chr17	4883035	4883047	92.5519	+	gctggggggtcg
chr22	47944127	47944139	92.5519	+	gttgggtggttg
chr1	18622619	18622631	92.5171	-	tgaccccccaga
chr3	46936008	46936020	92.5171	+	tctggggggtca
chr16	33796364	33796376	92.5171	-	taaccacccagg
chr16	55298957	55298969	92.5171	-	taaccacccaca
chr17	4801021	4801033	92.5171	+	tttggggggtca
chr3	60709524	60709536	92.5071	-	ggaccaccaatg
chr19	7809012	7809024	92.5048	-	cgtccacccatt
chr4	90025784	90025796	92.4611	+	tatgggtgggct
chr13	46188704	46188716	92.4611	+	tatgggtgggct
chr15	21109371	21109383	92.4611	-	agcccacccatg
chr15	22120532	22120544	92.4611	-	agcccacccatg
chr18	48141977	48141989	92.4611	+	catgggtggcct
chr1	25613984	25613996	92.4304	+	gatgggtggtgc
chr2	39830590	39830602	92.4279	-	tgaccaccaagc
chr2	108415825	108415837	92.4279	+	gtttggtggtca
chr2	228376597	228376609	92.4209	+	attgggtggtta
chr4	109829773	109829785	92.4209	-	taaccacccaat
chr8	89572761	89572773	92.4209	+	actgggtggtta
chr8	129926912	129926924	92.4209	-	tgaccccccact
chr15	74004054	74004066	92.4209	+	agtgggtggtta
chrX	12958191	12958203	92.4209	-	tgaccccccact
chr1	143401589	143401601	92.412	+	ggtgggtggttt
chr1	243327431	243327443	92.412	-	agaccccccacc
chr2	241937050	241937062	92.412	-	aaaccacccagc
chr3	51350101	51350113	92.412	+	gctgggtggttt
chr3	57783903	57783915	92.412	+	ggtgggtggttt
chr3	148719576	148719588	92.412	+	ggtgggtggttt
chr5	153897026	153897038	92.412	+	ggtggggggtct
chr6	170733499	170733511	92.412	-	aaaccacccagc
chr11	129468919	129468931	92.412	-	agaccccccaac
chr15	98697495	98697507	92.412	-	agaccccccacc
chr16	71197685	71197697	92.412	-	aaaccacccagc
chr16	88961361	88961373	92.412	+	ggtggggggtct
chr19	2730823	2730835	92.412	+	gttggggggtct
chr19	50938332	50938344	92.412	+	gctggggggtct
chr1	54907494	54907506	92.3956	+	tatgggaggtcg
chr2	236473596	236473608	92.3956	-	ccaccacccatg
chr8	5598744	5598756	92.3956	+	tatgggtggtgg
chr15	32109934	32109946	92.3956	-	ccaccacccatg
chr16	33963821	33963833	92.3956	+	catgggtggtgg
chr8	111264705	111264717	92.3677	-	gtaccacccacc
chr10	134974639	134974651	92.3677	-	ggaccgcccacc
chr15	65866512	65866524	92.3677	+	gctgggtggtac
chr17	62022610	62022622	92.3677	+	ggtgggcggtcc
chrX	61720430	61720442	92.3649	-	aggccacccatt
chr2	236022613	236022625	92.3329	+	tgtgggtggtag
chr9	32478592	32478604	92.3329	-	ctaccacccaag
chr9	100207079	100207091	92.3329	-	ctaccacccaga
chr17	77630821	77630833	92.3329	+	tgtgggtggtag
chrX	96920925	96920937	92.3329	-	ctaccacccaag
chr21	37974506	37974518	92.2994	+	aatgggtggtgg
chr11	3233571	3233583	92.2557	+	tatgggaggtct
chr10	133854849	133854861	92.2367	+	agtgggtggtag
chr12	108977867	108977879	92.2367	+	agtgggtggtag
chr14	79695834	79695846	92.2367	+	attgggtggtag
chr7	67396573	67396585	92.2161	-	cgtccacccatc
chr2	224666148	224666160	92.2114	-	gaaccacccata
chr5	95530627	95530639	92.2114	+	catgggtggttc
chr1	106344821	106344833	92.193	-	ataccacccaca
chr6	99926912	99926924	92.193	-	ataccacccagg
chr10	42381610	42381622	92.193	-	ataccacccaga
chr11	14432660	14432672	92.193	-	agaccgcccaca
chr16	21032783	21032795	92.193	-	ataccacccaaa
chr21	30532625	30532637	92.193	-	ataccacccaaa
chr2	7771489	7771501	92.1813	-	tgcccacccatg
chr5	91756658	91756670	92.1813	-	tggccacccatg
chr6	33738458	33738470	92.1813	+	catgggtgggca
chr6	111920132	111920144	92.1813	+	catgggtgggca
chr7	10894701	10894713	92.1813	-	tggccacccatg
chr7	71091870	71091882	92.1813	+	catgggtggcca
chr10	32980775	32980787	92.1813	+	catgggtgggca
chr10	67125731	67125743	92.1813	-	tgtccacccatg
chr12	102061349	102061361	92.1813	-	tgtccacccatg
chr17	14263577	14263589	92.1813	-	tgcccacccata
chr19	48812616	48812628	92.1813	-	tggccacccatg
chr7	126752660	126752672	92.1595	-	acaccacccatt
chr19	52964138	52964150	92.1595	-	acaccacccatt
chr6	34365873	34365885	92.1321	+	gttggggggtca
chr9	99018250	99018262	92.1321	+	gctggggggtca
chr16	30731608	30731620	92.1321	-	tgaccccccacc
chr19	56616964	56616976	92.1321	-	taaccacccagc
chr12	61916186	61916198	92.1222	-	ggaccaccaatc
chr6	169129880	169129892	92.1152	-	gaaccacccatt
chr11	63644344	63644356	92.1152	+	aatgggtggttc
chr19	21545253	21545265	92.1152	+	aatgggtggttc
chr10	115214576	115214588	92.0967	-	ataccacccact
chr15	61152467	61152479	92.0967	-	ataccacccaat
chr1	240144703	240144715	92.0851	-	tgcccacccatt
chr2	42624090	42624102	92.0851	+	aatgggtggcca
chr11	70308051	70308063	92.0851	-	tgcccacccatt
chrX	88466272	88466284	92.0851	-	tgtccacccatt
chr2	7935899	7935911	92.0762	-	aggccacccatc
chr3	27708670	27708682	92.0762	+	gatgggtgggct
chr3	31708086	31708098	92.0762	+	gatgggtgggct
chr3	51254303	51254315	92.0762	-	agtccacccatc
chr19	13702448	13702460	92.0762	-	aggccacccatc
chr2	125026644	125026656	92.0107	-	ccaccacccatc
chr7	101346686	101346698	92.0107	-	ccaccacccatc
chr9	84373398	84373410	92.0107	-	ccaccacccatc
chr10	119477563	119477575	92.0107	-	ccaccacccatc
chr11	55368815	55368827	92.0107	-	ccaccacccatc
chr14	103386031	103386043	92.0107	-	ccaccacccatc
chr15	55549869	55549881	92.0107	-	ccaccacccatc
chr16	20902943	20902955	92.0107	+	gatgggtggtgg
chrX	30346434	30346446	92.0107	-	ccaccacccatc
chr4	94435408	94435420	91.9911	-	cgaccaccaatt
chr2	113657823	113657835	91.9759	+	catgggaggtca
chr4	187418571	187418583	91.9759	-	tcaccacccatg
chr7	507044	507056	91.9759	-	tcaccacccatg
chr7	507241	507253	91.9759	-	tcaccacccatg
chr9	2613942	2613954	91.9759	-	tgacctcccatg
chr11	108439622	108439634	91.9759	-	tcaccacccatg
chr14	62431023	62431035	91.9759	+	catgggaggtca
chr20	1494452	1494464	91.9759	-	tcaccacccata
chr21	27015284	27015296	91.9759	-	tgacctcccatg
chr1	60546579	60546591	91.9479	+	ggtgggtggtag
chr2	121218559	121218571	91.9479	-	ctaccacccacc
chr10	108540608	108540620	91.9479	-	ctaccacccaac
chr14	36778496	36778508	91.9479	-	ctaccacccaac
chr18	13486985	13486997	91.9479	+	ggtgggtggtag
chr16	8260664	8260676	91.9475	+	cattggtggtct
chr2	162878663	162878675	91.9132	+	tctgggtggtaa
chr2	202602689	202602701	91.9132	+	tctgggtggtaa
chr5	174793053	174793065	91.9132	-	ttaccacccaag
chr7	73239580	73239592	91.9132	+	tgtgggcggtca
chr8	75872812	75872824	91.9132	-	ttaccacccaga
chr10	82260907	82260919	91.9132	-	ttaccacccagg
chr10	99518482	99518494	91.9132	-	ttaccacccaga
chr21	33380046	33380058	91.9132	-	ttaccacccaga
chr5	141241102	141241114	91.8796	+	aatgggaggtca
chr12	6880185	6880197	91.8796	-	tgacctcccatt
chr16	76959997	76960009	91.8796	+	aatgggaggtca
chrX	19588781	19588793	91.8796	+	aatgggtggtga
chr1	120636291	120636303	91.8707	-	acaccacccatc
chr1	145183421	145183433	91.8707	+	gatgggtggtgt
chr15	31062213	31062225	91.8707	+	gatgggaggtct
chr5	71698060	71698072	91.8169	-	ttaccacccact
chr5	171651976	171651988	91.8169	-	ttaccacccact
chr9	123219562	123219574	91.8169	-	tgaccgcccagt
chr14	41574349	41574361	91.8169	-	ttaccacccact
chr15	49731041	49731053	91.8169	+	agtgggtggtaa
chr1	36581568	36581580	91.808	+	ggtgggtggtat
chr1	158404790	158404802	91.808	-	ataccacccacc
chr4	155751495	155751507	91.808	+	ggtgggtggtat
chr6	15914374	15914386	91.808	-	ataccacccagc
chr1	156953309	156953321	91.7963	-	tggccacccatc
chr2	215700635	215700647	91.7963	+	gatgggtggcca
chr3	121032998	121033010	91.7963	+	gatgggtggcca
chr3	145814123	145814135	91.7963	-	tggccacccatc
chr3	150539177	150539189	91.7963	+	gatgggtggcca
chr7	26187568	26187580	91.7963	-	tggccacccatc
chr10	76661763	76661775	91.7963	-	tgtccacccatc
chr10	97075323	97075335	91.7963	-	tggccacccatc
chr11	38483702	38483714	91.7963	-	tggccacccatc
chr12	57178015	57178027	91.7963	+	gatgggtggcca
chr15	29992187	29992199	91.7963	-	tgcccacccatc
chr16	17600221	17600233	91.7963	+	gatgggtggcca
chr17	45944041	45944053	91.7963	-	tgcccacccatc
chr8	54051450	54051462	91.7917	-	caaccacccata
chr16	73236038	73236050	91.6954	-	caaccacccatt
chr6	133988999	133989011	91.6677	-	tgaccaccaatg
chr1	232829778	232829790	91.6517	-	aaaccacccatg
chr3	143431762	143431774	91.6517	+	tatgggtggttt
chr6	119206845	119206857	91.6517	-	aaaccacccata
chr22	29738949	29738961	91.6517	-	agaccccccatg
chr3	100155179	100155191	91.5909	-	tgacctcccatc
chr6	72970384	72970396	91.5909	-	tcaccacccatc
chr21	32663747	32663759	91.5909	-	tgacctcccatc
chr10	45148238	45148250	91.5714	-	tgaccaccaatt
chr5	178450581	178450593	91.5555	+	aatgggtggttt
chr13	95045651	95045663	91.5555	+	aatggggggtct
chr5	146750058	146750070	91.5364	-	ggaccacctaca
chr8	29633961	29633973	91.5364	+	tgtaggtggtcc
chr16	2320115	2320127	91.5364	+	cctcggtggtcc
chr20	33824552	33824564	91.5364	-	ggaccacctaag
chr20	56975314	56975326	91.5364	+	tctaggtggtcc
chr6	2061485	2061497	91.5282	-	ttaccacccacc
chr11	75693576	75693588	91.5282	+	ggtgggtggtaa
chr17	994097	994109	91.5282	+	gctgggcggtca
chr10	4750985	4750997	91.4402	-	ggaccacctaat
chr14	35283706	35283718	91.4402	+	actcggtggtcc
chr22	43681784	43681796	91.4067	+	gatgggtggttg
chr1	220943926	220943938	91.3719	-	tgaccccccata
chr3	59681262	59681274	91.2983	+	cctgggtgttcc
chr3	61473430	61473442	91.2983	-	ggaacacccaga
chr5	159015942	159015954	91.2983	+	cttgggtgttcc
chr6	32921708	32921720	91.2983	+	cttgggtgttcc
chr8	49139970	49139982	91.2983	-	ggaacacccaga
chr8	84290707	84290719	91.2983	-	ggaacacccaca
chr11	131965758	131965770	91.2983	-	ggaacacccaca
chr12	77338335	77338347	91.2983	-	ggaacacccaag
chr15	20095908	20095920	91.2983	-	ggaacacccaga
chr15	77907105	77907117	91.2983	-	ggaacacccaca
chr17	72974671	72974683	91.2983	-	ggaacacccaaa
chr2	91772608	91772620	91.2757	-	tgaccccccatt
chr1	245299652	245299664	91.2668	+	gatgggtggttt
chr5	131098031	131098043	91.2668	-	aaaccacccatc
chr10	96840850	96840862	91.202	-	ggaacacccagt
chr12	125096017	125096029	91.202	+	actgggtgttcc
chr3	195610074	195610086	91.1167	+	tttcggtggtcg
chr2	70533078	70533090	91.0915	+	aatgggtggtag
chr5	129300874	129300886	91.0915	+	aatgggtggtag
chr18	31571185	31571197	91.0915	-	ctaccacccatt
chr7	30878174	30878186	91.0478	+	catgggtggtat
chr2	86676497	86676509	90.987	+	gatggggggtca
chr12	108329377	108329389	90.987	-	taaccacccatc
chr1	95728769	95728781	90.9768	+	tctaggtggtct
chr2	158141559	158141571	90.9768	+	tgtaggtggtct
chr2	210809851	210809863	90.9768	-	agaccaccgaca
chr4	105415992	105416004	90.9768	+	tgtcggtggtct
chr6	118202276	118202288	90.9768	+	tctaggtggtct
chr7	38951115	38951127	90.9768	+	tctaggtggtct
chr9	13861669	13861681	90.9768	-	agaccacctaag
chr11	9011460	9011472	90.9768	-	agaccacctaaa
chr11	93609226	93609238	90.9768	-	agaccacctaaa
chr16	60241677	60241689	90.9768	-	agaccacctaag
chr22	26833651	26833663	90.9768	+	tctaggtggtct
chr10	15496524	15496536	90.9133	+	gttgggtgttcc
chr19	37764574	37764586	90.9133	-	ggaacacccacc
chr19	37772164	37772176	90.9133	-	ggaacacccacc
chr19	37774689	37774701	90.9133	-	ggaacacccacc
chr3	41546746	41546758	90.8785	-	cgaacacccaga
chr7	156801409	156801421	90.8785	+	tttgggtgttcg
chr10	133785525	133785537	90.8785	-	cgaacacccaag
chr4	41120438	41120450	90.768	-	ttaccacccata
chr4	48593771	48593783	90.768	-	ttaccacccata
chr5	73762759	73762771	90.768	-	ttaccacccata
chr14	72039134	72039146	90.768	-	ttaccacccatg
chr21	23575305	23575317	90.768	-	ttaccacccata
chr2	130515423	130515435	90.7386	+	tctgggtgttct
chr2	212728893	212728905	90.7386	+	tgtgggtgttct
chr3	70780408	70780420	90.7386	+	tttgggtgttct
chr4	7991783	7991795	90.7386	-	agaacacccagg
chr7	57120290	57120302	90.7386	-	agaacacccagg
chr8	12390651	12390663	90.7386	+	tctgggtgttct
chr9	122764899	122764911	90.7386	+	tctgggtgttct
chr12	18454263	18454275	90.7386	-	agaacacccaaa
chr15	57297350	57297362	90.7386	+	tctgggtgttct
chr17	56223614	56223626	90.7386	-	agaacacccaaa
chrX	65969501	65969513	90.7386	+	cctgggtgttct
chr4	82332417	82332429	90.6969	-	tgaccacctagg
chr5	29390155	29390167	90.6969	-	tgaccacctaca
chr8	36882357	36882369	90.6969	+	cctaggtggtca
chr12	97064569	97064581	90.6969	+	tttaggtggtca
chr19	55183492	55183504	90.6969	+	tctaggtggtca
chr5	60921696	60921708	90.6628	-	agaccgcccatc
chr10	64773604	64773616	90.6628	+	gatgggtggtat
chr10	111198420	111198432	90.6628	-	ataccacccatc
chr2	33570173	33570185	90.6424	+	actgggtgttct
chr4	56441318	56441330	90.6424	-	agaacacccagt
chr4	184819798	184819810	90.6424	-	agaacacccagt
chr19	31124522	31124534	90.6424	-	agaacacccagt
chr20	20332949	20332961	90.6424	-	agaacacccact
chr20	20332967	20332979	90.6424	-	agaacacccact
chr4	53665161	53665173	90.6007	-	tgaccacctact
chr1	1735654	1735666	90.4588	-	tgaacacccagg
chr3	81034197	81034209	90.4588	-	tgaacacccagg
chr9	139868651	139868663	90.4588	-	tgaacacccaaa
chr1	244318972	244318984	90.3912	-	ggaccaccgata
chr21	23452783	23452795	90.3912	+	cataggtggtcc
chr1	97382991	97383003	90.383	+	gatgggtggtaa
chrX	19052713	19052725	90.383	+	gatgggtggtaa
chr7	63697998	63698010	90.3626	+	actgggtgttca
chr12	56243750	56243762	90.3626	+	actgggtgttca
chr17	8958593	8958605	90.3626	-	tgaacacccact
chr9	139716997	139717009	90.3537	+	gctgggtgttct
chr4	106275135	106275147	90.312	+	gctaggtggtca
chr17	75311359	75311371	90.312	-	tgaccacctaac
chr13	31008031	31008043	90.295	-	ggaccacctatt
chr4	64848614	64848626	90.1531	-	ggaacacccatg
chr5	13684672	13684684	90.1531	+	tatgggtgttcc
chr4	189159823	189159835	90.0738	+	ggtgggtgttca
chr8	58094114	58094126	90.0738	+	gttgggtgttca
chr8	136386587	136386599	90.0738	+	ggtgggtgttca
chr6	133930289	133930301	89.8316	+	cataggtggtct
chr7	42724467	42724479	89.8316	-	agaccaccgatg
chr14	69412053	69412065	89.7334	+	catgggtgttcg
chr1	70392164	70392176	89.7161	+	tctgggtgctcc
chr1	84698268	84698280	89.7161	+	tctgggtgctcc
chr1	87097319	87097331	89.7161	+	tctgggtgctcc
chr1	158204096	158204108	89.7161	-	ggagcacccaga
chr1	171345034	171345046	89.7161	-	ggagcacccaga
chr1	178809115	178809127	89.7161	-	ggagcacccaga
chr2	41866784	41866796	89.7161	-	ggagcacccaga
chr2	44465273	44465285	89.7161	+	cttgggtgatcc
chr2	66577688	66577700	89.7161	+	tctgggtgctcc
chr2	84454340	84454352	89.7161	-	ggagcacccaga
chr2	97947104	97947116	89.7161	-	ggagcacccaga
chr2	98092163	98092175	89.7161	+	tctgggtgctcc
chr2	100518526	100518538	89.7161	+	cctgggtgctcc
chr2	130758539	130758551	89.7161	-	ggagcacccaga
chr2	140256794	140256806	89.7161	-	ggagcacccaga
chr2	161857687	161857699	89.7161	+	tctgggtgctcc
chr2	188990576	188990588	89.7161	-	ggagcacccaga
chr2	198503136	198503148	89.7161	+	tctgggtgctcc
chr2	209651467	209651479	89.7161	-	ggagcacccaga
chr3	21610727	21610739	89.7161	+	tctgggtgctcc
chr3	38976198	38976210	89.7161	-	ggagcacccaga
chr3	54321432	54321444	89.7161	-	ggagcacccaga
chr3	81177137	81177149	89.7161	-	ggagcacccaga
chr3	86729474	86729486	89.7161	+	tctgggtgctcc
chr3	134747740	134747752	89.7161	+	tctgggtgctcc
chr3	158354644	158354656	89.7161	-	ggagcacccaga
chr4	128600237	128600249	89.7161	-	ggagcacccaga
chr4	134658764	134658776	89.7161	+	tctgggtgctcc
chr4	171240016	171240028	89.7161	-	ggagcacccaga
chr5	32237173	32237185	89.7161	-	ggatcacccaag
chr5	43343338	43343350	89.7161	-	ggagcacccaga
chr5	45746843	45746855	89.7161	+	tctgggtgctcc
chr5	64462188	64462200	89.7161	-	ggagcacccaga
chr5	91060296	91060308	89.7161	-	ggagcacccaga
chr5	161892589	161892601	89.7161	+	tctgggtgctcc
chr6	21085613	21085625	89.7161	+	cctgggtgctcc
chr6	62772012	62772024	89.7161	-	ggagcacccaga
chr6	63024418	63024430	89.7161	-	ggagcacccaga
chr6	83344241	83344253	89.7161	-	ggagcacccaga
chr6	84000513	84000525	89.7161	+	tctgggtgctcc
chr6	85411535	85411547	89.7161	-	ggagcacccaga
chr6	86528118	86528130	89.7161	-	ggagcacccaga
chr6	112227872	112227884	89.7161	+	tctgggtgctcc
chr6	113136566	113136578	89.7161	-	ggagcacccaga
chr6	116666260	116666272	89.7161	-	ggagcacccaga
chr6	157389557	157389569	89.7161	-	ggatcacccaca
chr7	96961517	96961529	89.7161	-	ggagcacccaga
chr7	145666114	145666126	89.7161	-	ggagcacccaga
chr8	16529964	16529976	89.7161	-	ggagcacccaga
chr8	70757986	70757998	89.7161	-	ggagcacccaga
chr8	99911421	99911433	89.7161	-	ggatcacccagg
chr8	132649759	132649771	89.7161	-	ggagcacccaga
chr8	134478604	134478616	89.7161	+	cttgggtgatcc
chr9	233570	233582	89.7161	+	tctgggtgctcc
chr9	34849271	34849283	89.7161	+	tctgggtgctcc
chr9	101273032	101273044	89.7161	-	ggagcacccaga
chr9	108543009	108543021	89.7161	+	tctgggtgctcc
chr10	63474943	63474955	89.7161	+	tctgggtgctcc
chr10	65083727	65083739	89.7161	-	ggagcacccaca
chr10	66686331	66686343	89.7161	-	ggagcacccaga
chr10	78235136	78235148	89.7161	-	ggagcacccaga
chr10	93406403	93406415	89.7161	-	ggagcacccaga
chr11	11736514	11736526	89.7161	+	tctgggtgctcc
chr11	14279131	14279143	89.7161	-	ggagcacccagg
chr11	22672137	22672149	89.7161	+	tctgggtgctcc
chr11	30697616	30697628	89.7161	-	ggagcacccaga
chr11	100158819	100158831	89.7161	-	ggagcacccaga
chr12	86904597	86904609	89.7161	-	ggagcacccaga
chr12	87755085	87755097	89.7161	+	tctgggtgctcc
chr12	89106304	89106316	89.7161	+	tctgggtgctcc
chr12	102385285	102385297	89.7161	+	tctgggtgctcc
chr12	102705213	102705225	89.7161	+	tctgggtgctcc
chr13	30401493	30401505	89.7161	+	tctgggtgctcc
chr14	100875906	100875918	89.7161	+	tgtgggtgatcc
chr15	42500080	42500092	89.7161	-	ggatcacccaag
chr15	78671963	78671975	89.7161	+	tctgggtgctcc
chr15	80003763	80003775	89.7161	-	ggagcacccaga
chr15	85979527	85979539	89.7161	-	ggagcacccaga
chr15	89233378	89233390	89.7161	+	cctgggtgctcc
chr15	93936860	93936872	89.7161	+	tctgggtgctcc
chr16	7864465	7864477	89.7161	+	cttgggtgatcc
chr17	67611758	67611770	89.7161	+	tctgggtgctcc
chr18	9267094	9267106	89.7161	-	ggagcacccaga
chr18	25092317	25092329	89.7161	-	ggagcacccaga
chr19	40142309	40142321	89.7161	-	ggagcacccaga
chr22	24442930	24442942	89.7161	+	cttgggtgctcc
chr22	28786504	28786516	89.7161	+	tctgggtgctcc
chrX	7509310	7509322	89.7161	+	tctgggtgctcc
chrX	47646744	47646756	89.7161	+	tctgggtgctcc
chrX	66544829	66544841	89.7161	+	tctgggtgctcc
chrX	79840054	79840066	89.7161	+	tctgggtgctcc
chrX	99308236	99308248	89.7161	-	ggagcacccaga
chrY	13467187	13467199	89.7161	+	cctgggtgatcc
chrY	13481626	13481638	89.7161	+	tctgggtgatcc
chrY	13481764	13481776	89.7161	+	cctgggtgatcc
chr1	46480326	46480338	89.6199	-	ggagcacccagt
chr1	171661649	171661661	89.6199	+	actgggtgctcc
chr3	177791414	177791426	89.6199	-	ggatcacccact
chr8	145850570	145850582	89.6199	-	ggagcacccact
chr8	145850621	145850633	89.6199	-	ggagcacccact
chr8	145850672	145850684	89.6199	-	ggagcacccact
chr12	33382959	33382971	89.6199	-	ggagcacccagt
chr22	26092033	26092045	89.6199	+	actgggtgatcc
chrX	88040089	88040101	89.6199	+	actgggtgctcc
chrX	154169770	154169782	89.6199	-	ggagcacccagt
chr3	62433855	62433867	89.5518	+	catcggtggtca
chr10	16519535	16519547	89.5518	+	tataggtggtca
chr21	10921049	10921061	89.4972	-	agaacacccatt
chr3	163045167	163045179	89.3312	-	ggatcacccaac
chr4	19638231	19638243	89.3312	-	ggatcacccagc
chr20	61191993	61192005	89.3312	-	ggatcacccagc
chrX	45606529	45606541	89.3312	+	gctgggtgatcc
chr1	232900819	232900831	89.3136	+	catgggtgttca
chr19	38464548	38464560	89.2964	-	cgatcacccaag
chr6	127937110	127937122	89.2085	-	agaacacccatc
chr8	103969127	103969139	89.2085	+	gatgggtgttct
chr7	78927058	78927070	89.1668	+	gataggtggtca
chr13	94772510	94772522	89.1668	+	gataggtggtca
chr3	192634990	192635002	89.1565	-	agagcacccaag
chr3	194618778	194618790	89.1565	+	tttgggtgatct
chr6	46470883	46470895	89.1565	-	agatcacccaga
chr9	128107691	128107703	89.1565	+	cgtgggtgatct
chr11	14505132	14505144	89.1565	-	agatcacccaga
chr11	27862374	27862386	89.1565	+	cctgggtgatct
chr12	4006855	4006867	89.1565	+	cctgggtgatct
chr12	52447961	52447973	89.1565	+	cctgggtgctct
chr12	59518436	59518448	89.1565	+	tgtgggtgctct
chr12	95020500	95020512	89.1565	-	agagcacccaag
chr13	23645978	23645990	89.1565	-	agatcacccaga
chr15	27412541	27412553	89.1565	-	agagcacccaag
chr16	21472359	21472371	89.1565	+	cttgggtgatct
chr16	21904171	21904183	89.1565	+	cttgggtgatct
chr16	22489183	22489195	89.1565	-	agatcacccaag
chr17	57973786	57973798	89.1565	+	cttgggtgatct
chr18	109443	109455	89.1565	-	agatcacccagg
chr18	31680576	31680588	89.1565	+	cctgggtgctct
chr20	55263351	55263363	89.1565	+	cgtgggtgatct
chrY	13461636	13461648	89.1565	+	cctgggtgatct
chr7	2491509	2491521	89.0602	+	actgggtgatct
chr7	40954554	40954566	89.0602	+	attgggtgatct
chr7	57120254	57120266	89.0602	-	agatcacccagt
chr8	2010537	2010549	89.0602	+	agtgggtgctct
chr8	125511841	125511853	89.0602	+	agtgggtgatct
chr10	113882437	113882449	89.0602	-	agatcacccagt
chr11	131791553	131791565	89.0602	-	agatcacccagt
chrX	33569425	33569437	89.0602	+	agtgggtgctct
chrX	50821231	50821243	89.0602	+	actgggtgatct
chr1	170832601	170832613	88.8767	+	cttgggtgatca
chr1	186229402	186229414	88.8767	+	tctgggtgctca
chr1	189332889	189332901	88.8767	-	tgagcacccaga
chr2	100917607	100917619	88.8767	-	tgatcacccaca
chr3	38589905	38589917	88.8767	-	tgagcacccagg
chr4	2792328	2792340	88.8767	+	tctgggtgatca
chr4	100555128	100555140	88.8767	-	tgatcacccacg
chr5	83847232	83847244	88.8767	+	tttgggtgatca
chr5	93077155	93077167	88.8767	+	cctgggtgctca
chr5	161662681	161662693	88.8767	+	tctgggtgctca
chr7	40195252	40195264	88.8767	-	tgagcacccaag
chr7	102796350	102796362	88.8767	-	tgatcacccacg
chr8	580685	580697	88.8767	-	tgagcacccaca
chr8	580763	580775	88.8767	-	tgagcacccaca
chr9	68668639	68668651	88.8767	+	tctgggtgctca
chr10	135500147	135500159	88.8767	+	cctgggtgatca
chr10	135500354	135500366	88.8767	+	cctgggtgatca
chr10	135500422	135500434	88.8767	+	cctgggtgatca
chr10	135500491	135500503	88.8767	+	cctgggtgatca
chr10	135500697	135500709	88.8767	+	cctgggtgatca
chr10	135500833	135500845	88.8767	+	cctgggtgatca
chr10	135500902	135500914	88.8767	+	cctgggtgatca
chr10	135501037	135501049	88.8767	+	cctgggtgatca
chr10	135501173	135501185	88.8767	+	cctgggtgatca
chr10	135501242	135501254	88.8767	+	cctgggtgatca
chr10	135501310	135501322	88.8767	+	cctgggtgatca
chr10	135501446	135501458	88.8767	+	cctgggtgatca
chr10	135501514	135501526	88.8767	+	cctgggtgatca
chr12	77253587	77253599	88.8767	-	tgatcacccaca
chr17	31566656	31566668	88.8767	+	cctgggtgctca
chr18	106787	106799	88.8767	-	tgatcacccagg
chr18	106855	106867	88.8767	-	tgatcacccagg
chr18	107059	107071	88.8767	-	tgatcacccagg
chr18	107195	107207	88.8767	-	tgatcacccagg
chr18	107263	107275	88.8767	-	tgatcacccagg
chr18	107331	107343	88.8767	-	tgatcacccagg
chr18	107399	107411	88.8767	-	tgatcacccagg
chr18	107740	107752	88.8767	-	tgatcacccagg
chr18	107809	107821	88.8767	-	tgatcacccagg
chr18	107876	107888	88.8767	-	tgatcacccagg
chr18	108012	108024	88.8767	-	tgatcacccagg
chr18	108352	108364	88.8767	-	tgatcacccagg
chr18	108420	108432	88.8767	-	tgatcacccagg
chr18	108489	108501	88.8767	-	tgatcacccagg
chr18	108761	108773	88.8767	-	tgatcacccagg
chr18	108828	108840	88.8767	-	tgatcacccagg
chr18	108896	108908	88.8767	-	tgatcacccaag
chr18	108966	108978	88.8767	-	tgatcacccagg
chr18	109168	109180	88.8767	-	tgatcacccagg
chr18	109374	109386	88.8767	-	tgatcacccagg
chr18	109649	109661	88.8767	-	tgatcacccagg
chr18	109786	109798	88.8767	-	tgatcacccagg
chr18	109922	109934	88.8767	-	tgatcacccagg
chr18	110057	110069	88.8767	-	tgatcacccagg
chr18	110126	110138	88.8767	-	tgatcacccagg
chr18	110263	110275	88.8767	-	tgatcacccagg
chr18	110400	110412	88.8767	-	tgatcacccagg
chr18	110607	110619	88.8767	-	tgatcacccagg
chr18	111083	111095	88.8767	-	tgatcacccagg
chr18	111561	111573	88.8767	-	tgatcacccaaa
chrX	1714838	1714850	88.8767	+	tgtgggtgctca
chrX	146299056	146299068	88.8767	+	cctgggtgctca
chrY	13460684	13460696	88.8767	+	cctgggtgatca
chrY	13460751	13460763	88.8767	+	cctgggtgatca
chrY	13461023	13461035	88.8767	+	cctgggtgatca
chrY	13461092	13461104	88.8767	+	cctgggtgatca
chrY	13461228	13461240	88.8767	+	cctgggtgatca
chrY	13461297	13461309	88.8767	+	cctgggtgatca
chrY	13461568	13461580	88.8767	+	cttgggtgatca
chrY	13465068	13465080	88.8767	+	cctgggtgatca
chrY	13466913	13466925	88.8767	+	cctgggtgatca
chrY	13467256	13467268	88.8767	+	cctgggtgatca
chrY	13467530	13467542	88.8767	+	cctgggtgatca
chrY	13468212	13468224	88.8767	+	cctgggtgatca
chrY	13468279	13468291	88.8767	+	cctgggtgatca
chrY	13468551	13468563	88.8767	+	cctgggtgatca
chrY	13468687	13468699	88.8767	+	cctgggtgatca
chrY	13469027	13469039	88.8767	+	cctgggtgatca
chrY	13469163	13469175	88.8767	+	cctgggtgatca
chrY	13469299	13469311	88.8767	+	cctgggtgatca
chrY	13469639	13469651	88.8767	+	cctgggtgatca
chrY	13472668	13472680	88.8767	+	tttgggtgatca
chrY	13473486	13473498	88.8767	+	cctgggtgatca
chrY	13473761	13473773	88.8767	+	cctgggtgatca
chrY	13473829	13473841	88.8767	+	cctgggtgatca
chrY	13474035	13474047	88.8767	+	cctgggtgatca
chrY	13474376	13474388	88.8767	+	cctgggtgatca
chrY	13474512	13474524	88.8767	+	cctgggtgatca
chrY	13474581	13474593	88.8767	+	cctgggtgatca
chrY	13474717	13474729	88.8767	+	cctgggtgatca
chrY	13474786	13474798	88.8767	+	cctgggtgatca
chrY	13474854	13474866	88.8767	+	cctgggtgatca
chrY	13475674	13475686	88.8767	+	cctgggtgatca
chrY	13480328	13480340	88.8767	+	cctgggtgatca
chrY	13480397	13480409	88.8767	+	cctgggtgatca
chrY	13480941	13480953	88.8767	+	cctgggtgatca
chrY	13481558	13481570	88.8767	+	cctgggtgatca
chrY	13481695	13481707	88.8767	+	cctgggtgatca
chrY	13481833	13481845	88.8767	+	cctgggtgatca
chrY	13482240	13482252	88.8767	+	cttgggtgatca
chrY	13482308	13482320	88.8767	+	cctgggtgatca
chrY	13482375	13482387	88.8767	+	cctgggtgatca
chrY	13482852	13482864	88.8767	+	cctgggtgatca
chrY	13482989	13483001	88.8767	+	cctgggtgatca
chrY	13483195	13483207	88.8767	+	cctgggtgatca
chrY	13483264	13483276	88.8767	+	cctgggtgatca
chrY	13483333	13483345	88.8767	+	cctgggtgatca
chrY	13483812	13483824	88.8767	+	cctgggtgatca
chrY	13483881	13483893	88.8767	+	cctgggtgatca
chrY	13484087	13484099	88.8767	+	cctgggtgatca
chrY	13484156	13484168	88.8767	+	cctgggtgatca
chrY	13484430	13484442	88.8767	+	cctgggtgatca
chrY	13484499	13484511	88.8767	+	cctgggtgatca
chrY	13485381	13485393	88.8767	+	cctgggtgatca
chrY	13485721	13485733	88.8767	+	cctgggtgatca
chrY	13485926	13485938	88.8767	+	cctgggtgatca
chrY	13486063	13486075	88.8767	+	cctgggtgatca
chrY	58983535	58983547	88.8767	-	tgatcacccagg
chrY	58983672	58983684	88.8767	-	tgatcacccagg
chrY	58984558	58984570	88.8767	-	tgatcacccagg
chrY	58984695	58984707	88.8767	-	tgatcacccagg
chrY	58985172	58985184	88.8767	-	tgatcacccagg
chrY	58986128	58986140	88.8767	-	tgatcacccagg
chrY	58988992	58989004	88.8767	-	tgatcacccagg
chrY	58993168	58993180	88.8767	-	tgatcacccagg
chrY	58993305	58993317	88.8767	-	tgatcacccagg
chrY	58997194	58997206	88.8767	-	tgagcacccagg
chrY	58997261	58997273	88.8767	-	tgatcacccagg
chr4	83563914	83563926	88.7804	-	tgagcacccact
chr4	99666383	99666395	88.7804	-	tgatcacccact
chr8	133691534	133691546	88.7804	+	attgggtgctca
chr9	104871477	104871489	88.7804	+	agtgggtgctca
chr10	128319169	128319181	88.7804	-	tgatcacccagt
chr16	27419365	27419377	88.7804	-	tgagcacccact
chr16	52212522	52212534	88.7804	-	tgatcacccact
chr22	27200420	27200432	88.7804	-	tgagcacccagt
chrX	114748863	114748875	88.7804	-	tgagcacccact
chr1	245443353	245443365	88.7715	+	gttgggtgatct
chr4	104323873	104323885	88.7715	+	ggtgggtgatct
chr6	29692100	29692112	88.7715	-	agatcacccagc
chr6	35473424	35473436	88.7715	+	ggtgggtgctct
chr9	139155457	139155469	88.7715	-	agagcacccacc
chr12	131762814	131762826	88.7715	-	agagcacccagc
chr12	131762859	131762871	88.7715	-	agagcacccagc
chr12	131762949	131762961	88.7715	-	agagcacccagc
chr12	131762994	131763006	88.7715	-	agagcacccagc
chr12	131763039	131763051	88.7715	-	agagcacccagc
chr12	131763084	131763096	88.7715	-	agagcacccagc
chr15	49236680	49236692	88.7715	+	gctgggtgctct
chr16	52633284	52633296	88.7715	-	agatcacccaac
chr22	48399494	48399506	88.7715	+	ggtgggtgatct
chr22	48732175	48732187	88.7715	-	agatcacccacc
chr2	238778978	238778990	88.571	-	ggagcacccatg
chr17	40673484	40673496	88.571	-	ggagcacccatg
chr1	18240749	18240761	88.4917	+	gctgggtgctca
chr1	121126577	121126589	88.4917	+	gctgggtgctca
chr1	171401438	171401450	88.4917	+	gttgggtgatca
chr1	180782513	180782525	88.4917	-	tgatcacccaac
chr2	236864781	236864793	88.4917	-	tgagcacccaac
chr6	7284327	7284339	88.4917	+	gttgggtgatca
chr10	123792243	123792255	88.4917	+	ggtgggtgatca
chr14	92040484	92040496	88.4917	+	gttgggtgctca
chr17	27326191	27326203	88.4917	+	gctgggtgatca
chr19	47261808	47261820	88.4917	-	tgagcacccagc
chr20	15407298	15407310	88.4917	+	gctgggtgctca
chrY	58997329	58997341	88.4917	-	tgatcacccaac
chr5	67979032	67979044	88.4747	-	ggagcacccatt
chr8	118992646	118992658	88.4747	-	ggagcacccatt
chr8	93912418	93912430	88.187	+	tgtgggttgtcc
chr15	70911340	70911352	88.187	+	tttgggttgtcc
chr1	14309090	14309102	88.1265	-	gccccacccaca
chr1	21551405	21551417	88.1265	-	gggcctcccaga
chr1	25498535	25498547	88.1265	+	tttgggaggccc
chr1	28927249	28927261	88.1265	-	gggcctcccaca
chr1	37738439	37738451	88.1265	-	gggcctcccaga
chr1	49143650	49143662	88.1265	-	ggccctcccagg
chr1	121360029	121360041	88.1265	-	gctccacccaaa
chr1	121362699	121362711	88.1265	-	gctccacccaaa
chr1	121366701	121366713	88.1265	-	gctccacccaaa
chr1	121368835	121368847	88.1265	-	gctccacccaaa
chr1	121384455	121384467	88.1265	-	gctccacccaaa
chr1	121386324	121386336	88.1265	-	gctccacccaaa
chr1	121391920	121391932	88.1265	-	gctccacccaaa
chr1	121393786	121393798	88.1265	-	gctccacccaaa
chr1	121397516	121397528	88.1265	-	gctccacccaaa
chr1	121398190	121398202	88.1265	-	gctccacccaaa
chr1	121399382	121399394	88.1265	-	gctccacccaaa
chr1	121401248	121401260	88.1265	-	gctccacccaaa
chr1	121413115	121413127	88.1265	-	gctccacccaaa
chr1	121426176	121426188	88.1265	-	gctccacccaaa
chr1	121436691	121436703	88.1265	-	gctccacccaaa
chr1	121457217	121457229	88.1265	-	gctccacccaaa
chr1	121459083	121459095	88.1265	-	gctccacccaaa
chr1	121460948	121460960	88.1265	-	gctccacccaaa
chr1	121468411	121468423	88.1265	-	gctccacccaaa
chr1	121481768	121481780	88.1265	-	gctccacccaaa
chr1	226215457	226215469	88.1265	-	gctccacccaca
chr2	8760978	8760990	88.1265	-	gctccacccaaa
chr2	29455762	29455774	88.1265	+	tgtgggaggacc
chr2	82220293	82220305	88.1265	-	gggcctcccaaa
chr2	130556041	130556053	88.1265	+	tgtgggaggacc
chr2	133029963	133029975	88.1265	+	tttgggaggccc
chr2	156405818	156405830	88.1265	-	gccccacccaaa
chr2	192787255	192787267	88.1265	+	tgtgggtggggc
chr2	218752784	218752796	88.1265	+	tttgggtggggc
chr2	229148409	229148421	88.1265	-	ggccctcccaca
chr3	37640750	37640762	88.1265	+	tctgggtggggc
chr3	53133758	53133770	88.1265	+	tttgggaggccc
chr3	53775686	53775698	88.1265	+	tgtgggagggcc
chr3	56753781	56753793	88.1265	+	tgtgggtggggc
chr3	95670223	95670235	88.1265	-	gccccacccaca
chr3	112976142	112976154	88.1265	+	cttgggtggagc
chr3	133440977	133440989	88.1265	-	gggcctcccaaa
chr3	135100612	135100624	88.1265	-	gggcctcccaaa
chr3	135856634	135856646	88.1265	-	gggcctcccaaa
chr3	136563396	136563408	88.1265	+	tttgggaggccc
chr3	139133409	139133421	88.1265	+	cttgggtggggc
chr3	142148241	142148253	88.1265	-	gggcctcccaaa
chr4	78587938	78587950	88.1265	-	gggcctcccaaa
chr4	106473740	106473752	88.1265	+	tgtgggtggagc
chr4	127176860	127176872	88.1265	-	gccccacccaca
chr4	146105271	146105283	88.1265	+	tttgggaggccc
chr5	15486701	15486713	88.1265	-	gccccacccaga
chr5	68521809	68521821	88.1265	-	gggcctcccaaa
chr5	104854470	104854482	88.1265	-	gctccacccagg
chr5	159711570	159711582	88.1265	+	tctgggaggccc
chr6	7097943	7097955	88.1265	+	tttgggaggccc
chr6	28867173	28867185	88.1265	-	gggcctcccaag
chr6	34540102	34540114	88.1265	+	tctgggaggccc
chr6	66338294	66338306	88.1265	+	tgtgggtggggc
chr6	95945827	95945839	88.1265	+	tgtgggtggggc
chr6	112131951	112131963	88.1265	+	tgtgggtggagc
chr6	138680343	138680355	88.1265	-	gggcctcccaaa
chr7	287119	287131	88.1265	+	cctgggaggccc
chr7	44630193	44630205	88.1265	+	tttgggaggccc
chr7	62764863	62764875	88.1265	-	gctccacccaaa
chr7	62904072	62904084	88.1265	+	tttgggtggagc
chr7	63735679	63735691	88.1265	-	gggcctcccaaa
chr7	71020179	71020191	88.1265	-	gccccacccaca
chr7	75394503	75394515	88.1265	+	cgtgggtggggc
chr7	132006621	132006633	88.1265	+	cctgggtggggc
chr7	157587024	157587036	88.1265	-	gctccacccagg
chr8	11314330	11314342	88.1265	+	cgtgggtggggc
chr8	72302749	72302761	88.1265	-	gggcctcccaaa
chr8	73445708	73445720	88.1265	-	gctccacccaaa
chr8	131970404	131970416	88.1265	+	cttgggaggacc
chr9	16908387	16908399	88.1265	-	gggcctcccaaa
chr9	38730035	38730047	88.1265	-	gggcctcccaaa
chr9	92447092	92447104	88.1265	+	cctgggtggagc
chr9	120069812	120069824	88.1265	-	ggccctcccaca
chr9	124382288	124382300	88.1265	-	gccccacccaga
chr9	139007969	139007981	88.1265	-	gggcctcccagg
chr10	66761497	66761509	88.1265	-	gggcctcccaaa
chr10	73598124	73598136	88.1265	-	gccccacccaga
chr10	75705362	75705374	88.1265	+	tgtgggtggggc
chr10	89158814	89158826	88.1265	+	tttgggtggggc
chr10	96255177	96255189	88.1265	-	gggcctcccaag
chr10	127611335	127611347	88.1265	-	gggcctcccaaa
chr11	526692	526704	88.1265	+	tttgggaggccc
chr11	47566590	47566602	88.1265	+	tttgggaggccc
chr11	81079043	81079055	88.1265	-	gccccacccaca
chr11	98743029	98743041	88.1265	-	gggcctcccaaa
chr11	120116345	120116357	88.1265	-	gggcctcccaca
chr12	16633760	16633772	88.1265	+	tttgggaggccc
chr12	52690318	52690330	88.1265	-	gccccacccagg
chr12	58182998	58183010	88.1265	-	gggcctcccaaa
chr12	63992708	63992720	88.1265	+	tttgggaggccc
chr13	58892315	58892327	88.1265	-	gccccacccaca
chr13	84248123	84248135	88.1265	-	gggcctcccaaa
chr13	102089079	102089091	88.1265	+	tgtgggaggccc
chr13	111474403	111474415	88.1265	+	tgtgggtggggc
chr14	21036586	21036598	88.1265	+	tgtgggaggacc
chr14	57801249	57801261	88.1265	-	ggtcctcccaca
chr14	90704302	90704314	88.1265	+	tttgggaggccc
chr15	25813671	25813683	88.1265	+	cgtgggtggagc
chr15	68922799	68922811	88.1265	+	cttgggtggggc
chr15	78006863	78006875	88.1265	-	ggtcctcccaca
chr16	2499060	2499072	88.1265	+	tgtgggagggcc
chr16	76272307	76272319	88.1265	-	gggcctcccaaa
chr16	89772842	89772854	88.1265	-	gccccacccaga
chr17	57403240	57403252	88.1265	-	gggcctcccaaa
chr18	13569244	13569256	88.1265	-	gggcctcccagg
chr18	21142706	21142718	88.1265	+	tttgggaggccc
chr18	24765981	24765993	88.1265	+	tttgggaggccc
chr18	35625930	35625942	88.1265	+	tctgggtggggc
chr18	44351429	44351441	88.1265	-	gctccacccagg
chr18	44358864	44358876	88.1265	+	tgtgggaggacc
chr19	7967685	7967697	88.1265	-	gctccacccaca
chr19	12404054	12404066	88.1265	+	tttgggaggccc
chr19	33941180	33941192	88.1265	-	ggtcctcccaga
chr19	35601082	35601094	88.1265	+	tgtgggagggcc
chr19	44106305	44106317	88.1265	-	gggcctcccaaa
chr19	54619837	54619849	88.1265	-	gggcctcccaaa
chr19	57094727	57094739	88.1265	+	tttgggaggccc
chr20	5906486	5906498	88.1265	+	tttgggaggccc
chr20	23620420	23620432	88.1265	+	tgtgggtggggc
chr20	42971615	42971627	88.1265	-	ggtcctcccaga
chr20	48859345	48859357	88.1265	-	ggtcctcccaga
chr21	24190820	24190832	88.1265	-	gccccacccaca
chr22	24837352	24837364	88.1265	-	gggcctcccaga
chr22	25907053	25907065	88.1265	+	tttgggtggggc
chr22	37046818	37046830	88.1265	-	gggcctcccaga
chr22	40091378	40091390	88.1265	-	gctccacccaag
chr22	51126388	51126400	88.1265	+	cctgggtggggc
chrX	319882	319894	88.1265	+	tgtgggtggggc
chrX	21778749	21778761	88.1265	+	tttgggaggccc
chrX	27176619	27176631	88.1265	+	tgtgggtggggc
chrX	40984579	40984591	88.1265	-	gggcctcccaaa
chrX	69384695	69384707	88.1265	+	tttgggagggcc
chrX	141283974	141283986	88.1265	-	gggcctcccagg
chr2	156529996	156530008	88.0908	-	ggacaacccaat
chr3	16025173	16025185	88.0908	-	ggacaacccaat
chr1	30966733	30966745	88.0302	+	actgggtggagc
chr1	38379109	38379121	88.0302	-	ggtcctcccaat
chr1	79316655	79316667	88.0302	-	gctccacccagt
chr1	80409599	80409611	88.0302	-	gctccacccagt
chr1	84523586	84523598	88.0302	-	gctccacccagt
chr1	170063836	170063848	88.0302	-	gctccacccagt
chr1	171665056	171665068	88.0302	-	gctccacccagt
chr1	174207927	174207939	88.0302	-	gctccacccagt
chr1	181244996	181245008	88.0302	+	attgggtggagc
chr1	200154990	200155002	88.0302	+	actgggtggagc
chr1	239792323	239792335	88.0302	-	gctccacccagt
chr2	19825613	19825625	88.0302	-	gccccacccaat
chr2	78947557	78947569	88.0302	+	attgggaggacc
chr2	90418049	90418061	88.0302	+	actgggtggagc
chr2	91639826	91639838	88.0302	+	actgggtggagc
chr2	112298733	112298745	88.0302	-	gctccacccact
chr2	118536250	118536262	88.0302	+	actgggtggagc
chr2	138072598	138072610	88.0302	-	gctccacccagt
chr2	170105626	170105638	88.0302	+	actgggtggagc
chr2	174397542	174397554	88.0302	-	gctccacccagt
chr2	188988728	188988740	88.0302	+	actgggtggagc
chr2	235797527	235797539	88.0302	+	actgggtggagc
chr3	19017926	19017938	88.0302	+	actgggtggagc
chr3	50078422	50078434	88.0302	+	agtgggtggggc
chr3	70484559	70484571	88.0302	+	attgggaggacc
chr3	88557766	88557778	88.0302	-	gctccacccagt
chr3	89993761	89993773	88.0302	-	gctccacccagt
chr3	108919213	108919225	88.0302	+	actgggtggagc
chr3	111280577	111280589	88.0302	-	gctccacccagt
chr3	116079337	116079349	88.0302	+	actgggtggagc
chr3	152959071	152959083	88.0302	-	gctccacccagt
chr3	176423819	176423831	88.0302	+	actgggtggagc
chr4	15176123	15176135	88.0302	+	actgggtggagc
chr4	48713587	48713599	88.0302	+	actgggtggagc
chr4	59945057	59945069	88.0302	+	actgggtggagc
chr4	65923414	65923426	88.0302	-	gctccacccagt
chr4	71955754	71955766	88.0302	-	gctccacccagt
chr4	83224341	83224353	88.0302	-	gctccacccagt
chr4	119988713	119988725	88.0302	-	gctccacccagt
chr4	182646179	182646191	88.0302	-	ggtcctcccagt
chr5	10566065	10566077	88.0302	+	agtgggtggggc
chr5	35075650	35075662	88.0302	+	actgggtggagc
chr5	45346972	45346984	88.0302	+	actgggtggagc
chr5	45659037	45659049	88.0302	+	actgggtggagc
chr5	57166209	57166221	88.0302	-	gctccacccagt
chr5	101467555	101467567	88.0302	+	actgggtggagc
chr5	102007426	102007438	88.0302	+	actgggtggagc
chr6	39422777	39422789	88.0302	+	actgggtggagc
chr6	81207509	81207521	88.0302	-	gctccacccagt
chr6	105185684	105185696	88.0302	+	actgggtggagc
chr6	113241093	113241105	88.0302	-	gctccacccagt
chr6	117138181	117138193	88.0302	+	actgggtggagc
chr6	130797153	130797165	88.0302	+	actgggtggagc
chr6	142067653	142067665	88.0302	+	actgggtggagc
chr7	8343266	8343278	88.0302	-	gctccacccagt
chr7	17459606	17459618	88.0302	-	ggtcctcccaat
chr7	29620044	29620056	88.0302	+	actgggtggagc
chr7	43818399	43818411	88.0302	-	gccccacccagt
chr7	48646558	48646570	88.0302	-	gctccacccagt
chr7	63776579	63776591	88.0302	+	attgggtggagc
chr7	65757366	65757378	88.0302	-	gctccacccagt
chr7	111273108	111273120	88.0302	+	agtgggtggggc
chr7	149684083	149684095	88.0302	-	gccccacccact
chr7	153806956	153806968	88.0302	+	agtgggtggggc
chr8	21480221	21480233	88.0302	+	actgggaggacc
chr8	36347547	36347559	88.0302	-	gctccacccagt
chr8	48799764	48799776	88.0302	-	ggccctcccaat
chr8	98957877	98957889	88.0302	+	agtgggagggcc
chr9	85843370	85843382	88.0302	-	gctccacccagt
chr9	96881343	96881355	88.0302	-	gctccacccagt
chr9	116205366	116205378	88.0302	-	gctccacccagt
chr10	87115757	87115769	88.0302	+	actgggtggagc
chr10	96560424	96560436	88.0302	-	gctccacccagt
chr10	111446965	111446977	88.0302	-	gctccacccagt
chr11	14737947	14737959	88.0302	+	actgggtggagc
chr11	36578682	36578694	88.0302	-	gctccacccagt
chr11	89523435	89523447	88.0302	+	actgggtggagc
chr11	89782567	89782579	88.0302	-	gctccacccagt
chr11	93154632	93154644	88.0302	+	actgggtggagc
chr11	106368200	106368212	88.0302	-	gggcctcccaat
chr11	121048533	121048545	88.0302	-	gctccacccagt
chr11	130854653	130854665	88.0302	+	actgggtggagc
chr12	40635684	40635696	88.0302	+	agtgggtggggc
chr12	42065628	42065640	88.0302	-	gctccacccagt
chr12	70172716	70172728	88.0302	-	gctccacccagt
chr12	70698595	70698607	88.0302	-	gctccacccagt
chr12	80543369	80543381	88.0302	-	gctccacccagt
chr12	106022534	106022546	88.0302	+	actgggtggagc
chr12	115723423	115723435	88.0302	+	actgggtggggc
chr13	35059926	35059938	88.0302	-	gctccacccagt
chr13	44549845	44549857	88.0302	-	gctccacccagt
chr13	46243849	46243861	88.0302	-	gctccacccagt
chr13	55491747	55491759	88.0302	+	actgggtggagc
chr13	93405224	93405236	88.0302	+	actgggtggagc
chr13	102197046	102197058	88.0302	-	gctccacccagt
chr14	37657465	37657477	88.0302	+	actgggtggagc
chr14	45951866	45951878	88.0302	-	gctccacccagt
chr14	57134740	57134752	88.0302	+	actgggtggagc
chr14	66359257	66359269	88.0302	+	actgggtggagc
chr14	102563094	102563106	88.0302	-	gcgccacccact
chr15	27438512	27438524	88.0302	-	gctccacccagt
chr15	73513916	73513928	88.0302	-	gctccacccagt
chr15	80042950	80042962	88.0302	-	gctccacccagt
chr15	97962199	97962211	88.0302	-	gctccacccagt
chr16	16146388	16146400	88.0302	+	attgggaggacc
chr16	34848373	34848385	88.0302	-	gctccacccagt
chr16	55633189	55633201	88.0302	+	actgggtggagc
chr17	48909098	48909110	88.0302	-	gccccacccaat
chr18	33340770	33340782	88.0302	+	actgggtggagc
chr19	3058740	3058752	88.0302	-	gggcctcccagt
chr19	19232099	19232111	88.0302	-	gccccacccaat
chr19	24300142	24300154	88.0302	-	gctccacccagt
chr21	27291174	27291186	88.0302	+	actgggtggagc
chr21	41400166	41400178	88.0302	+	actgggaggacc
chr22	17097639	17097651	88.0302	-	gccccacccagt
chr22	39508518	39508530	88.0302	+	attgggagggcc
chrX	23257127	23257139	88.0302	+	actgggtggagc
chrX	26338060	26338072	88.0302	-	gctccacccagt
chrX	30005495	30005507	88.0302	-	gctccacccagt
chrX	49789609	49789621	88.0302	-	gctccacccagt
chrX	70403102	70403114	88.0302	-	gggcctcccagt
chrX	77727383	77727395	88.0302	-	gctccacccagt
chrX	79661234	79661246	88.0302	+	actgggtggagc
chrX	86371805	86371817	88.0302	+	actgggtggagc
chrX	93195236	93195248	88.0302	+	actgggtggagc
chrX	96838694	96838706	88.0302	-	gctccacccagt
chrX	108297658	108297670	88.0302	+	agtgggaggccc
chrX	116104298	116104310	88.0302	-	gctccacccagt
chrX	120571993	120572005	88.0302	+	actgggtggcgc
chrX	130093400	130093412	88.0302	+	actgggtggagc
chrX	130262714	130262726	88.0302	-	gccccacccagt
chrX	135579082	135579094	88.0302	-	gccccacccact
chrX	154751204	154751216	88.0302	-	gctccacccagt
chrY	27327057	27327069	88.0302	-	gctccacccagt
chr2	237131348	237131360	88.0113	+	catgggtgatct
chr16	28403134	28403146	88.0113	+	catgggtgatct
chr1	40779640	40779652	87.9211	-	gcacctcccaga
chr1	204379242	204379254	87.9211	-	gcacctcccaaa
chr1	228589099	228589111	87.9211	-	gcacctcccaaa
chr2	38003943	38003955	87.9211	+	tttgggaggtgc
chr11	121083883	121083895	87.9211	-	gcacctcccaag
chr15	20551610	20551622	87.9211	+	cgtgggaggtgc
chr15	38161341	38161353	87.9211	+	cttgggaggtgc
chr18	5423525	5423537	87.9211	+	cttgggaggtgc
chr19	37500543	37500555	87.9211	-	gcacctcccagg
chrX	53019874	53019886	87.9211	+	cctgggaggtgc
chrX	150128281	150128293	87.9211	+	cctgggaggtgc
chr6	138031252	138031264	87.9151	+	aatgggtgatct
chr1	203175295	203175307	87.8248	+	actgggaggtgc
chr18	61293242	61293254	87.8248	+	agtgggaggtgc
chr1	22276007	22276019	87.8183	+	tcttggtggccc
chr1	142892945	142892957	87.8183	+	tcttggtgggcc
chr1	149148174	149148186	87.8183	-	ggcccaccaagg
chr1	210365160	210365172	87.8183	-	gggccaccaaaa
chr3	24032964	24032976	87.8183	-	gggccaccaaag
chr5	79956603	79956615	87.8183	+	ttttggtggacc
chr5	83707963	83707975	87.8183	-	ggcccaccaaag
chr7	88008204	88008216	87.8183	+	ttttggtggacc
chr10	4530375	4530387	87.8183	+	ttttggtggacc
chr11	57820465	57820477	87.8183	+	tgttggtgggcc
chr11	74916536	74916548	87.8183	-	gggccaccaaag
chr17	15139712	15139724	87.8183	-	ggcccaccaaga
chr19	753742	753754	87.8183	+	ccttggtggccc
chr21	9825624	9825636	87.8183	+	cgttggtggccc
chrX	50442599	50442611	87.8183	-	ggtccaccaagg
chr1	156186561	156186573	87.802	+	gctgggttgtcc
chr21	42021197	42021209	87.802	+	gttgggttgtcc
chr16	3507604	3507616	87.7673	+	tccgggtggtcg
chr1	2111190	2111202	87.7415	+	ggtgggaggccc
chr1	3806704	3806716	87.7415	-	gccccacccagc
chr1	6509465	6509477	87.7415	-	gggcctcccagc
chr1	46670324	46670336	87.7415	+	ggtgggtggagc
chr1	59272228	59272240	87.7415	+	ggtgggtggagc
chr1	143282721	143282733	87.7415	-	gctccacccaac
chr1	153002340	153002352	87.7415	+	gttgggtggggc
chr1	228768807	228768819	87.7415	-	gccccacccacc
chr2	48149947	48149959	87.7415	-	ggtcctcccacc
chr2	151244575	151244587	87.7415	-	gccccacccaac
chr3	9801589	9801601	87.7415	-	ggccctcccacc
chr3	42731968	42731980	87.7415	+	ggtgggtggggc
chr3	111823117	111823129	87.7415	+	gttgggtggggc
chr3	123351067	123351079	87.7415	-	gggcctcccagc
chr3	164298575	164298587	87.7415	+	gctgggaggccc
chr3	184293128	184293140	87.7415	+	ggtgggtggggc
chr4	5342177	5342189	87.7415	+	ggtgggtggagc
chr4	6926788	6926800	87.7415	+	ggtgggtggagc
chr4	49329791	49329803	87.7415	-	gctccacccaac
chr5	177026919	177026931	87.7415	+	gttgggaggccc
chr6	11240426	11240438	87.7415	+	ggtgggtggggc
chr6	21506980	21506992	87.7415	-	ggtcctcccacc
chr6	168899454	168899466	87.7415	-	ggtcctcccagc
chr7	100076393	100076405	87.7415	-	gccccacccagc
chr7	144625756	144625768	87.7415	-	ggtcctcccacc
chr9	129365413	129365425	87.7415	-	ggtcctcccacc
chr10	87754306	87754318	87.7415	+	gctgggaggccc
chr10	90966953	90966965	87.7415	-	gggcctcccagc
chr11	903171	903183	87.7415	-	gccccacccagc
chr11	126170338	126170350	87.7415	-	ggtcctcccacc
chr12	1987060	1987072	87.7415	+	gctgggagggcc
chr12	42743796	42743808	87.7415	-	ggccctcccacc
chr13	31743087	31743099	87.7415	-	gccccacccaac
chr13	86187336	86187348	87.7415	+	ggtgggtggggc
chr16	760506	760518	87.7415	+	gctgggtggggc
chr16	4654488	4654500	87.7415	-	gccccacccagc
chr16	87552208	87552220	87.7415	-	ggtcctcccagc
chr17	42837142	42837154	87.7415	+	gctgggaggccc
chr17	46838021	46838033	87.7415	+	ggtgggtggggc
chr18	379226	379238	87.7415	-	ggtcctcccacc
chr19	29143510	29143522	87.7415	+	gttgggtggggc
chr19	50284928	50284940	87.7415	+	gctgggtggggc
chr20	17949002	17949014	87.7415	+	gctgggaggacc
chr20	52343651	52343663	87.7415	+	gttgggtggagc
chr22	46287920	46287932	87.7415	-	gccccacccacc
chr22	50858631	50858643	87.7415	+	ggtgggtggagc
chr8	26199976	26199988	87.7315	+	catgggtgctca
chr12	98443817	98443829	87.7315	-	tgagcacccatg
chr16	12697510	12697522	87.7315	+	tatgggtgatca
chr1	104205297	104205309	87.722	-	gggccaccaaat
chr1	104231905	104231917	87.722	+	atttggtggccc
chr1	104299435	104299447	87.722	-	gggccaccaaat
chr2	151004377	151004389	87.722	+	atttggtggacc
chr2	175608323	175608335	87.722	-	gggccaccaagt
chr4	8352688	8352700	87.722	-	ggcccaccaagt
chr15	82649580	82649592	87.722	-	gggccaccaact
chr15	83026073	83026085	87.722	-	gggccaccaact
chr15	83180645	83180657	87.722	+	agttggtggccc
chr15	85775712	85775724	87.722	+	agttggtggccc
chr15	95375107	95375119	87.722	-	gggccaccaagt
chr1	166093	166105	87.7067	+	tttgggaggccg
chr1	539540	539552	87.7067	+	tttgggaggccg
chr1	1750057	1750069	87.7067	+	tttgggaggccg
chr1	1947826	1947838	87.7067	+	cctgggtggagg
chr1	5393122	5393134	87.7067	-	cggcctcccaaa
chr1	5699764	5699776	87.7067	+	tttgggaggccg
chr1	5922708	5922720	87.7067	-	cccccacccagg
chr1	6989808	6989820	87.7067	-	cggcctcccaaa
chr1	7431572	7431584	87.7067	-	cggcctcccaaa
chr1	10070893	10070905	87.7067	-	cggcctcccaaa
chr1	14832225	14832237	87.7067	+	tttgggaggccg
chr1	15222800	15222812	87.7067	-	cggcctcccaaa
chr1	16956410	16956422	87.7067	-	cggcctcccaaa
chr1	19306186	19306198	87.7067	-	cggcctcccaaa
chr1	20502663	20502675	87.7067	-	cggcctcccaaa
chr1	20830614	20830626	87.7067	-	cggcctcccaaa
chr1	22145622	22145634	87.7067	+	tttgggaggccg
chr1	22959164	22959176	87.7067	+	tttgggaggccg
chr1	24246290	24246302	87.7067	-	cggcctcccaaa
chr1	25987135	25987147	87.7067	-	cggcctcccaaa
chr1	26975290	26975302	87.7067	+	tttgggaggccg
chr1	27531253	27531265	87.7067	-	cggcctcccaaa
chr1	29600802	29600814	87.7067	-	cggcctcccaaa
chr1	30378838	30378850	87.7067	-	cggcctcccaaa
chr1	31239961	31239973	87.7067	-	cggcctcccaaa
chr1	32969343	32969355	87.7067	+	tttgggaggccg
chr1	33429072	33429084	87.7067	+	tttgggaggccg
chr1	36876604	36876616	87.7067	+	tttgggaggccg
chr1	38165347	38165359	87.7067	+	tttgggaggccg
chr1	39524836	39524848	87.7067	+	tttgggaggccg
chr1	39561308	39561320	87.7067	+	tttgggaggccg
chr1	39656262	39656274	87.7067	-	cggcctcccaaa
chr1	40042830	40042842	87.7067	+	tttgggaggccg
chr1	41051644	41051656	87.7067	+	tttgggaggccg
chr1	43419945	43419957	87.7067	+	tttgggaggccg
chr1	45380612	45380624	87.7067	-	cggcctcccaaa
chr1	45955217	45955229	87.7067	+	tgtgggaggccg
chr1	46745157	46745169	87.7067	-	cccccacccagg
chr1	52117030	52117042	87.7067	+	tttgggaggccg
chr1	54936233	54936245	87.7067	+	tttgggaggccg
chr1	55170228	55170240	87.7067	-	cggcctcccaag
chr1	57406482	57406494	87.7067	+	tctgggtggagg
chr1	62531038	62531050	87.7067	+	tttgggaggccg
chr1	67445698	67445710	87.7067	-	cggcctcccaaa
chr1	70763226	70763238	87.7067	-	cggcctcccaaa
chr1	75639318	75639330	87.7067	-	cggcctcccaaa
chr1	76225712	76225724	87.7067	+	tttgggaggccg
chr1	79732025	79732037	87.7067	-	cggcctcccaaa
chr1	81715343	81715355	87.7067	-	cccccacccagg
chr1	84139870	84139882	87.7067	+	tttgggaggccg
chr1	85934452	85934464	87.7067	-	cggcctcccaaa
chr1	90168049	90168061	87.7067	+	tttgggaggccg
chr1	91555137	91555149	87.7067	+	cttgggagggcg
chr1	93172494	93172506	87.7067	+	tttgggaggccg
chr1	93543607	93543619	87.7067	-	cggcctcccaaa
chr1	95571207	95571219	87.7067	+	tttgggaggccg
chr1	96956106	96956118	87.7067	+	tttgggaggccg
chr1	107096230	107096242	87.7067	+	tttgggaggccg
chr1	109511017	109511029	87.7067	+	tttgggaggccg
chr1	110042226	110042238	87.7067	-	cggcctcccaaa
chr1	110911977	110911989	87.7067	+	tttgggaggccg
chr1	111172894	111172906	87.7067	-	cggcctcccaaa
chr1	112515045	112515057	87.7067	-	cggcctcccaaa
chr1	113298137	113298149	87.7067	+	tttgggaggccg
chr1	113328956	113328968	87.7067	-	cggcctcccaaa
chr1	113388918	113388930	87.7067	-	cggcctcccaaa
chr1	113567605	113567617	87.7067	-	cggcctcccaaa
chr1	114064279	114064291	87.7067	-	cggcctcccaaa
chr1	114845208	114845220	87.7067	+	tttgggaggccg
chr1	115148337	115148349	87.7067	+	cctgggaggacg
chr1	115345016	115345028	87.7067	-	cggcctcccaaa
chr1	117052965	117052977	87.7067	+	tttgggaggccg
chr1	121132975	121132987	87.7067	+	tttgggaggccg
chr1	142927781	142927793	87.7067	-	cggcctcccaaa
chr1	145758557	145758569	87.7067	-	cggcctcccaaa
chr1	145929889	145929901	87.7067	+	tttgggaggccg
chr1	150279177	150279189	87.7067	-	cggcctcccaca
chr1	150655633	150655645	87.7067	+	tttgggaggccg
chr1	151218478	151218490	87.7067	+	tttgggaggccg
chr1	151292760	151292772	87.7067	-	cggcctcccaaa
chr1	151900059	151900071	87.7067	-	cggcctcccaaa
chr1	155788154	155788166	87.7067	-	cggcctcccaaa
chr1	160916257	160916269	87.7067	+	tttgggaggccg
chr1	161529979	161529991	87.7067	-	cggcctcccaaa
chr1	162331996	162332008	87.7067	+	tttgggaggccg
chr1	163322412	163322424	87.7067	+	tttgggaggccg
chr1	164543974	164543986	87.7067	+	tttgggaggccg
chr1	165620896	165620908	87.7067	+	tttgggaggccg
chr1	166487490	166487502	87.7067	+	tttgggaggccg
chr1	169415439	169415451	87.7067	+	tttgggaggccg
chr1	170720972	170720984	87.7067	-	cggcctcccaca
chr1	174904874	174904886	87.7067	+	tttgggaggccg
chr1	175371199	175371211	87.7067	+	tttgggaggccg
chr1	190593122	190593134	87.7067	-	cggcctcccaaa
chr1	191672982	191672994	87.7067	-	cggcctcccaaa
chr1	200698002	200698014	87.7067	+	tctgggaggccg
chr1	201988560	201988572	87.7067	+	tttgggaggccg
chr1	205271775	205271787	87.7067	+	tttgggaggccg
chr1	208480628	208480640	87.7067	-	cggcctcccaaa
chr1	208999986	208999998	87.7067	+	tttgggaggccg
chr1	211359602	211359614	87.7067	+	tttgggaggccg
chr1	211659946	211659958	87.7067	+	tttgggaggccg
chr1	212023816	212023828	87.7067	-	cggcctcccaaa
chr1	213196156	213196168	87.7067	+	tttgggaggccg
chr1	213528316	213528328	87.7067	+	tttgggaggccg
chr1	218444338	218444350	87.7067	-	cggcctcccaaa
chr1	219017141	219017153	87.7067	+	tttgggaggccg
chr1	220126694	220126706	87.7067	+	tttgggaggccg
chr1	220353261	220353273	87.7067	+	tttgggaggccg
chr1	222685302	222685314	87.7067	+	tttgggaggccg
chr1	224257514	224257526	87.7067	-	cggcctcccaaa
chr1	224342128	224342140	87.7067	+	tttgggaggccg
chr1	224756821	224756833	87.7067	-	cggcctcccaaa
chr1	225455243	225455255	87.7067	-	cggcctcccaaa
chr1	228168118	228168130	87.7067	+	tgtgggaggccg
chr1	229565344	229565356	87.7067	-	cggcctcccaaa
chr1	231040264	231040276	87.7067	-	cggcctcccaaa
chr1	233638753	233638765	87.7067	-	cggcctcccaaa
chr1	233828706	233828718	87.7067	+	tttgggaggccg
chr1	235849422	235849434	87.7067	+	tttgggaggccg
chr1	236125166	236125178	87.7067	-	cggcctcccaaa
chr1	240372960	240372972	87.7067	+	tttgggaggccg
chr1	240764035	240764047	87.7067	-	cggcctcccaaa
chr1	241722168	241722180	87.7067	+	tttgggaggccg
chr1	243410907	243410919	87.7067	-	cggcctcccaaa
chr1	245108162	245108174	87.7067	-	cccccacccaaa
chr1	245399481	245399493	87.7067	-	cggcctcccaaa
chr2	1817555	1817567	87.7067	+	tttgggaggccg
chr2	5219273	5219285	87.7067	+	tttgggaggccg
chr2	6541249	6541261	87.7067	-	cggcctcccaaa
chr2	15690962	15690974	87.7067	-	cggcctcccaaa
chr2	16197178	16197190	87.7067	-	cggcctcccaaa
chr2	20642587	20642599	87.7067	-	cggcctcccaaa
chr2	24605222	24605234	87.7067	-	cggcctcccaag
chr2	30857247	30857259	87.7067	+	tttgggaggccg
chr2	32293298	32293310	87.7067	-	cggcctcccaaa
chr2	33385197	33385209	87.7067	-	cggcctcccaaa
chr2	33902310	33902322	87.7067	+	tttgggaggccg
chr2	35725246	35725258	87.7067	+	tttgggaggccg
chr2	38993761	38993773	87.7067	+	tttgggaggccg
chr2	39010263	39010275	87.7067	-	cggcctcccaaa
chr2	39074981	39074993	87.7067	+	tttgggaggccg
chr2	40228750	40228762	87.7067	-	cggcctcccaaa
chr2	43614245	43614257	87.7067	-	cccccacccaag
chr2	43821474	43821486	87.7067	+	tttgggaggccg
chr2	44848163	44848175	87.7067	+	tttgggaggccg
chr2	50297664	50297676	87.7067	+	tttgggaggccg
chr2	54188561	54188573	87.7067	+	tttgggagggcg
chr2	54233535	54233547	87.7067	-	cggcctcccaaa
chr2	60896853	60896865	87.7067	+	tttgggaggccg
chr2	61310760	61310772	87.7067	+	tttgggaggccg
chr2	62582564	62582576	87.7067	+	cctgggtggggg
chr2	63309089	63309101	87.7067	-	cggcctcccaaa
chr2	63788368	63788380	87.7067	+	tttgggaggccg
chr2	64128145	64128157	87.7067	-	cggcctcccaaa
chr2	65402814	65402826	87.7067	-	cggcctcccaaa
chr2	65913618	65913630	87.7067	+	tttgggaggccg
chr2	67337518	67337530	87.7067	-	cggcctcccaaa
chr2	70783094	70783106	87.7067	+	tttgggaggccg
chr2	71425666	71425678	87.7067	-	cggcctcccaaa
chr2	71737159	71737171	87.7067	-	cggcctcccaaa
chr2	73364185	73364197	87.7067	+	tttgggaggccg
chr2	74677139	74677151	87.7067	+	tttgggaggccg
chr2	75464173	75464185	87.7067	-	cggcctcccaaa
chr2	76137038	76137050	87.7067	+	tttgggaggccg
chr2	84627992	84628004	87.7067	+	tttgggaggccg
chr2	84784526	84784538	87.7067	+	tttgggaggccg
chr2	85250261	85250273	87.7067	-	cggcctcccaaa
chr2	87120278	87120290	87.7067	-	cggcctcccaaa
chr2	88728971	88728983	87.7067	-	cggcctcccaaa
chr2	91836099	91836111	87.7067	-	cggcctcccaaa
chr2	99633984	99633996	87.7067	+	tttgggaggccg
chr2	101470397	101470409	87.7067	+	tttgggaggccg
chr2	105041366	105041378	87.7067	-	cggcctcccaaa
chr2	106992781	106992793	87.7067	-	cggcctcccaaa
chr2	108420464	108420476	87.7067	-	cggcctcccaga
chr2	109109795	109109807	87.7067	-	cggcctcccaaa
chr2	109780106	109780118	87.7067	-	cggcctcccaaa
chr2	112256802	112256814	87.7067	+	tttgggaggccg
chr2	112580845	112580857	87.7067	-	cggcctcccaaa
chr2	112616093	112616105	87.7067	+	tttgggaggccg
chr2	112902353	112902365	87.7067	-	cggcctcccaaa
chr2	113448045	113448057	87.7067	+	tttgggaggccg
chr2	113500970	113500982	87.7067	-	cggcctcccaaa
chr2	114396615	114396627	87.7067	+	tttgggaggccg
chr2	116436811	116436823	87.7067	-	cccccacccaaa
chr2	128126964	128126976	87.7067	+	tttgggaggccg
chr2	128566360	128566372	87.7067	+	tttgggaggccg
chr2	129640468	129640480	87.7067	+	tttgggaggccg
chr2	131861466	131861478	87.7067	-	cggcctcccaaa
chr2	135325018	135325030	87.7067	+	tttgggaggccg
chr2	136113178	136113190	87.7067	-	cggcctcccaaa
chr2	136470247	136470259	87.7067	+	tttgggaggccg
chr2	139417406	139417418	87.7067	-	cggcctcccaaa
chr2	143644495	143644507	87.7067	+	tttgggaggccg
chr2	144558804	144558816	87.7067	-	cggcctcccaaa
chr2	144558956	144558968	87.7067	-	cggcctcccaaa
chr2	154035508	154035520	87.7067	-	cggcctcccaaa
chr2	155156227	155156239	87.7067	-	cggcctcccaaa
chr2	164083237	164083249	87.7067	+	tttgggaggccg
chr2	166465356	166465368	87.7067	+	tttgggaggccg
chr2	167242990	167243002	87.7067	+	tttgggaggccg
chr2	169617518	169617530	87.7067	-	cggcctcccaaa
chr2	171788491	171788503	87.7067	+	tttgggaggccg
chr2	173047747	173047759	87.7067	-	cggcctcccaaa
chr2	173414364	173414376	87.7067	+	tttgggaggccg
chr2	176298299	176298311	87.7067	-	cggcctcccaaa
chr2	176765536	176765548	87.7067	+	tttgggaggccg
chr2	177998072	177998084	87.7067	-	cggcctcccaaa
chr2	178131909	178131921	87.7067	+	tttgggaggccg
chr2	178798163	178798175	87.7067	+	tttgggaggccg
chr2	179149035	179149047	87.7067	+	tttgggaggccg
chr2	181450044	181450056	87.7067	-	cggcctcccaaa
chr2	182420730	182420742	87.7067	-	cggcctcccaaa
chr2	187039707	187039719	87.7067	+	tttgggaggccg
chr2	193720196	193720208	87.7067	+	tttgggaggccg
chr2	193958177	193958189	87.7067	+	tttgggaggccg
chr2	194174822	194174834	87.7067	+	tttgggaggccg
chr2	196465479	196465491	87.7067	-	cggcctcccaaa
chr2	200895572	200895584	87.7067	-	cggcctcccaaa
chr2	204851864	204851876	87.7067	-	cggcctcccaaa
chr2	206989319	206989331	87.7067	+	tttgggaggccg
chr2	207337089	207337101	87.7067	+	cttgggaggccg
chr2	207635223	207635235	87.7067	+	tttgggaggccg
chr2	211661366	211661378	87.7067	-	cggcctcccaaa
chr2	211702160	211702172	87.7067	-	cccccacccaga
chr2	214252429	214252441	87.7067	-	cggcctcccaaa
chr2	217093063	217093075	87.7067	-	cggcctcccaaa
chr2	222906447	222906459	87.7067	+	tttgggaggccg
chr2	223939786	223939798	87.7067	-	cggcctcccaaa
chr2	224917864	224917876	87.7067	+	tttgggaggccg
chr2	224964279	224964291	87.7067	-	cggcctcccaaa
chr2	227790851	227790863	87.7067	+	tttgggaggccg
chr2	227997247	227997259	87.7067	+	tttgggaggccg
chr2	228566093	228566105	87.7067	+	tttgggaggccg
chr2	230773216	230773228	87.7067	+	tttgggaggccg
chr2	232120506	232120518	87.7067	+	tttgggaggccg
chr2	232446935	232446947	87.7067	+	tttgggaggccg
chr2	232656957	232656969	87.7067	+	tttgggaggccg
chr2	233985958	233985970	87.7067	-	cgccctcccaag
chr2	235516642	235516654	87.7067	+	tttgggaggccg
chr2	238712764	238712776	87.7067	-	cggcctcccaaa
chr2	239065978	239065990	87.7067	-	cggcctcccaaa
chr2	239521936	239521948	87.7067	+	tttgggaggccg
chr3	2948277	2948289	87.7067	+	tttgggaggccg
chr3	3607889	3607901	87.7067	-	cggcctcccaaa
chr3	3882739	3882751	87.7067	+	tttgggaggccg
chr3	8675097	8675109	87.7067	-	cggcctcccaaa
chr3	12713973	12713985	87.7067	+	cttgggaggccg
chr3	13028484	13028496	87.7067	+	tgtgggtggggg
chr3	13845559	13845571	87.7067	+	tttgggaggccg
chr3	13964220	13964232	87.7067	+	cttgggaggccg
chr3	15102145	15102157	87.7067	+	tttgggaggccg
chr3	21937084	21937096	87.7067	-	cggcctcccaaa
chr3	23748140	23748152	87.7067	+	tttgggaggccg
chr3	26786757	26786769	87.7067	+	tttgggaggccg
chr3	26885104	26885116	87.7067	-	cggcctcccaaa
chr3	32139753	32139765	87.7067	+	tttgggaggccg
chr3	34029011	34029023	87.7067	+	tttgggaggccg
chr3	34954630	34954642	87.7067	+	tttgggaggccg
chr3	39230820	39230832	87.7067	+	cttgggtggcgg
chr3	40624824	40624836	87.7067	+	tttgggaggccg
chr3	41988575	41988587	87.7067	+	tttgggaggccg
chr3	44121142	44121154	87.7067	-	cccccacccaga
chr3	46889753	46889765	87.7067	-	cggcctcccaaa
chr3	48173334	48173346	87.7067	-	cggcctcccaaa
chr3	49217326	49217338	87.7067	+	tttgggaggccg
chr3	49359182	49359194	87.7067	+	tttgggaggccg
chr3	49470228	49470240	87.7067	-	cggcctcccaaa
chr3	49884369	49884381	87.7067	+	tttgggaggccg
chr3	50109274	50109286	87.7067	+	tttgggaggccg
chr3	51550631	51550643	87.7067	-	cggcctcccaaa
chr3	51855117	51855129	87.7067	+	tttgggaggccg
chr3	52355383	52355395	87.7067	-	cggcctcccaaa
chr3	52501268	52501280	87.7067	-	cggcctcccaaa
chr3	55478275	55478287	87.7067	-	cggcctcccaaa
chr3	57007296	57007308	87.7067	-	cggcctcccaaa
chr3	57045598	57045610	87.7067	-	ccgccacccaca
chr3	57617700	57617712	87.7067	-	cggcctcccaaa
chr3	60422034	60422046	87.7067	-	cggcctcccaaa
chr3	61862338	61862350	87.7067	+	tttgggaggccg
chr3	68662722	68662734	87.7067	-	cggcctcccaaa
chr3	81301165	81301177	87.7067	+	tttgggaggccg
chr3	84989626	84989638	87.7067	-	cggcctcccaaa
chr3	85599033	85599045	87.7067	-	cggcctcccaca
chr3	89170145	89170157	87.7067	+	tttgggaggccg
chr3	96362873	96362885	87.7067	+	tttgggaggccg
chr3	98420786	98420798	87.7067	+	tttgggaggccg
chr3	99580033	99580045	87.7067	-	cgccctcccaaa
chr3	105553256	105553268	87.7067	+	tttgggaggccg
chr3	107179726	107179738	87.7067	-	cggcctcccaga
chr3	109129439	109129451	87.7067	-	cggcctcccaaa
[truncated: 45,653 more rows]
