# Supplementary material for: Unique and overlapping GLI1 and GLI2 transcriptional targets in neoplastic chondrocytes
Source: PLoS One. 2019 Jan 29;14(1):e0211333. doi: 10.1371/journal.pone.0211333 (PMC6350985; doi:10.1371/journal.pone.0211333)
Supplement: S2 Table — (XLSX) [file pone.0211333.s006.xlsx]

## Sheet: 1. DEG up
gene_symbol	gene_name	IPI926Treated_ave	VehicleTreated_ave	FC	IPI926Treated_std	VehicleTreated_std	Description	GO_ID
CRIP1	cysteine-rich protein 1 (intestinal)	962.247	223.814	4.29932	0.464622	0.437752	Homo sapiens cysteine-rich protein 1 (in	GO:0003680(AT DNA binding)|GO:0005737(cytoplasm)|GO:0008270(zinc ion binding)|GO:0008283(cell proliferation)|GO:0008301(DNA bending activity)|GO:0046872(metal ion binding)
NTRK2	neurotrophic tyrosine kinase, receptor,	1755.56	475.962	3.68845	0.347849	0.0817634	Homo sapiens neurotrophic tyrosine kinas	GO:0000166(nucleotide binding)|GO:0004714(transmembrane receptor protein tyrosine kinase activity)|GO:0004872(receptor activity)|GO:0005524(ATP binding)|GO:0005887(integral to plasma membrane)|GO:0007169(transmembrane receptor protein tyrosine kinase signaling pathway)|GO:0007190(activation of adenylate cyclase activity)|GO:0007275(multicellular organismal development)|GO:0007399(nervous system d…
ALOX5AP	arachidonate 5-lipoxygenase-activating p	120.634	34.8033	3.46618	0.384515	0.30233	Homo sapiens arachidonate 5-lipoxygenase	GO:0002540(leukotriene production involved in inflammatory response)|GO:0004051(arachidonate 5-lipoxygenase activity)|GO:0004464(leukotriene-C4 synthase activity)|GO:0004602(glutathione peroxidase activity)|GO:0005515(protein binding)|GO:0005634(nucleus)|GO:0005635(nuclear envelope)|GO:0005783(endoplasmic reticulum)|GO:0005789(endoplasmic reticulum membrane)|GO:0005792(microsome)|GO:0008047(enzym…
BHLHE22	basic helix-loop-helix family, member e2	251.074	78.9491	3.1802	0.469785	0.432057	Homo sapiens basic helix-loop-helix fami	GO:0005634(nucleus)|GO:0045892(negative regulation of transcription, DNA-dependent)|GO:0060040(retinal bipolar neuron differentiation)
ABCA1	ATP-binding cassette, sub-family A (ABC1	236.086	76.4159	3.08949	0.416464	0.296437	Homo sapiens ATP-binding cassette, sub-f	GO:0000166(nucleotide binding)|GO:0002790(peptide secretion)|GO:0005515(protein binding)|GO:0005524(ATP binding)|GO:0005543(phospholipid binding)|GO:0005548(phospholipid transporter activity)|GO:0005622(intracellular)|GO:0005624(membrane fraction)|GO:0005794(Golgi apparatus)|GO:0005886(plasma membrane)|GO:0005887(integral to plasma membrane)|GO:0006497(protein lipidation)|GO:0006629(lipid metabol…
RGS16	regulator of G-protein signaling 16	5950.35	2081.73	2.85836	0.198865	0.489631	Homo sapiens regulator of G-protein sign	GO:0004871(signal transducer activity)|GO:0005096(GTPase activator activity)|GO:0005516(calmodulin binding)|GO:0005624(membrane fraction)|GO:0005737(cytoplasm)|GO:0005886(plasma membrane)|GO:0007601(visual perception)|GO:0008277(regulation of G-protein coupled receptor protein signaling pathway)|GO:0009968(negative regulation of signal transduction)|GO:0043547(positive regulation of GTPase activi…
CSRNP3	cysteine-serine-rich nuclear protein 3	200.823	70.3926	2.8529	0.202685	0.383071	Homo sapiens cysteine-serine-rich nuclea	GO:0003677(DNA binding)|GO:0003700(sequence-specific DNA binding transcription factor activity)|GO:0005634(nucleus)|GO:0010923(negative regulation of phosphatase activity)|GO:0043065(positive regulation of apoptosis)|GO:0045944(positive regulation of transcription from RNA polymerase II promoter)
NOV	nephroblastoma overexpressed gene	949.65	349.713	2.71551	0.248243	0.349747	Homo sapiens nephroblastoma overexpresse	GO:0001558(regulation of cell growth)|GO:0005520(insulin-like growth factor binding)|GO:0005576(extracellular region)|GO:0008083(growth factor activity)|GO:0030424(axon)|GO:0030425(dendrite)|GO:0031012(extracellular matrix)|GO:0043025(neuronal cell body)|GO:0043231(intracellular membrane-bounded organelle)
C1orf116	chromosome 1 open reading frame 116	104.939	39.6518	2.64653	0.303738	0.405905	Homo sapiens chromosome 1 open reading f	GO:0004872(receptor activity)|GO:0005737(cytoplasm)|GO:0005886(plasma membrane)
ADCY4	adenylate cyclase 4	201.414	76.1835	2.6438	0.23689	0.141096	Homo sapiens adenylate cyclase 4 (ADCY4)	GO:0000166(nucleotide binding)|GO:0003924(GTPase activity)|GO:0004016(adenylate cyclase activity)|GO:0005515(protein binding)|GO:0005524(ATP binding)|GO:0005737(cytoplasm)|GO:0005886(plasma membrane)|GO:0006112(energy reserve metabolic process)|GO:0006171(cAMP biosynthetic process)|GO:0006184(GTP catabolic process)|GO:0006833(water transport)|GO:0007188(G-protein signaling, coupled to cAMP nucleo…
HCK	hemopoietic cell kinase	79.4569	30.2576	2.62602	0.480036	0.454515	Homo sapiens hemopoietic cell kinase (HC	GO:0000166(nucleotide binding)|GO:0002522(leukocyte migration involved in immune response)|GO:0002758(innate immune response-activating signal transduction)|GO:0004713(protein tyrosine kinase activity)|GO:0004715(non-membrane spanning protein tyrosine kinase activity)|GO:0005515(protein binding)|GO:0005524(ATP binding)|GO:0005737(cytoplasm)|GO:0005764(lysosome)|GO:0005829(cytosol)|GO:0005884(acti…
ATOH8	atonal homolog 8 (Drosophila)	177.417	68.349	2.59576	0.42373	0.370548	Homo sapiens atonal homolog 8 (Drosophil	GO:0003677(DNA binding)|GO:0005634(nucleus)|GO:0006355(regulation of transcription, DNA-dependent)|GO:0007275(multicellular organismal development)|GO:0007399(nervous system development)|GO:0030154(cell differentiation)
AHR	aryl hydrocarbon receptor	2757.44	1064.26	2.59094	0.426943	0.0658274	Homo sapiens aryl hydrocarbon receptor (	GO:0001541(ovarian follicle development)|GO:0001568(blood vessel development)|GO:0003677(DNA binding)|GO:0003700(sequence-specific DNA binding transcription factor activity)|GO:0004871(signal transducer activity)|GO:0004872(receptor activity)|GO:0004879(ligand-dependent nuclear receptor activity)|GO:0005515(protein binding)|GO:0005634(nucleus)|GO:0005667(transcription factor complex)|GO:0005730(n…
CD14	CD14 molecule	137.374	54.1617	2.53636	0.482849	0.139337	Homo sapiens CD14 molecule (CD14), trans	GO:0001530(lipopolysaccharide binding)|GO:0001847(opsonin receptor activity)|GO:0005576(extracellular region)|GO:0005615(extracellular space)|GO:0005886(plasma membrane)|GO:0006909(phagocytosis)|GO:0006915(apoptosis)|GO:0006954(inflammatory response)|GO:0007166(cell surface receptor linked signaling pathway)|GO:0008063(Toll signaling pathway)|GO:0009408(response to heat)|GO:0009986(cell surface)|…
PTGS1	prostaglandin-endoperoxide synthase 1 (p	97.6184	38.682	2.52361	0.114588	0.267583	Homo sapiens prostaglandin-endoperoxide	GO:0001516(prostaglandin biosynthetic process)|GO:0001750(photoreceptor outer segment)|GO:0004601(peroxidase activity)|GO:0004666(prostaglandin-endoperoxide synthase activity)|GO:0005634(nucleus)|GO:0005635(nuclear envelope)|GO:0005737(cytoplasm)|GO:0005783(endoplasmic reticulum)|GO:0005789(endoplasmic reticulum membrane)|GO:0005792(microsome)|GO:0005794(Golgi apparatus)|GO:0005886(plasma membran…
CHST2	carbohydrate (N-acetylglucosamine-6-O) s	1989.83	805.625	2.46992	0.353759	0.305718	Homo sapiens carbohydrate (N-acetylgluco	GO:0001517(N-acetylglucosamine 6-O-sulfotransferase activity)|GO:0005794(Golgi apparatus)|GO:0005802(trans-Golgi network)|GO:0005975(carbohydrate metabolic process)|GO:0006044(N-acetylglucosamine metabolic process)|GO:0006790(sulfur compound metabolic process)|GO:0006954(inflammatory response)|GO:0007275(multicellular organismal development)|GO:0008146(sulfotransferase activity)|GO:0016020(membra…
AKR1C1	aldo-keto reductase family 1, member C1	138.521	56.7751	2.43982	0.302524	0.460494	Homo sapiens aldo-keto reductase family	GO:0004033(aldo-keto reductase (NADP) activity)|GO:0005737(cytoplasm)|GO:0005829(cytosol)|GO:0006805(xenobiotic metabolic process)|GO:0007586(digestion)|GO:0008206(bile acid metabolic process)|GO:0015721(bile acid and bile salt transport)|GO:0016491(oxidoreductase activity)|GO:0030299(intestinal cholesterol absorption)|GO:0031406(carboxylic acid binding)|GO:0032052(bile acid binding)|GO:0042632(c…
LTBP2	latent transforming growth factor beta b	504.29	208.851	2.41459	0.294514	0.154916	Homo sapiens latent transforming growth	GO:0005488(binding)|GO:0005509(calcium ion binding)|GO:0005576(extracellular region)|GO:0005578(proteinaceous extracellular matrix)|GO:0005615(extracellular space)|GO:0006605(protein targeting)|GO:0007179(transforming growth factor beta receptor signaling pathway)|GO:0009306(protein secretion)|GO:0019838(growth factor binding)|GO:0031012(extracellular matrix)
GPR88	G protein-coupled receptor 88	151.094	64.2508	2.35162	0.360145	0.215407	Homo sapiens strg mRNA for striatum-spec	GO:0004871(signal transducer activity)|GO:0004872(receptor activity)|GO:0004930(G-protein coupled receptor activity)|GO:0005575(cellular_component)|GO:0005886(plasma membrane)|GO:0007186(G-protein coupled receptor protein signaling pathway)|GO:0016021(integral to membrane)
CCL2	chemokine (C-C motif) ligand 2	755.482	325.326	2.32223	0.109798	0.323211	Homo sapiens chemokine (C-C motif) ligan	GO:0001525(angiogenesis)|GO:0001664(G-protein-coupled receptor binding)|GO:0001666(response to hypoxia)|GO:0001938(positive regulation of endothelial cell proliferation)|GO:0002548(monocyte chemotaxis)|GO:0004672(protein kinase activity)|GO:0004871(signal transducer activity)|GO:0005102(receptor binding)|GO:0005576(extracellular region)|GO:0005615(extracellular space)|GO:0005737(cytoplasm)|GO:000…
FGF18	fibroblast growth factor 18	248.1	107.691	2.30381	0.277179	0.286721	Homo sapiens fibroblast growth factor 18	GO:0001525(angiogenesis)|GO:0001957(intramembranous ossification)|GO:0001958(endochondral ossification)|GO:0002063(chondrocyte development)|GO:0004713(protein tyrosine kinase activity)|GO:0005105(type 1 fibroblast growth factor receptor binding)|GO:0005111(type 2 fibroblast growth factor receptor binding)|GO:0005576(extracellular region)|GO:0005615(extracellular space)|GO:0005730(nucleolus)|GO:00…
A2M	alpha-2-macroglobulin	26779.1	11712.7	2.28633	0.435425	0.408531	Homo sapiens alpha-2-macroglobulin (A2M)	GO:0001869(negative regulation of complement activation, lectin pathway)|GO:0002576(platelet degranulation)|GO:0004867(serine-type endopeptidase inhibitor activity)|GO:0005515(protein binding)|GO:0005576(extracellular region)|GO:0005615(extracellular space)|GO:0005829(cytosol)|GO:0007264(small GTPase mediated signal transduction)|GO:0007596(blood coagulation)|GO:0007597(blood coagulation, intrins…
TF	transferrin	3128.79	1374.73	2.27594	0.254808	0.174406	Homo sapiens transferrin (TF), mRNA [NM_	GO:0002576(platelet degranulation)|GO:0005515(protein binding)|GO:0005576(extracellular region)|GO:0005739(mitochondrion)|GO:0005769(early endosome)|GO:0005770(late endosome)|GO:0005905(coated pit)|GO:0006811(ion transport)|GO:0006826(iron ion transport)|GO:0006879(cellular iron ion homeostasis)|GO:0007596(blood coagulation)|GO:0008199(ferric iron binding)|GO:0009925(basal plasma membrane)|GO:001…
SERPINI1	serpin peptidase inhibitor, clade I (neu	316.303	139.443	2.26834	0.25797	0.197297	Homo sapiens serpin peptidase inhibitor,	GO:0004867(serine-type endopeptidase inhibitor activity)|GO:0005576(extracellular region)|GO:0007417(central nervous system development)|GO:0007422(peripheral nervous system development)|GO:0010951(negative regulation of endopeptidase activity)|GO:0030155(regulation of cell adhesion)|GO:0030162(regulation of proteolysis)|GO:0030414(peptidase inhibitor activity)
CCK	cholecystokinin	431.495	190.261	2.26791	0.484549	0.126973	Homo sapiens cholecystokinin (CCK), tran	GO:0001662(behavioral fear response)|GO:0001764(neuron migration)|GO:0001836(release of cytochrome c from mitochondria)|GO:0005179(hormone activity)|GO:0005184(neuropeptide hormone activity)|GO:0005576(extracellular region)|GO:0005615(extracellular space)|GO:0006919(activation of caspase activity)|GO:0007165(signal transduction)|GO:0007205(activation of protein kinase C activity by G-protein coup…
SCARA5	scavenger receptor class A, member 5 (pu	169.37	74.7786	2.26496	0.108589	0.166617	Homo sapiens scavenger receptor class A,	GO:0004872(receptor activity)|GO:0005044(scavenger receptor activity)|GO:0005886(plasma membrane)|GO:0005887(integral to plasma membrane)|GO:0006811(ion transport)|GO:0006879(cellular iron ion homeostasis)|GO:0006897(endocytosis)|GO:0009986(cell surface)|GO:0034605(cellular response to heat)|GO:0034755(iron ion transmembrane transport)|GO:0070207(protein homotrimerization)|GO:0070287(ferritin rec…
ADAMTSL3	ADAMTS-like 3	625.067	277.615	2.25156	0.164224	0.32514	Homo sapiens ADAMTS-like 3 (ADAMTSL3), m	GO:0005576(extracellular region)|GO:0005578(proteinaceous extracellular matrix)|GO:0008233(peptidase activity)|GO:0008237(metallopeptidase activity)|GO:0008270(zinc ion binding)
DUSP27	dual specificity phosphatase 27 (putativ	154.317	68.6649	2.24739	0.372769	0.421394	Homo sapiens dual specificity phosphatas	GO:0006470(protein dephosphorylation)|GO:0008138(protein tyrosine/serine/threonine phosphatase activity)|GO:0016791(phosphatase activity)
PRICKLE2	prickle homolog 2 (Drosophila)	277.676	123.969	2.23987	0.11897	0.457509	Homo sapiens prickle homolog 2 (Drosophi	GO:0005634(nucleus)|GO:0005737(cytoplasm)|GO:0008270(zinc ion binding)|GO:0016020(membrane)|GO:0016327(apicolateral plasma membrane)|GO:0016328(lateral plasma membrane)|GO:0031175(neuron projection development)|GO:0031965(nuclear membrane)|GO:0045197(establishment or maintenance of epithelial cell apical/basal polarity)|GO:0046872(metal ion binding)
FGL2	fibrinogen-like 2	111.561	49.8486	2.23799	0.214233	0.227828	Homo sapiens fibrinogen-like 2 (FGL2), m	GO:0005102(receptor binding)|GO:0005576(extracellular region)|GO:0005577(fibrinogen complex)|GO:0007165(signal transduction)
C9orf150	chromosome 9 open reading frame 150	313.553	140.21	2.23631	0.298998	0.43119	Homo sapiens chromosome 9 open reading f
CYB5R2	cytochrome b5 reductase 2	791.536	354.617	2.23209	0.361481	0.307979	Homo sapiens cytochrome b5 reductase 2 (	GO:0004128(cytochrome-b5 reductase activity)|GO:0005625(soluble fraction)|GO:0005739(mitochondrion)|GO:0016020(membrane)|GO:0016126(sterol biosynthetic process)|GO:0016491(oxidoreductase activity)|GO:0055114(oxidation-reduction process)
RASD1	RAS, dexamethasone-induced 1	4098.76	1840.92	2.22647	0.44185	0.409032	Homo sapiens RAS, dexamethasone-induced	GO:0000166(nucleotide binding)|GO:0003924(GTPase activity)|GO:0005525(GTP binding)|GO:0005625(soluble fraction)|GO:0005634(nucleus)|GO:0005737(cytoplasm)|GO:0005886(plasma membrane)|GO:0006184(GTP catabolic process)|GO:0007165(signal transduction)|GO:0007186(G-protein coupled receptor protein signaling pathway)|GO:0007263(nitric oxide mediated signal transduction)|GO:0007264(small GTPase mediated…
CPNE6	copine VI (neuronal)	94.858	43.4382	2.18375	0.481804	0.216044	Homo sapiens copine VI (neuronal) (CPNE6	GO:0001786(phosphatidylserine binding)|GO:0005215(transporter activity)|GO:0005509(calcium ion binding)|GO:0005624(membrane fraction)|GO:0006629(lipid metabolic process)|GO:0007268(synaptic transmission)|GO:0007399(nervous system development)|GO:0016192(vesicle-mediated transport)|GO:0030424(axon)|GO:0030425(dendrite)
BMP2	bone morphogenetic protein 2	1356.03	624.269	2.17219	0.308439	0.242863	Homo sapiens bone morphogenetic protein	GO:0000122(negative regulation of transcription from RNA polymerase II promoter)|GO:0001501(skeletal system development)|GO:0001649(osteoblast differentiation)|GO:0001658(branching involved in ureteric bud morphogenesis)|GO:0001666(response to hypoxia)|GO:0001701(in utero embryonic development)|GO:0001837(epithelial to mesenchymal transition)|GO:0001934(positive regulation of protein phosphorylat…
SLC6A19	solute carrier family 6 (neutral amino a	207.168	97.1839	2.13171	0.295812	0.0604251	Homo sapiens solute carrier family 6 (ne	GO:0005328(neurotransmitter:sodium symporter activity)|GO:0005886(plasma membrane)|GO:0005887(integral to plasma membrane)|GO:0006811(ion transport)|GO:0006836(neurotransmitter transport)|GO:0006865(amino acid transport)|GO:0007584(response to nutrient)|GO:0015175(neutral amino acid transmembrane transporter activity)|GO:0015293(symporter activity)|GO:0034641(cellular nitrogen compound metabolic …
LMO2	LIM domain only 2 (rhombotin-like 1)	586.966	276.539	2.12255	0.437159	0.190662	Homo sapiens LIM domain only 2 (rhomboti	GO:0003677(DNA binding)|GO:0005634(nucleus)|GO:0007275(multicellular organismal development)|GO:0008270(zinc ion binding)|GO:0043234(protein complex)|GO:0045647(negative regulation of erythrocyte differentiation)|GO:0046872(metal ion binding)|GO:0097067(cellular response to thyroid hormone stimulus)
SLC4A4	solute carrier family 4, sodium bicarbon	533.46	251.934	2.11746	0.271711	0.311128	Homo sapiens solute carrier family 4, so	GO:0005215(transporter activity)|GO:0005452(inorganic anion exchanger activity)|GO:0005515(protein binding)|GO:0005886(plasma membrane)|GO:0005887(integral to plasma membrane)|GO:0006810(transport)|GO:0006811(ion transport)|GO:0006814(sodium ion transport)|GO:0008509(anion transmembrane transporter activity)|GO:0008510(sodium:bicarbonate symporter activity)|GO:0015293(symporter activity)|GO:00157…
SGK1	serum/glucocorticoid regulated kinase 1	5301.29	2505.42	2.11593	0.327794	0.160077	Homo sapiens serum/glucocorticoid regula	GO:0000166(nucleotide binding)|GO:0001558(regulation of cell growth)|GO:0004674(protein serine/threonine kinase activity)|GO:0005246(calcium channel regulator activity)|GO:0005524(ATP binding)|GO:0005634(nucleus)|GO:0005737(cytoplasm)|GO:0005783(endoplasmic reticulum)|GO:0005886(plasma membrane)|GO:0006468(protein phosphorylation)|GO:0006814(sodium ion transport)|GO:0006950(response to stress)|GO…
RHO	rhodopsin	455.882	217.172	2.09918	0.206536	0.165718	Homo sapiens rhodopsin (RHO), mRNA [NM_0	GO:0001750(photoreceptor outer segment)|GO:0001917(photoreceptor inner segment)|GO:0004871(signal transducer activity)|GO:0004872(receptor activity)|GO:0004930(G-protein coupled receptor activity)|GO:0005515(protein binding)|GO:0005794(Golgi apparatus)|GO:0005886(plasma membrane)|GO:0005887(integral to plasma membrane)|GO:0006468(protein phosphorylation)|GO:0007186(G-protein coupled receptor prot…
ZEB2	zinc finger E-box binding homeobox 2	390.008	186.069	2.09604	0.405694	0.457249	Homo sapiens zinc finger E-box binding h	GO:0001755(neural crest cell migration)|GO:0001756(somitogenesis)|GO:0001843(neural tube closure)|GO:0003700(sequence-specific DNA binding transcription factor activity)|GO:0005622(intracellular)|GO:0005634(nucleus)|GO:0005730(nucleolus)|GO:0005737(cytoplasm)|GO:0007399(nervous system development)|GO:0007417(central nervous system development)|GO:0008270(zinc ion binding)|GO:0019208(phosphatase r…
PLA2G5	phospholipase A2, group V	222.572	106.212	2.09555	0.152577	0.18455	Homo sapiens phospholipase A2, group V (	GO:0005509(calcium ion binding)|GO:0005576(extracellular region)|GO:0005794(Golgi apparatus)|GO:0005886(plasma membrane)|GO:0006644(phospholipid metabolic process)|GO:0006663(platelet activating factor biosynthetic process)|GO:0008201(heparin binding)|GO:0009986(cell surface)|GO:0016042(lipid catabolic process)|GO:0016787(hydrolase activity)|GO:0019370(leukotriene biosynthetic process)|GO:0034097…
PDGFC	platelet derived growth factor C	670.807	322.397	2.08068	0.193421	0.398896	Homo sapiens platelet derived growth fac	GO:0000139(Golgi membrane)|GO:0005161(platelet-derived growth factor receptor binding)|GO:0005576(extracellular region)|GO:0005615(extracellular space)|GO:0005634(nucleus)|GO:0005737(cytoplasm)|GO:0005788(endoplasmic reticulum lumen)|GO:0007275(multicellular organismal development)|GO:0007417(central nervous system development)|GO:0008083(growth factor activity)|GO:0016020(membrane)|GO:0042803(pr…
LOC100271840	uncharacterized LOC100271840	311.546	150.65	2.06801	0.195092	0.333524	Homo sapiens mRNA; cDNA DKFZp434B061 (fr
FN1	fibronectin 1	10021.5	4857.27	2.0632	0.192503	0.138507	Homo sapiens fibronectin 1 (FN1), transc	GO:0001525(angiogenesis)|GO:0002576(platelet degranulation)|GO:0005201(extracellular matrix structural constituent)|GO:0005515(protein binding)|GO:0005518(collagen binding)|GO:0005576(extracellular region)|GO:0005577(fibrinogen complex)|GO:0005578(proteinaceous extracellular matrix)|GO:0005615(extracellular space)|GO:0005793(ER-Golgi intermediate compartment)|GO:0006953(acute-phase response)|GO:0…
TSPAN15	tetraspanin 15	138.17	67.5907	2.04421	0.180019	0.228678	Homo sapiens tetraspanin 15 (TSPAN15), m	GO:0005624(membrane fraction)|GO:0005887(integral to plasma membrane)|GO:0016020(membrane)
IFIH1	interferon induced with helicase C domai	578.08	284.193	2.03411	0.171335	0.231908	Homo sapiens interferon induced with hel	GO:0000166(nucleotide binding)|GO:0003677(DNA binding)|GO:0003725(double-stranded RNA binding)|GO:0004386(helicase activity)|GO:0005515(protein binding)|GO:0005524(ATP binding)|GO:0005622(intracellular)|GO:0005634(nucleus)|GO:0005737(cytoplasm)|GO:0005829(cytosol)|GO:0008270(zinc ion binding)|GO:0009597(detection of virus)|GO:0016817(hydrolase activity, acting on acid anhydrides)|GO:0032480(negat…
PER1	period homolog 1 (Drosophila)	4017.97	1985.66	2.02349	0.198698	0.132614	Homo sapiens period homolog 1 (Drosophil	GO:0000122(negative regulation of transcription from RNA polymerase II promoter)|GO:0000988(protein binding transcription factor activity)|GO:0004871(signal transducer activity)|GO:0005634(nucleus)|GO:0005737(cytoplasm)|GO:0007623(circadian rhythm)|GO:0009416(response to light stimulus)|GO:0009649(entrainment of circadian clock)|GO:0045892(negative regulation of transcription, DNA-dependent)
EGR3	early growth response 3	480.31	237.521	2.02218	0.398387	0.373794	Homo sapiens early growth response 3 (EG	GO:0001938(positive regulation of endothelial cell proliferation)|GO:0002042(cell migration involved in sprouting angiogenesis)|GO:0003677(DNA binding)|GO:0003700(sequence-specific DNA binding transcription factor activity)|GO:0005622(intracellular)|GO:0005634(nucleus)|GO:0006355(regulation of transcription, DNA-dependent)|GO:0007274(neuromuscular synaptic transmission)|GO:0007422(peripheral nerv…
CNTN1	contactin 1	477.252	236.222	2.02036	0.317824	0.356753	contactin 1 [Source:HGNC Symbol;Acc:2171	GO:0005624(membrane fraction)|GO:0005886(plasma membrane)|GO:0007155(cell adhesion)|GO:0007219(Notch signaling pathway)|GO:0007411(axon guidance)|GO:0031225(anchored to membrane)
IL32	interleukin 32	75.7136	37.6809	2.00933	0.301842	0.141694	Homo sapiens interleukin 32 (IL32), tran	GO:0005125(cytokine activity)|GO:0005576(extracellular region)|GO:0005615(extracellular space)|GO:0006952(defense response)|GO:0006955(immune response)|GO:0007155(cell adhesion)
RIN2	Ras and Rab interactor 2	2364.07	1178.83	2.00543	0.33829	0.167302	Homo sapiens Ras and Rab interactor 2 (R	GO:0005083(small GTPase regulator activity)|GO:0005096(GTPase activator activity)|GO:0005575(cellular_component)|GO:0005737(cytoplasm)|GO:0006897(endocytosis)|GO:0007165(signal transduction)|GO:0007264(small GTPase mediated signal transduction)|GO:0017112(Rab guanyl-nucleotide exchange factor activity)
PTPRZ1	protein tyrosine phosphatase, receptor-t	756.294	377.325	2.00435	0.443056	0.250429	Homo sapiens protein tyrosine phosphatas	GO:0005001(transmembrane receptor protein tyrosine phosphatase activity)|GO:0005578(proteinaceous extracellular matrix)|GO:0005887(integral to plasma membrane)|GO:0006470(protein dephosphorylation)|GO:0007409(axonogenesis)|GO:0007417(central nervous system development)|GO:0008330(protein tyrosine/threonine phosphatase activity)|GO:0016020(membrane)|GO:0016787(hydrolase activity)|GO:0072534(perine…
SPRY1	sprouty homolog 1, antagonist of FGF sig	351.673	175.535	2.00343	0.224313	0.14729	Homo sapiens sprouty homolog 1, antagoni	GO:0001656(metanephros development)|GO:0001657(ureteric bud development)|GO:0001759(organ induction)|GO:0005737(cytoplasm)|GO:0005829(cytosol)|GO:0005886(plasma membrane)|GO:0007173(epidermal growth factor receptor signaling pathway)|GO:0007275(multicellular organismal development)|GO:0008285(negative regulation of cell proliferation)|GO:0009966(regulation of signal transduction)|GO:0030027(lamel…
SEMA3C	sema domain, immunoglobulin domain (Ig),	358.383	179.211	1.99978	0.162181	0.289379	Homo sapiens sema domain, immunoglobulin	GO:0001755(neural crest cell migration)|GO:0001756(somitogenesis)|GO:0001974(blood vessel remodeling)|GO:0003151(outflow tract morphogenesis)|GO:0003215(cardiac right ventricle morphogenesis)|GO:0003350(pulmonary myocardium development)|GO:0004872(receptor activity)|GO:0005576(extracellular region)|GO:0005615(extracellular space)|GO:0006955(immune response)|GO:0007507(heart development)|GO:000979…
CTGF	connective tissue growth factor	12316.7	6162.82	1.99855	0.245055	0.0766431	Homo sapiens connective tissue growth fa	GO:0001558(regulation of cell growth)|GO:0001934(positive regulation of protein phosphorylation)|GO:0001968(fibronectin binding)|GO:0005520(insulin-like growth factor binding)|GO:0005576(extracellular region)|GO:0005578(proteinaceous extracellular matrix)|GO:0005615(extracellular space)|GO:0005794(Golgi apparatus)|GO:0005801(cis-Golgi network)|GO:0005829(cytosol)|GO:0005886(plasma membrane)|GO:00…
MAN1A1	mannosidase, alpha, class 1A, member 1	104.281	52.4153	1.98952	0.23945	0.328949	Homo sapiens mannosidase, alpha, class 1	GO:0000139(Golgi membrane)|GO:0004571(mannosyl-oligosaccharide 1,2-alpha-mannosidase activity)|GO:0005509(calcium ion binding)|GO:0005624(membrane fraction)|GO:0005783(endoplasmic reticulum)|GO:0005793(ER-Golgi intermediate compartment)|GO:0005794(Golgi apparatus)|GO:0008152(metabolic process)|GO:0015923(mannosidase activity)|GO:0016020(membrane)|GO:0016021(integral to membrane)|GO:0016798(hydrol…
STAT1	signal transducer and activator of trans	414.056	209.865	1.97297	0.490923	0.136007	Homo sapiens signal transducer and activ	GO:0000979(RNA polymerase II core promoter sequence-specific DNA binding)|GO:0000983(RNA polymerase II core promoter sequence-specific DNA binding transcription factor activity)|GO:0003677(DNA binding)|GO:0003700(sequence-specific DNA binding transcription factor activity)|GO:0004715(non-membrane spanning protein tyrosine kinase activity)|GO:0004871(signal transducer activity)|GO:0005509(calcium …
SERPINE2	serpin peptidase inhibitor, clade E (nex	2867.28	1464.32	1.9581	0.335193	0.110674	Homo sapiens serpin peptidase inhibitor,	GO:0004867(serine-type endopeptidase inhibitor activity)|GO:0005102(receptor binding)|GO:0005515(protein binding)|GO:0005539(glycosaminoglycan binding)|GO:0005576(extracellular region)|GO:0005615(extracellular space)|GO:0005829(cytosol)|GO:0007275(multicellular organismal development)|GO:0007399(nervous system development)|GO:0008201(heparin binding)|GO:0010757(negative regulation of plasminogen …
RCAN2	regulator of calcineurin 2	338.042	172.872	1.95544	0.338952	0.456799	Homo sapiens regulator of calcineurin 2	GO:0000166(nucleotide binding)|GO:0005575(cellular_component)|GO:0007417(central nervous system development)|GO:0019722(calcium-mediated signaling)|GO:0030346(protein phosphatase 2B binding)
COL20A1	collagen, type XX, alpha 1	568.184	290.966	1.95275	0.338304	0.423023	Homo sapiens collagen, type XX, alpha 1	GO:0005198(structural molecule activity)|GO:0005576(extracellular region)|GO:0005581(collagen)|GO:0005615(extracellular space)|GO:0007155(cell adhesion)
PRRX1	paired related homeobox 1	218.327	111.913	1.95086	0.148871	0.384134	Homo sapiens paired related homeobox 1 (	GO:0003700(sequence-specific DNA binding transcription factor activity)|GO:0003713(transcription coactivator activity)|GO:0005634(nucleus)|GO:0007275(multicellular organismal development)|GO:0043565(sequence-specific DNA binding)
MECOM	MDS1 and EVI1 complex locus	299.762	153.955	1.94708	0.489488	0.374883	Homo sapiens MDS1 and EVI1 complex locus	GO:0000118(histone deacetylase complex)|GO:0001701(in utero embryonic development)|GO:0001780(neutrophil homeostasis)|GO:0003677(DNA binding)|GO:0003700(sequence-specific DNA binding transcription factor activity)|GO:0005515(protein binding)|GO:0005622(intracellular)|GO:0005634(nucleus)|GO:0006355(regulation of transcription, DNA-dependent)|GO:0006915(apoptosis)|GO:0006954(inflammatory response)|…
TIMP3	TIMP metallopeptidase inhibitor 3	20042.8	10366.4	1.93345	0.106613	0.183706	Homo sapiens TIMP metallopeptidase inhib	GO:0004857(enzyme inhibitor activity)|GO:0005515(protein binding)|GO:0005576(extracellular region)|GO:0005604(basement membrane)|GO:0005737(cytoplasm)|GO:0007417(central nervous system development)|GO:0007568(aging)|GO:0007601(visual perception)|GO:0008191(metalloendopeptidase inhibitor activity)|GO:0009612(response to mechanical stimulus)|GO:0009725(response to hormone stimulus)|GO:0014070(respo…
NR4A2	nuclear receptor subfamily 4, group A, m	1075.58	556.629	1.93232	0.2541	0.4337	Homo sapiens nuclear receptor subfamily	GO:0001666(response to hypoxia)|GO:0001764(neuron migration)|GO:0001975(response to amphetamine)|GO:0003700(sequence-specific DNA binding transcription factor activity)|GO:0003707(steroid hormone receptor activity)|GO:0004872(receptor activity)|GO:0004879(ligand-dependent nuclear receptor activity)|GO:0005515(protein binding)|GO:0005634(nucleus)|GO:0005654(nucleoplasm)|GO:0005737(cytoplasm)|GO:00…
LRRTM1	leucine rich repeat transmembrane neuron	507.02	263.467	1.92441	0.328131	0.306672	Homo sapiens leucine rich repeat transme	GO:0003674(molecular_function)|GO:0005783(endoplasmic reticulum)|GO:0005789(endoplasmic reticulum membrane)|GO:0008150(biological_process)|GO:0009986(cell surface)|GO:0016020(membrane)|GO:0016021(integral to membrane)|GO:0030424(axon)|GO:0030426(growth cone)
TFPI2	tissue factor pathway inhibitor 2	689.668	358.767	1.92233	0.397499	0.444557	Homo sapiens tissue factor pathway inhib	GO:0004867(serine-type endopeptidase inhibitor activity)|GO:0005201(extracellular matrix structural constituent)|GO:0005576(extracellular region)|GO:0005578(proteinaceous extracellular matrix)|GO:0007596(blood coagulation)|GO:0030414(peptidase inhibitor activity)
CFP	complement factor properdin	232.735	121.082	1.92213	0.497367	0.130417	Homo sapiens complement factor properdin	GO:0005576(extracellular region)|GO:0005615(extracellular space)|GO:0006955(immune response)|GO:0006956(complement activation)|GO:0006957(complement activation, alternative pathway)|GO:0031012(extracellular matrix)|GO:0042742(defense response to bacterium)|GO:0045087(innate immune response)
FAM107A	family with sequence similarity 107, mem	68.8685	35.9562	1.91534	0.382314	0.333434	Homo sapiens family with sequence simila	GO:0001558(regulation of cell growth)|GO:0003674(molecular_function)|GO:0005634(nucleus)
TBX5	T-box 5	96.0647	50.2805	1.91058	0.334071	0.154558	Homo sapiens T-box 5 (TBX5), transcript	GO:0002009(morphogenesis of an epithelium)|GO:0003166(bundle of His development)|GO:0003181(atrioventricular valve morphogenesis)|GO:0003197(endocardial cushion development)|GO:0003218(cardiac left ventricle formation)|GO:0003229(ventricular cardiac muscle tissue development)|GO:0003281(ventricular septum development)|GO:0003283(atrial septum development)|GO:0003677(DNA binding)|GO:0003700(sequen…
MOXD1	monooxygenase, DBH-like 1	3898.05	2045.32	1.90584	0.172236	0.117492	Homo sapiens monooxygenase, DBH-like 1 (	GO:0004500(dopamine beta-monooxygenase activity)|GO:0005507(copper ion binding)|GO:0005783(endoplasmic reticulum)|GO:0005789(endoplasmic reticulum membrane)|GO:0006584(catecholamine metabolic process)|GO:0016020(membrane)|GO:0016021(integral to membrane)|GO:0046872(metal ion binding)
PPAP2B	phosphatidic acid phosphatase type 2B	873.045	459.84	1.89858	0.354305	0.221156	Homo sapiens phosphatidic acid phosphata	GO:0001568(blood vessel development)|GO:0001702(gastrulation with mouth forming second)|GO:0001933(negative regulation of protein phosphorylation)|GO:0004721(phosphoprotein phosphatase activity)|GO:0005178(integrin binding)|GO:0005515(protein binding)|GO:0005789(endoplasmic reticulum membrane)|GO:0005794(Golgi apparatus)|GO:0005886(plasma membrane)|GO:0005912(adherens junction)|GO:0006629(lipid m…
GLRB	glycine receptor, beta	95.2705	50.382	1.89097	0.150362	0.187314	Homo sapiens glycine receptor, beta (GLR	GO:0001964(startle response)|GO:0004872(receptor activity)|GO:0005216(ion channel activity)|GO:0005230(extracellular ligand-gated ion channel activity)|GO:0005515(protein binding)|GO:0005624(membrane fraction)|GO:0005886(plasma membrane)|GO:0005887(integral to plasma membrane)|GO:0006811(ion transport)|GO:0007218(neuropeptide signaling pathway)|GO:0007268(synaptic transmission)|GO:0007340(acrosom…
SMAGP	small cell adhesion glycoprotein	176.045	93.1455	1.89	0.266549	0.0735322	Homo sapiens small cell adhesion glycopr	GO:0005634(nucleus)|GO:0005730(nucleolus)|GO:0005886(plasma membrane)|GO:0016021(integral to membrane)|GO:0030054(cell junction)|GO:0030659(cytoplasmic vesicle membrane)|GO:0031410(cytoplasmic vesicle)
ANKH	ankylosis, progressive homolog (mouse)	153.325	81.5102	1.88105	0.308338	0.0441446	Homo sapiens ankylosis, progressive homo	GO:0001501(skeletal system development)|GO:0005315(inorganic phosphate transmembrane transporter activity)|GO:0005886(plasma membrane)|GO:0005887(integral to plasma membrane)|GO:0006810(transport)|GO:0007626(locomotory behavior)|GO:0016021(integral to membrane)|GO:0019867(outer membrane)|GO:0030500(regulation of bone mineralization)|GO:0030504(inorganic diphosphate transmembrane transporter activ…
HRASLS5	HRAS-like suppressor family, member 5	1364.56	726.187	1.87908	0.363758	0.0766672	Homo sapiens HRAS-like suppressor family
PRPH2	peripherin 2 (retinal degeneration, slow	98.4725	52.4896	1.87604	0.355015	0.145183	Homo sapiens peripherin 2 (retinal degen	GO:0007155(cell adhesion)|GO:0007601(visual perception)|GO:0016020(membrane)|GO:0016021(integral to membrane)|GO:0060041(retina development in camera-type eye)
DMD	dystrophin	81.2701	43.4043	1.8724	0.304506	0.277678	Homo sapiens dystrophin (DMD), transcrip	GO:0002162(dystroglycan binding)|GO:0002166(beta-dystroglycan binding)|GO:0003779(actin binding)|GO:0005178(integrin binding)|GO:0005200(structural constituent of cytoskeleton)|GO:0005515(protein binding)|GO:0005626(insoluble fraction)|GO:0005634(nucleus)|GO:0005737(cytoplasm)|GO:0005792(microsome)|GO:0005829(cytosol)|GO:0005856(cytoskeleton)|GO:0006355(regulation of transcription, DNA-dependent)…
SGCA	sarcoglycan, alpha (50kDa dystrophin-ass	116.633	62.6692	1.8611	0.337731	0.19646	Homo sapiens sarcoglycan, alpha (50kDa d	GO:0005509(calcium ion binding)|GO:0005737(cytoplasm)|GO:0005856(cytoskeleton)|GO:0005911(cell-cell junction)|GO:0006936(muscle contraction)|GO:0007517(muscle organ development)|GO:0016010(dystrophin-associated glycoprotein complex)|GO:0016012(sarcoglycan complex)|GO:0016021(integral to membrane)|GO:0042383(sarcolemma)|GO:0045121(membrane raft)
NACC1	nucleus accumbens associated 1, BEN and	2148.47	1154.9	1.8603	0.227327	0.139398	Homo sapiens nucleus accumbens associate	GO:0005634(nucleus)|GO:0005730(nucleolus)|GO:0005737(cytoplasm)|GO:0006917(induction of apoptosis)|GO:0008284(positive regulation of cell proliferation)|GO:0016604(nuclear body)|GO:0043231(intracellular membrane-bounded organelle)|GO:0045892(negative regulation of transcription, DNA-dependent)|GO:0051260(protein homooligomerization)
GLTSCR1	glioma tumor suppressor candidate region	1908.49	1026.3	1.85959	0.311637	0.0667234	Homo sapiens glioma tumor suppressor can	GO:0005515(protein binding)
CNTNAP4	contactin associated protein-like 4	146.728	78.9795	1.8578	0.206599	0.305935	Homo sapiens cDNA FLJ30224 fis, clone BR	GO:0005102(receptor binding)|GO:0007155(cell adhesion)|GO:0007165(signal transduction)|GO:0016020(membrane)|GO:0016021(integral to membrane)
RGS2	regulator of G-protein signaling 2, 24kD	7493.5	4038.31	1.8556	0.136389	0.347596	Homo sapiens regulator of G-protein sign	GO:0004871(signal transducer activity)|GO:0005096(GTPase activator activity)|GO:0005516(calmodulin binding)|GO:0005634(nucleus)|GO:0005730(nucleolus)|GO:0005737(cytoplasm)|GO:0005739(mitochondrion)|GO:0005829(cytosol)|GO:0005886(plasma membrane)|GO:0006417(regulation of translation)|GO:0007049(cell cycle)|GO:0008277(regulation of G-protein coupled receptor protein signaling pathway)|GO:0009898(in…
TNFSF13	tumor necrosis factor (ligand) superfami	116.076	62.8361	1.84728	0.350146	0.147758	Homo sapiens tumor necrosis factor (liga	GO:0002426(immunoglobulin production in mucosal tissue)|GO:0002636(positive regulation of germinal center formation)|GO:0005102(receptor binding)|GO:0005125(cytokine activity)|GO:0005164(tumor necrosis factor receptor binding)|GO:0005576(extracellular region)|GO:0005615(extracellular space)|GO:0005654(nucleoplasm)|GO:0005829(cytosol)|GO:0007165(signal transduction)|GO:0008284(positive regulation …
ANGPT1	angiopoietin 1	627.071	339.627	1.84635	0.325212	0.311173	Homo sapiens angiopoietin 1 (ANGPT1), tr	GO:0001936(regulation of endothelial cell proliferation)|GO:0002040(sprouting angiogenesis)|GO:0002092(positive regulation of receptor internalization)|GO:0005576(extracellular region)|GO:0005615(extracellular space)|GO:0005886(plasma membrane)|GO:0005902(microvillus)|GO:0006916(anti-apoptosis)|GO:0007162(negative regulation of cell adhesion)|GO:0007165(signal transduction)|GO:0007171(activation …
NR4A1	nuclear receptor subfamily 4, group A, m	42271	22917.8	1.84446	0.197893	0.329171	Homo sapiens nuclear receptor subfamily	GO:0001077(RNA polymerase II core promoter proximal region sequence-specific DNA binding transcription factor activity involved in positive regulation of transcription)|GO:0001938(positive regulation of endothelial cell proliferation)|GO:0002042(cell migration involved in sprouting angiogenesis)|GO:0003677(DNA binding)|GO:0003700(sequence-specific DNA binding transcription factor activity)|GO:000…
ID2	inhibitor of DNA binding 2, dominant neg	3909.84	2127.6	1.83768	0.211931	0.150355	Homo sapiens inhibitor of DNA binding 2,	GO:0000122(negative regulation of transcription from RNA polymerase II promoter)|GO:0000785(chromatin)|GO:0001656(metanephros development)|GO:0001779(natural killer cell differentiation)|GO:0002521(leukocyte differentiation)|GO:0003166(bundle of His development)|GO:0005515(protein binding)|GO:0005634(nucleus)|GO:0005730(nucleolus)|GO:0005737(cytoplasm)|GO:0005829(cytosol)|GO:0007275(multicellular…
FABP7	fatty acid binding protein 7, brain	151.052	82.4741	1.83151	0.446733	0.400544	Homo sapiens fatty acid binding protein	GO:0005215(transporter activity)|GO:0005634(nucleus)|GO:0005737(cytoplasm)|GO:0007399(nervous system development)|GO:0008285(negative regulation of cell proliferation)|GO:0008289(lipid binding)|GO:0021846(cell proliferation in forebrain)|GO:0022008(neurogenesis)|GO:0042995(cell projection)|GO:0043025(neuronal cell body)|GO:0050673(epithelial cell proliferation)|GO:0060134(prepulse inhibition)
BMP4	bone morphogenetic protein 4	257.129	140.556	1.82937	0.353437	0.458051	Homo sapiens bone morphogenetic protein	GO:0000122(negative regulation of transcription from RNA polymerase II promoter)|GO:0000186(activation of MAPKK activity)|GO:0001525(angiogenesis)|GO:0001541(ovarian follicle development)|GO:0001568(blood vessel development)|GO:0001649(osteoblast differentiation)|GO:0001657(ureteric bud development)|GO:0001658(branching involved in ureteric bud morphogenesis)|GO:0001759(organ induction)|GO:000182…
MANSC1	MANSC domain containing 1	80.6725	44.0995	1.82933	0.33108	0.341353	Homo sapiens MANSC domain containing 1 (	GO:0016020(membrane)|GO:0016021(integral to membrane)
INPP4B	inositol polyphosphate-4-phosphatase, ty	220.465	120.647	1.82736	0.203911	0.349217	Homo sapiens inositol polyphosphate-4-ph	GO:0007165(signal transduction)|GO:0016316(phosphatidylinositol-3,4-bisphosphate 4-phosphatase activity)|GO:0016787(hydrolase activity)|GO:0034597(phosphatidylinositol-4,5-bisphosphate 4-phosphatase activity)
NFATC2	nuclear factor of activated T-cells, cyt	334.211	184.11	1.81527	0.373498	0.172421	nuclear factor of activated T-cells, cyt	GO:0001816(cytokine production)|GO:0003677(DNA binding)|GO:0003700(sequence-specific DNA binding transcription factor activity)|GO:0005515(protein binding)|GO:0005634(nucleus)|GO:0005730(nucleolus)|GO:0005737(cytoplasm)|GO:0005829(cytosol)|GO:0005886(plasma membrane)|GO:0006355(regulation of transcription, DNA-dependent)|GO:0006974(response to DNA damage stimulus)|GO:0015629(actin cytoskeleton)|G…
ARHGAP29	Rho GTPase activating protein 29	122.985	67.7824	1.81441	0.171618	0.129821	Homo sapiens Rho GTPase activating prote	GO:0005096(GTPase activator activity)|GO:0005100(Rho GTPase activator activity)|GO:0005829(cytosol)|GO:0007264(small GTPase mediated signal transduction)|GO:0007266(Rho protein signal transduction)|GO:0032321(positive regulation of Rho GTPase activity)|GO:0046872(metal ion binding)|GO:0051056(regulation of small GTPase mediated signal transduction)
PLK3	polo-like kinase 3	1334.27	735.993	1.81289	0.279807	0.319036	Homo sapiens polo-like kinase 3 (PLK3),	GO:0000082(G1/S transition of mitotic cell cycle)|GO:0000084(S phase of mitotic cell cycle)|GO:0000086(G2/M transition of mitotic cell cycle)|GO:0000122(negative regulation of transcription from RNA polymerase II promoter)|GO:0000166(nucleotide binding)|GO:0000302(response to reactive oxygen species)|GO:0000910(cytokinesis)|GO:0002039(p53 binding)|GO:0004674(protein serine/threonine kinase activi…
ETV5	ets variant 5	368.989	204.458	1.80472	0.181068	0.16104	Homo sapiens ets variant 5 (ETV5), mRNA	GO:0003677(DNA binding)|GO:0003700(sequence-specific DNA binding transcription factor activity)|GO:0005634(nucleus)|GO:0006355(regulation of transcription, DNA-dependent)|GO:0034599(cellular response to oxidative stress)|GO:0043565(sequence-specific DNA binding)|GO:0044212(transcription regulatory region DNA binding)|GO:0045893(positive regulation of transcription, DNA-dependent)|GO:0060762(regul…
CRYAB	crystallin, alpha B	4342.8	2407.29	1.80402	0.42192	0.182338	Homo sapiens crystallin, alpha B (CRYAB)	GO:0005212(structural constituent of eye lens)|GO:0005515(protein binding)|GO:0005634(nucleus)|GO:0005737(cytoplasm)|GO:0006457(protein folding)|GO:0006916(anti-apoptosis)|GO:0006936(muscle contraction)|GO:0032387(negative regulation of intracellular transport)|GO:0042803(protein homodimerization activity)|GO:0051082(unfolded protein binding)|GO:0051260(protein homooligomerization)
CPM	carboxypeptidase M	9328.78	5175.67	1.80243	0.33067	0.289452	Homo sapiens carboxypeptidase M (CPM), t	GO:0004180(carboxypeptidase activity)|GO:0004181(metallocarboxypeptidase activity)|GO:0005634(nucleus)|GO:0005730(nucleolus)|GO:0005737(cytoplasm)|GO:0005886(plasma membrane)|GO:0006508(proteolysis)|GO:0008233(peptidase activity)|GO:0008237(metallopeptidase activity)|GO:0008270(zinc ion binding)|GO:0009653(anatomical structure morphogenesis)|GO:0031225(anchored to membrane)|GO:0046872(metal ion b…
SFRP1	secreted frizzled-related protein 1	5465.06	3035.08	1.80063	0.169164	0.398803	Homo sapiens secreted frizzled-related p	GO:0001649(osteoblast differentiation)|GO:0001657(ureteric bud development)|GO:0001756(somitogenesis)|GO:0001843(neural tube closure)|GO:0001944(vasculature development)|GO:0001954(positive regulation of cell-matrix adhesion)|GO:0002244(hemopoietic progenitor cell differentiation)|GO:0004197(cysteine-type endopeptidase activity)|GO:0005109(frizzled binding)|GO:0005576(extracellular region)|GO:000…
LRRC37A3	leucine rich repeat containing 37, membe	161.565	89.8078	1.79901	0.0918507	0.149797	Homo sapiens leucine rich repeat contain	GO:0016020(membrane)|GO:0016021(integral to membrane)
FBN1	fibrillin 1	3973.06	2212.66	1.79561	0.147399	0.176286	Homo sapiens fibrillin 1 (FBN1), mRNA [N	GO:0001501(skeletal system development)|GO:0001527(microfibril)|GO:0005201(extracellular matrix structural constituent)|GO:0005509(calcium ion binding)|GO:0005515(protein binding)|GO:0005576(extracellular region)|GO:0005578(proteinaceous extracellular matrix)|GO:0005604(basement membrane)|GO:0005615(extracellular space)|GO:0007507(heart development)|GO:0031012(extracellular matrix)|GO:0035582(neg…
HIST2H2BE	histone cluster 2, H2be	2771.53	1549.7	1.78843	0.328637	0.276176	Homo sapiens histone cluster 2, H2be (HI	GO:0000786(nucleosome)|GO:0003677(DNA binding)|GO:0005634(nucleus)|GO:0005694(chromosome)|GO:0006334(nucleosome assembly)|GO:0042742(defense response to bacterium)
NAMPT	nicotinamide phosphoribosyltransferase	462.434	259.011	1.78539	0.329036	0.196708	Homo sapiens nicotinamide phosphoribosyl	GO:0004514(nicotinate-nucleotide diphosphorylase (carboxylating) activity)|GO:0004516(nicotinate phosphoribosyltransferase activity)|GO:0005125(cytokine activity)|GO:0005737(cytoplasm)|GO:0005829(cytosol)|GO:0006766(vitamin metabolic process)|GO:0006767(water-soluble vitamin metabolic process)|GO:0006769(nicotinamide metabolic process)|GO:0007165(signal transduction)|GO:0007267(cell-cell signalin…
MMP2	matrix metallopeptidase 2 (gelatinase A,	1357.96	761.323	1.78369	0.438441	0.477225	Homo sapiens matrix metallopeptidase 2 (	GO:0001525(angiogenesis)|GO:0001666(response to hypoxia)|GO:0001955(blood vessel maturation)|GO:0001957(intramembranous ossification)|GO:0004222(metalloendopeptidase activity)|GO:0005576(extracellular region)|GO:0005578(proteinaceous extracellular matrix)|GO:0005615(extracellular space)|GO:0005634(nucleus)|GO:0005886(plasma membrane)|GO:0006508(proteolysis)|GO:0008152(metabolic process)|GO:000823…
PPP1R1B	protein phosphatase 1, regulatory (inhib	684.933	384.492	1.78139	0.469646	0.362731	Homo sapiens protein phosphatase 1, regu	GO:0001975(response to amphetamine)|GO:0004860(protein kinase inhibitor activity)|GO:0004862(cAMP-dependent protein kinase inhibitor activity)|GO:0004864(protein phosphatase inhibitor activity)|GO:0005102(receptor binding)|GO:0005634(nucleus)|GO:0005737(cytoplasm)|GO:0005829(cytosol)|GO:0006351(transcription, DNA-dependent)|GO:0007165(signal transduction)|GO:0007621(negative regulation of female …
TGFB2	transforming growth factor, beta 2	1310.11	735.555	1.78111	0.0856164	0.214915	Homo sapiens transforming growth factor,	GO:0000902(cell morphogenesis)|GO:0001525(angiogenesis)|GO:0001540(beta-amyloid binding)|GO:0001654(eye development)|GO:0001666(response to hypoxia)|GO:0001837(epithelial to mesenchymal transition)|GO:0001942(hair follicle development)|GO:0002576(platelet degranulation)|GO:0003007(heart morphogenesis)|GO:0004702(receptor signaling protein serine/threonine kinase activity)|GO:0005102(receptor bind…
KLF9	Kruppel-like factor 9	1433.63	805.525	1.77974	0.35745	0.219924	Homo sapiens Kruppel-like factor 9 (KLF9	GO:0003677(DNA binding)|GO:0003700(sequence-specific DNA binding transcription factor activity)|GO:0005622(intracellular)|GO:0005634(nucleus)|GO:0006357(regulation of transcription from RNA polymerase II promoter)|GO:0007566(embryo implantation)|GO:0008270(zinc ion binding)|GO:0046872(metal ion binding)|GO:0050847(progesterone receptor signaling pathway)|GO:0097067(cellular response to thyroid ho…
MEGF10	multiple EGF-like-domains 10	259.435	146.238	1.77406	0.434492	0.166859	Homo sapiens multiple EGF-like-domains 1	GO:0001891(phagocytic cup)|GO:0005886(plasma membrane)|GO:0006909(phagocytosis)|GO:0007155(cell adhesion)|GO:0016021(integral to membrane)|GO:0016323(basolateral plasma membrane)|GO:0042995(cell projection)
SEMA6D	sema domain, transmembrane domain (TM),	289.801	163.46	1.77291	0.294571	0.488294	Homo sapiens sema domain, transmembrane	GO:0004872(receptor activity)|GO:0005737(cytoplasm)|GO:0005794(Golgi apparatus)|GO:0005886(plasma membrane)|GO:0007275(multicellular organismal development)|GO:0007399(nervous system development)|GO:0007411(axon guidance)|GO:0016021(integral to membrane)|GO:0030154(cell differentiation)
IGFBP5	insulin-like growth factor binding prote	1484.97	838.65	1.77067	0.231136	0.173028	Homo sapiens insulin-like growth factor	GO:0001558(regulation of cell growth)|GO:0001649(osteoblast differentiation)|GO:0001968(fibronectin binding)|GO:0005515(protein binding)|GO:0005576(extracellular region)|GO:0006006(glucose metabolic process)|GO:0007165(signal transduction)|GO:0014912(negative regulation of smooth muscle cell migration)|GO:0016942(insulin-like growth factor binding protein complex)|GO:0017148(negative regulation o…
PODNL1	podocan-like 1	1095.75	621.061	1.76432	0.246643	0.164754	Homo sapiens podocan-like 1 (PODNL1), tr	GO:0005576(extracellular region)|GO:0005578(proteinaceous extracellular matrix)
MPZL2	myelin protein zero-like 2	127.26	72.163	1.7635	0.277594	0.245888	Homo sapiens myelin protein zero-like 2	GO:0005515(protein binding)|GO:0005856(cytoskeleton)|GO:0007155(cell adhesion)|GO:0007156(homophilic cell adhesion)|GO:0009653(anatomical structure morphogenesis)|GO:0016020(membrane)|GO:0016021(integral to membrane)
SPRED1	sprouty-related, EVH1 domain containing	498.279	283.358	1.75848	0.0676152	0.127905	Homo sapiens sprouty-related, EVH1 domai	GO:0000188(inactivation of MAPK activity)|GO:0005173(stem cell factor receptor binding)|GO:0005634(nucleus)|GO:0005730(nucleolus)|GO:0005737(cytoplasm)|GO:0005886(plasma membrane)|GO:0005901(caveola)|GO:0007275(multicellular organismal development)|GO:0009966(regulation of signal transduction)|GO:0010923(negative regulation of phosphatase activity)|GO:0019902(phosphatase binding)
PTX3	pentraxin 3, long	5502.06	3139.9	1.7523	0.492144	0.198925	Homo sapiens pentraxin 3, long (PTX3), m	GO:0001872(1,3-beta-D-glucan binding)|GO:0001878(response to yeast)|GO:0005576(extracellular region)|GO:0006954(inflammatory response)|GO:0008228(opsonization)|GO:0045429(positive regulation of nitric oxide biosynthetic process)|GO:0050766(positive regulation of phagocytosis)
SIM2	single-minded homolog 2 (Drosophila)	197.807	112.977	1.75086	0.223965	0.150308	Homo sapiens single-minded homolog 2 (Dr	GO:0000122(negative regulation of transcription from RNA polymerase II promoter)|GO:0003677(DNA binding)|GO:0003700(sequence-specific DNA binding transcription factor activity)|GO:0004871(signal transducer activity)|GO:0005634(nucleus)|GO:0005730(nucleolus)|GO:0006355(regulation of transcription, DNA-dependent)|GO:0007275(multicellular organismal development)|GO:0007399(nervous system development…
SPRY2	sprouty homolog 2 (Drosophila)	1519.98	868.509	1.7501	0.240506	0.339283	Homo sapiens sprouty homolog 2 (Drosophi	GO:0005737(cytoplasm)|GO:0005829(cytosol)|GO:0005856(cytoskeleton)|GO:0005874(microtubule)|GO:0005886(plasma membrane)|GO:0007173(epidermal growth factor receptor signaling pathway)|GO:0007275(multicellular organismal development)|GO:0007605(sensory perception of sound)|GO:0008285(negative regulation of cell proliferation)|GO:0009966(regulation of signal transduction)|GO:0010628(positive regulati…
AFAP1L2	actin filament associated protein 1-like	716.936	410.901	1.74479	0.0310591	0.150482	Homo sapiens actin filament associated p	GO:0005634(nucleus)|GO:0005737(cytoplasm)|GO:0005886(plasma membrane)|GO:0006954(inflammatory response)|GO:0007346(regulation of mitotic cell cycle)|GO:0016235(aggresome)|GO:0017124(SH3 domain binding)|GO:0030296(protein tyrosine kinase activator activity)|GO:0032675(regulation of interleukin-6 production)|GO:0032757(positive regulation of interleukin-8 production)|GO:0042169(SH2 domain binding)|…
COL8A1	collagen, type VIII, alpha 1	8636.17	4950.16	1.74463	0.413649	0.10399	Homo sapiens collagen, type VIII, alpha	GO:0001525(angiogenesis)|GO:0005576(extracellular region)|GO:0005581(collagen)|GO:0005591(collagen type VIII)|GO:0005604(basement membrane)|GO:0007155(cell adhesion)|GO:0010811(positive regulation of cell-substrate adhesion)|GO:0031012(extracellular matrix)|GO:0048593(camera-type eye morphogenesis)|GO:0050673(epithelial cell proliferation)
NUAK1	NUAK family, SNF1-like kinase, 1	7339.61	4223.62	1.73775	0.250909	0.336671	Homo sapiens NUAK family, SNF1-like kina	GO:0000166(nucleotide binding)|GO:0002039(p53 binding)|GO:0004674(protein serine/threonine kinase activity)|GO:0005515(protein binding)|GO:0005524(ATP binding)|GO:0005634(nucleus)|GO:0005737(cytoplasm)|GO:0006974(response to DNA damage stimulus)|GO:0030155(regulation of cell adhesion)|GO:0035507(regulation of myosin-light-chain-phosphatase activity)|GO:0042127(regulation of cell proliferation)|GO…
CX3CR1	chemokine (C-X3-C motif) receptor 1	70.8259	40.8156	1.73527	0.106867	0.249587	Homo sapiens chemokine (C-X3-C motif) re	GO:0002282(microglial cell activation involved in immune response)|GO:0004871(signal transducer activity)|GO:0004872(receptor activity)|GO:0004930(G-protein coupled receptor activity)|GO:0004950(chemokine receptor activity)|GO:0005515(protein binding)|GO:0005886(plasma membrane)|GO:0005887(integral to plasma membrane)|GO:0006935(chemotaxis)|GO:0006968(cellular defense response)|GO:0007155(cell ad…
LOC730102	quinone oxidoreductase-like protein 2 ps	211.969	122.228	1.73421	0.146871	0.108493	Homo sapiens quinone oxidoreductase-like
PHACTR3	phosphatase and actin regulator 3	277.133	159.845	1.73377	0.051556	0.18127	Homo sapiens phosphatase and actin regul	GO:0003779(actin binding)|GO:0004864(protein phosphatase inhibitor activity)|GO:0005634(nucleus)|GO:0016363(nuclear matrix)
LOC284454	uncharacterized LOC284454	29105.2	16789.4	1.73354	0.239475	0.393814	Homo sapiens uncharacterized LOC284454 (
PLA2G4C	phospholipase A2, group IVC (cytosolic,	82.8726	47.9065	1.72988	0.224268	0.333769	Homo sapiens phospholipase A2, group IVC	GO:0005543(phospholipid binding)|GO:0005622(intracellular)|GO:0005829(cytosol)|GO:0006644(phospholipid metabolic process)|GO:0006954(inflammatory response)|GO:0007567(parturition)|GO:0008152(metabolic process)|GO:0016020(membrane)|GO:0016042(lipid catabolic process)|GO:0016787(hydrolase activity)|GO:0019369(arachidonic acid metabolic process)|GO:0035556(intracellular signal transduction)|GO:00464…
NR1D1	nuclear receptor subfamily 1, group D, m	7406.08	4285.99	1.72797	0.143474	0.0843068	Homo sapiens nuclear receptor subfamily	GO:0000122(negative regulation of transcription from RNA polymerase II promoter)|GO:0000790(nuclear chromatin)|GO:0003700(sequence-specific DNA binding transcription factor activity)|GO:0003707(steroid hormone receptor activity)|GO:0003714(transcription corepressor activity)|GO:0004872(receptor activity)|GO:0004879(ligand-dependent nuclear receptor activity)|GO:0005634(nucleus)|GO:0005654(nucleop…
SOD3	superoxide dismutase 3, extracellular	31376.7	18196.3	1.72434	0.255684	0.369842	Homo sapiens superoxide dismutase 3, ext	GO:0001666(response to hypoxia)|GO:0004784(superoxide dismutase activity)|GO:0005507(copper ion binding)|GO:0005515(protein binding)|GO:0005576(extracellular region)|GO:0005615(extracellular space)|GO:0005625(soluble fraction)|GO:0005634(nucleus)|GO:0005737(cytoplasm)|GO:0005739(mitochondrion)|GO:0005802(trans-Golgi network)|GO:0005829(cytosol)|GO:0008201(heparin binding)|GO:0008270(zinc ion bind…
PDGFRB	platelet-derived growth factor receptor,	2100.94	1220.97	1.72072	0.127561	0.288422	Homo sapiens platelet-derived growth fac	GO:0000166(nucleotide binding)|GO:0001701(in utero embryonic development)|GO:0001822(kidney development)|GO:0001894(tissue homeostasis)|GO:0004713(protein tyrosine kinase activity)|GO:0004871(signal transducer activity)|GO:0004872(receptor activity)|GO:0004992(platelet activating factor receptor activity)|GO:0005017(platelet-derived growth factor receptor activity)|GO:0005019(platelet-derived gro…
IGFBP6	insulin-like growth factor binding prote	1082.81	629.333	1.72057	0.028029	0.203422	Homo sapiens insulin-like growth factor	GO:0001558(regulation of cell growth)|GO:0005576(extracellular region)|GO:0005615(extracellular space)|GO:0005737(cytoplasm)|GO:0005794(Golgi apparatus)|GO:0007165(signal transduction)|GO:0008285(negative regulation of cell proliferation)|GO:0031994(insulin-like growth factor I binding)
AXIN2	axin 2	236.609	137.558	1.72006	0.260584	0.0924417	Homo sapiens axin 2 (AXIN2), mRNA [NM_00	GO:0001934(positive regulation of protein phosphorylation)|GO:0001957(intramembranous ossification)|GO:0003413(chondrocyte differentiation involved in endochondral bone morphogenesis)|GO:0004871(signal transducer activity)|GO:0005096(GTPase activator activity)|GO:0005622(intracellular)|GO:0005634(nucleus)|GO:0005737(cytoplasm)|GO:0005813(centrosome)|GO:0005881(cytoplasmic microtubule)|GO:0005886(…
SOCS5	suppressor of cytokine signaling 5	1014.12	589.791	1.71946	0.295997	0.327389	Homo sapiens suppressor of cytokine sign	GO:0005154(epidermal growth factor receptor binding)|GO:0005515(protein binding)|GO:0007173(epidermal growth factor receptor signaling pathway)|GO:0007175(negative regulation of epidermal growth factor receptor activity)|GO:0009968(negative regulation of signal transduction)|GO:0016049(cell growth)|GO:0019221(cytokine-mediated signaling pathway)|GO:0030971(receptor tyrosine kinase binding)|GO:003…
MTSS1	metastasis suppressor 1	204.818	119.141	1.71913	0.250693	0.390123	Homo sapiens metastasis suppressor 1 (MT	GO:0001726(ruffle)|GO:0003785(actin monomer binding)|GO:0005102(receptor binding)|GO:0005515(protein binding)|GO:0005737(cytoplasm)|GO:0006928(cellular component movement)|GO:0007155(cell adhesion)|GO:0007165(signal transduction)|GO:0007169(transmembrane receptor protein tyrosine kinase signaling pathway)|GO:0008093(cytoskeletal adaptor activity)|GO:0015629(actin cytoskeleton)|GO:0017124(SH3 doma…
EIF4E3	eukaryotic translation initiation factor	148.371	86.3121	1.71901	0.270095	0.467674	Homo sapiens eukaryotic translation init	GO:0003723(RNA binding)|GO:0003743(translation initiation factor activity)|GO:0005737(cytoplasm)|GO:0005845(mRNA cap binding complex)|GO:0006417(regulation of translation)
AKR1C3	aldo-keto reductase family 1, member C3	250.956	146.062	1.71814	0.211691	0.396655	Homo sapiens aldo-keto reductase family	GO:0004033(aldo-keto reductase (NADP) activity)|GO:0005622(intracellular)|GO:0005737(cytoplasm)|GO:0006693(prostaglandin metabolic process)|GO:0016491(oxidoreductase activity)|GO:0047017(prostaglandin-F synthase activity)|GO:0047026(androsterone dehydrogenase (A-specific) activity)|GO:0047045(testosterone 17-beta-dehydrogenase (NADP+) activity)|GO:0047115(trans-1,2-dihydrobenzene-1,2-diol dehydro…
CD97	CD97 molecule	2401.66	1403.62	1.71105	0.344775	0.188985	Homo sapiens CD97 molecule (CD97), trans	GO:0004871(signal transducer activity)|GO:0004872(receptor activity)|GO:0004888(transmembrane receptor activity)|GO:0004930(G-protein coupled receptor activity)|GO:0005509(calcium ion binding)|GO:0005576(extracellular region)|GO:0005615(extracellular space)|GO:0005886(plasma membrane)|GO:0005887(integral to plasma membrane)|GO:0006928(cellular component movement)|GO:0006954(inflammatory response)…
SP110	SP110 nuclear body protein	415.784	243.083	1.71046	0.486487	0.164806	Homo sapiens SP110 nuclear body protein	GO:0003677(DNA binding)|GO:0004871(signal transducer activity)|GO:0005488(binding)|GO:0005634(nucleus)|GO:0006355(regulation of transcription, DNA-dependent)|GO:0007165(signal transduction)|GO:0008270(zinc ion binding)|GO:0044419(interspecies interaction between organisms)|GO:0046872(metal ion binding)
ACVR1	activin A receptor, type I	1238.29	724.514	1.70913	0.302514	0.133462	Homo sapiens activin A receptor, type I	GO:0000082(G1/S transition of mitotic cell cycle)|GO:0000166(nucleotide binding)|GO:0001569(patterning of blood vessels)|GO:0001655(urogenital system development)|GO:0001701(in utero embryonic development)|GO:0001702(gastrulation with mouth forming second)|GO:0001707(mesoderm formation)|GO:0001755(neural crest cell migration)|GO:0002526(acute inflammatory response)|GO:0004674(protein serine/threo…
FGF2	fibroblast growth factor 2 (basic)	1329.57	778.328	1.70824	0.277286	0.341827	Homo sapiens fibroblast growth factor 2	GO:0000186(activation of MAPKK activity)|GO:0000187(activation of MAPK activity)|GO:0000189(MAPK import into nucleus)|GO:0001658(branching involved in ureteric bud morphogenesis)|GO:0001759(organ induction)|GO:0001934(positive regulation of protein phosphorylation)|GO:0001938(positive regulation of endothelial cell proliferation)|GO:0002042(cell migration involved in sprouting angiogenesis)|GO:00…
KLF10	Kruppel-like factor 10	1772.3	1037.69	1.70793	0.112077	0.324485	Homo sapiens Kruppel-like factor 10 (KLF	GO:0000122(negative regulation of transcription from RNA polymerase II promoter)|GO:0001501(skeletal system development)|GO:0003676(nucleic acid binding)|GO:0003677(DNA binding)|GO:0003700(sequence-specific DNA binding transcription factor activity)|GO:0005515(protein binding)|GO:0005622(intracellular)|GO:0005634(nucleus)|GO:0006917(induction of apoptosis)|GO:0007179(transforming growth factor be…
CAMK2A	calcium/calmodulin-dependent protein kin	79.5818	46.6919	1.7044	0.194796	0.157455	Homo sapiens calcium/calmodulin-dependen	GO:0000166(nucleotide binding)|GO:0004683(calmodulin-dependent protein kinase activity)|GO:0005515(protein binding)|GO:0005516(calmodulin binding)|GO:0005524(ATP binding)|GO:0005654(nucleoplasm)|GO:0005829(cytosol)|GO:0005886(plasma membrane)|GO:0006468(protein phosphorylation)|GO:0007268(synaptic transmission)|GO:0016301(kinase activity)|GO:0019221(cytokine-mediated signaling pathway)|GO:0030054…
RGL1	ral guanine nucleotide dissociation stim	4748.49	2787.75	1.70334	0.158969	0.317529	Homo sapiens ral guanine nucleotide diss	GO:0005085(guanyl-nucleotide exchange factor activity)|GO:0005575(cellular_component)|GO:0005622(intracellular)|GO:0005829(cytosol)|GO:0007165(signal transduction)|GO:0007264(small GTPase mediated signal transduction)|GO:0008321(Ral guanyl-nucleotide exchange factor activity)|GO:0044255(cellular lipid metabolic process)|GO:0051056(regulation of small GTPase mediated signal transduction)
HES1	hairy and enhancer of split 1, (Drosophi	2702.13	1590.1	1.69934	0.145768	0.369783	Homo sapiens hairy and enhancer of split	GO:0000122(negative regulation of transcription from RNA polymerase II promoter)|GO:0000981(sequence-specific DNA binding RNA polymerase II transcription factor activity)|GO:0001078(RNA polymerase II core promoter proximal region sequence-specific DNA binding transcription factor activity involved in negative regulation of transcription)|GO:0001701(in utero embryonic development)|GO:0001889(liver…
MAFB	v-maf musculoaponeurotic fibrosarcoma on	2775.1	1634.31	1.69802	0.199228	0.353578	Homo sapiens v-maf musculoaponeurotic fi	GO:0003700(sequence-specific DNA binding transcription factor activity)|GO:0005515(protein binding)|GO:0005634(nucleus)|GO:0005667(transcription factor complex)|GO:0007379(segment specification)|GO:0007423(sensory organ development)|GO:0007585(respiratory gaseous exchange)|GO:0008134(transcription factor binding)|GO:0021571(rhombomere 5 development)|GO:0021572(rhombomere 6 development)|GO:0035284…
SUSD5	sushi domain containing 5	2199.75	1299.19	1.69317	0.338327	0.354869	Homo sapiens sushi domain containing 5 (	GO:0005488(binding)|GO:0005540(hyaluronic acid binding)|GO:0007155(cell adhesion)|GO:0016020(membrane)|GO:0016021(integral to membrane)
ZNF503	zinc finger protein 503	1375.33	813.099	1.69147	0.204276	0.246614	Homo sapiens zinc finger protein 503 (ZN	GO:0003676(nucleic acid binding)|GO:0005622(intracellular)|GO:0005634(nucleus)|GO:0006355(regulation of transcription, DNA-dependent)|GO:0008270(zinc ion binding)|GO:0046872(metal ion binding)
TNFRSF21	tumor necrosis factor receptor superfami	467.155	276.303	1.69074	0.358954	0.369615	Homo sapiens tumor necrosis factor recep	GO:0004872(receptor activity)|GO:0005515(protein binding)|GO:0005737(cytoplasm)|GO:0005886(plasma membrane)|GO:0007165(signal transduction)|GO:0016021(integral to membrane)|GO:0030424(axon)|GO:0044255(cellular lipid metabolic process)|GO:0051402(neuron apoptosis)
TMSB4X	thymosin beta 4, X-linked	13217.1	7823.47	1.68941	0.344736	0.394598	Homo sapiens thymosin beta 4, X-linked (	GO:0001649(osteoblast differentiation)|GO:0002576(platelet degranulation)|GO:0003779(actin binding)|GO:0005515(protein binding)|GO:0005576(extracellular region)|GO:0005634(nucleus)|GO:0005737(cytoplasm)|GO:0005829(cytosol)|GO:0005856(cytoskeleton)|GO:0007596(blood coagulation)|GO:0030036(actin cytoskeleton organization)|GO:0030168(platelet activation)|GO:0030334(regulation of cell migration)|GO:0…
SLC35F3	solute carrier family 35, member F3	595.583	352.837	1.68798	0.235831	0.337135	Homo sapiens solute carrier family 35, m	GO:0006810(transport)|GO:0016020(membrane)|GO:0016021(integral to membrane)
C10orf107	chromosome 10 open reading frame 107	117.003	69.3817	1.68636	0.117151	0.0449206	Homo sapiens chromosome 10 open reading
FGR	Gardner-Rasheed feline sarcoma viral (v-	79.3588	47.0732	1.68586	0.324608	0.099224	Homo sapiens Gardner-Rasheed feline sarc	GO:0000166(nucleotide binding)|GO:0001784(phosphotyrosine binding)|GO:0002768(immune response-regulating cell surface receptor signaling pathway)|GO:0004713(protein tyrosine kinase activity)|GO:0004715(non-membrane spanning protein tyrosine kinase activity)|GO:0005524(ATP binding)|GO:0005737(cytoplasm)|GO:0005739(mitochondrion)|GO:0005743(mitochondrial inner membrane)|GO:0005758(mitochondrial int…
DIXDC1	DIX domain containing 1	407.785	241.956	1.68537	0.113584	0.168949	Homo sapiens DIX domain containing 1 (DI	GO:0003779(actin binding)|GO:0004871(signal transducer activity)|GO:0005515(protein binding)|GO:0005622(intracellular)|GO:0005737(cytoplasm)|GO:0005829(cytosol)|GO:0005925(focal adhesion)|GO:0005938(cell cortex)|GO:0007049(cell cycle)|GO:0007275(multicellular organismal development)|GO:0019904(protein domain specific binding)|GO:0021695(cerebellar cortex development)|GO:0021799(cerebral cortex ra…
CACNA2D3	calcium channel, voltage-dependent, alph	308.609	183.253	1.68406	0.230274	0.207707	Homo sapiens voltage-gated calcium chann	GO:0005244(voltage-gated ion channel activity)|GO:0005245(voltage-gated calcium channel activity)|GO:0006811(ion transport)|GO:0016020(membrane)|GO:0016021(integral to membrane)|GO:0046872(metal ion binding)
NINJ2	ninjurin 2	574.335	341.33	1.68264	0.231236	0.144532	Homo sapiens ninjurin 2 (NINJ2), mRNA [N	GO:0005887(integral to plasma membrane)|GO:0007155(cell adhesion)|GO:0007158(neuron cell-cell adhesion)|GO:0007399(nervous system development)|GO:0016020(membrane)|GO:0042246(tissue regeneration)
ARHGEF15	Rho guanine nucleotide exchange factor (	182.915	109.116	1.67633	0.181151	0.142507	Homo sapiens Rho guanine nucleotide exch	GO:0005085(guanyl-nucleotide exchange factor activity)|GO:0005089(Rho guanyl-nucleotide exchange factor activity)|GO:0005096(GTPase activator activity)|GO:0005515(protein binding)|GO:0005622(intracellular)|GO:0005737(cytoplasm)|GO:0030425(dendrite)|GO:0035023(regulation of Rho protein signal transduction)|GO:0042995(cell projection)|GO:0050790(regulation of catalytic activity)|GO:0051496(positive…
GPR125	G protein-coupled receptor 125	9054.08	5414.43	1.67221	0.16495	0.285088	Homo sapiens G protein-coupled receptor	GO:0004871(signal transducer activity)|GO:0004872(receptor activity)|GO:0004930(G-protein coupled receptor activity)|GO:0005886(plasma membrane)|GO:0007186(G-protein coupled receptor protein signaling pathway)|GO:0007218(neuropeptide signaling pathway)|GO:0009897(external side of plasma membrane)|GO:0016021(integral to membrane)
LDHD	lactate dehydrogenase D	201.34	120.575	1.66984	0.301931	0.0932988	Homo sapiens lactate dehydrogenase D (LD	GO:0004458(D-lactate dehydrogenase (cytochrome) activity)|GO:0005515(protein binding)|GO:0005739(mitochondrion)|GO:0005743(mitochondrial inner membrane)|GO:0008762(UDP-N-acetylmuramate dehydrogenase activity)|GO:0016614(oxidoreductase activity, acting on CH-OH group of donors)|GO:0050660(flavin adenine dinucleotide binding)
CYBRD1	cytochrome b reductase 1	3854.74	2309.2	1.6693	0.361967	0.0671629	Homo sapiens cytochrome b reductase 1 (C	GO:0000293(ferric-chelate reductase activity)|GO:0005886(plasma membrane)|GO:0006879(cellular iron ion homeostasis)|GO:0010039(response to iron ion)|GO:0016021(integral to membrane)|GO:0016722(oxidoreductase activity, oxidizing metal ions)|GO:0022900(electron transport chain)|GO:0031526(brush border membrane)|GO:0046872(metal ion binding)|GO:0055085(transmembrane transport)
MMP1	matrix metallopeptidase 1 (interstitial	82.1756	49.2659	1.668	0.429039	0.2252	Homo sapiens matrix metallopeptidase 1 (	GO:0004222(metalloendopeptidase activity)|GO:0005509(calcium ion binding)|GO:0005576(extracellular region)|GO:0005578(proteinaceous extracellular matrix)|GO:0006508(proteolysis)|GO:0007596(blood coagulation)|GO:0008152(metabolic process)|GO:0008233(peptidase activity)|GO:0008270(zinc ion binding)|GO:0030574(collagen catabolic process)|GO:0044419(interspecies interaction between organisms)|GO:0050…
KBTBD10	kelch repeat and BTB (POZ) domain contai	62.699	37.6641	1.66469	0.250738	0.0601592	Homo sapiens kelch repeat and BTB (POZ)	GO:0001726(ruffle)|GO:0005634(nucleus)|GO:0005730(nucleolus)|GO:0005737(cytoplasm)|GO:0005813(centrosome)|GO:0005856(cytoskeleton)|GO:0005886(plasma membrane)|GO:0006941(striated muscle contraction)|GO:0031143(pseudopodium)|GO:0031275(regulation of lateral pseudopodium assembly)
SEZ6L2	seizure related 6 homolog (mouse)-like 2	4187.21	2518.44	1.66262	0.376756	0.324338	Homo sapiens seizure related 6 homolog (	GO:0005783(endoplasmic reticulum)|GO:0005789(endoplasmic reticulum membrane)|GO:0005886(plasma membrane)|GO:0016021(integral to membrane)
IL10RA	interleukin 10 receptor, alpha	158.407	95.318	1.66188	0.218842	0.11347	Homo sapiens interleukin 10 receptor, al	GO:0004871(signal transducer activity)|GO:0004872(receptor activity)|GO:0004920(interleukin-10 receptor activity)|GO:0005515(protein binding)|GO:0005886(plasma membrane)|GO:0007165(signal transduction)|GO:0016021(integral to membrane)
MEX3B	mex-3 homolog B (C. elegans)	581.912	350.246	1.66144	0.227346	0.343095	Homo sapiens mex-3 homolog B (C. elegans	GO:0000932(cytoplasmic mRNA processing body)|GO:0003723(RNA binding)|GO:0005509(calcium ion binding)|GO:0005634(nucleus)|GO:0005730(nucleolus)|GO:0005737(cytoplasm)|GO:0006468(protein phosphorylation)|GO:0008270(zinc ion binding)|GO:0046777(protein autophosphorylation)
KLHL14	kelch-like 14 (Drosophila)	101.167	60.9465	1.65994	0.418772	0.11043	Homo sapiens kelch-like 14 (Drosophila)	GO:0005737(cytoplasm)|GO:0005783(endoplasmic reticulum)|GO:0005789(endoplasmic reticulum membrane)|GO:0005829(cytosol)|GO:0016020(membrane)
C1S	complement component 1, s subcomponent	5257.81	3168.62	1.65934	0.276594	0.173029	Homo sapiens complement component 1, s s	GO:0004252(serine-type endopeptidase activity)|GO:0005509(calcium ion binding)|GO:0005576(extracellular region)|GO:0006508(proteolysis)|GO:0006956(complement activation)|GO:0006958(complement activation, classical pathway)|GO:0008233(peptidase activity)|GO:0010001(glial cell differentiation)|GO:0045087(innate immune response)|GO:0051591(response to cAMP)
SUSD2	sushi domain containing 2	93.7799	56.5199	1.65924	0.222297	0.244658	Homo sapiens sushi domain containing 2 (	GO:0005044(scavenger receptor activity)|GO:0006955(immune response)|GO:0016020(membrane)|GO:0016021(integral to membrane)|GO:0030247(polysaccharide binding)
C18orf1	chromosome 18 open reading frame 1	675.443	407.282	1.65842	0.36186	0.126637	Homo sapiens chromosome 18 open reading	GO:0003674(molecular_function)|GO:0005886(plasma membrane)|GO:0008150(biological_process)|GO:0016021(integral to membrane)
LRRC8C	leucine rich repeat containing 8 family,	278.349	167.872	1.6581	0.162644	0.123425	Homo sapiens leucine rich repeat contain	GO:0005783(endoplasmic reticulum)|GO:0005789(endoplasmic reticulum membrane)|GO:0016020(membrane)|GO:0016021(integral to membrane)
FRMPD4	FERM and PDZ domain containing 4	202.938	122.408	1.65788	0.381807	0.18619	Homo sapiens FERM and PDZ domain contain	GO:0005515(protein binding)|GO:0005546(phosphatidylinositol-4,5-bisphosphate binding)|GO:0005856(cytoskeleton)|GO:0008289(lipid binding)|GO:0042995(cell projection)|GO:0043197(dendritic spine)|GO:0051835(positive regulation of synapse structural plasticity)
ATP6V0CP3	ATPase, H+ transporting, lysosomal 16kDa	2008.29	1213.29	1.65524	0.34701	0.186954	Homo sapiens ATPase, H+ transporting, ly
IFITM3	interferon induced transmembrane protein	13010.3	7890.81	1.64879	0.496162	0.17428	Homo sapiens interferon induced transmem	GO:0005886(plasma membrane)|GO:0006955(immune response)|GO:0009607(response to biotic stimulus)|GO:0009615(response to virus)|GO:0016020(membrane)|GO:0016021(integral to membrane)|GO:0019221(cytokine-mediated signaling pathway)|GO:0045087(innate immune response)|GO:0060337(type I interferon-mediated signaling pathway)
VAT1L	vesicle amine transport protein 1 homolo	80.4353	48.8085	1.64798	0.148942	0.362243	Homo sapiens vesicle amine transport pro	GO:0000166(nucleotide binding)|GO:0008270(zinc ion binding)|GO:0016491(oxidoreductase activity)
DUSP4	dual specificity phosphatase 4	103.367	62.7846	1.64638	0.374906	0.163122	Homo sapiens dual specificity phosphatas	GO:0000165(MAPKKK cascade)|GO:0000188(inactivation of MAPK activity)|GO:0001706(endoderm formation)|GO:0002224(toll-like receptor signaling pathway)|GO:0002755(MyD88-dependent toll-like receptor signaling pathway)|GO:0002756(MyD88-independent toll-like receptor signaling pathway)|GO:0004725(protein tyrosine phosphatase activity)|GO:0005625(soluble fraction)|GO:0005634(nucleus)|GO:0005654(nucleopl…
LOC100510011	uncharacterized LOC100510011	251.318	152.727	1.64553	0.361184	0.271821	PREDICTED: Homo sapiens hypothetical LOC
INSL3	insulin-like 3 (Leydig cell)	63.4659	38.5729	1.64535	0.44719	0.347485	Homo sapiens insulin-like 3 (Leydig cell	GO:0001556(oocyte maturation)|GO:0001664(G-protein-coupled receptor binding)|GO:0001701(in utero embryonic development)|GO:0004871(signal transducer activity)|GO:0005102(receptor binding)|GO:0005158(insulin receptor binding)|GO:0005179(hormone activity)|GO:0005576(extracellular region)|GO:0005615(extracellular space)|GO:0005625(soluble fraction)|GO:0007165(signal transduction)|GO:0007193(inhibiti…
C19orf66	chromosome 19 open reading frame 66	764.349	464.58	1.64525	0.402258	0.146632	Homo sapiens chromosome 19 open reading
SPRED2	sprouty-related, EVH1 domain containing	107.3	65.2494	1.64446	0.191423	0.130568	Homo sapiens sprouty-related, EVH1 domai	GO:0000188(inactivation of MAPK activity)|GO:0005173(stem cell factor receptor binding)|GO:0005515(protein binding)|GO:0005737(cytoplasm)|GO:0005886(plasma membrane)|GO:0007275(multicellular organismal development)|GO:0009966(regulation of signal transduction)|GO:0030658(transport vesicle membrane)|GO:0031410(cytoplasmic vesicle)
GADD45A	growth arrest and DNA-damage-inducible,	2726.68	1658.97	1.6436	0.461171	0.210862	Homo sapiens growth arrest and DNA-damag	GO:0000079(regulation of cyclin-dependent protein kinase activity)|GO:0000086(G2/M transition of mitotic cell cycle)|GO:0005515(protein binding)|GO:0005634(nucleus)|GO:0006281(DNA repair)|GO:0006469(negative regulation of protein kinase activity)|GO:0006915(apoptosis)|GO:0007050(cell cycle arrest)|GO:0007098(centrosome cycle)|GO:0042770(signal transduction in response to DNA damage)|GO:0071260(ce…
HMGA1	high mobility group AT-hook 1	282.434	171.893	1.64308	0.362067	0.0627683	Homo sapiens high mobility group AT-hook	GO:0000785(chromatin)|GO:0003677(DNA binding)|GO:0003680(AT DNA binding)|GO:0003700(sequence-specific DNA binding transcription factor activity)|GO:0003906(DNA-(apurinic or apyrimidinic site) lyase activity)|GO:0005515(protein binding)|GO:0005634(nucleus)|GO:0005654(nucleoplasm)|GO:0005667(transcription factor complex)|GO:0005694(chromosome)|GO:0005829(cytosol)|GO:0006268(DNA unwinding involved i…
PTPRG	protein tyrosine phosphatase, receptor t	179.877	109.504	1.64266	0.0696195	0.198704	Homo sapiens protein tyrosine phosphatas	GO:0004725(protein tyrosine phosphatase activity)|GO:0005001(transmembrane receptor protein tyrosine phosphatase activity)|GO:0005887(integral to plasma membrane)|GO:0007169(transmembrane receptor protein tyrosine kinase signaling pathway)|GO:0016020(membrane)|GO:0016787(hydrolase activity)|GO:0035335(peptidyl-tyrosine dephosphorylation)|GO:0042802(identical protein binding)
RGAG4	retrotransposon gag domain containing 4	227.782	138.809	1.64098	0.141148	0.274178	Homo sapiens retrotransposon gag domain
FZD1	frizzled family receptor 1	6139.32	3745.74	1.63901	0.243401	0.0712256	Homo sapiens frizzled family receptor 1	GO:0001934(positive regulation of protein phosphorylation)|GO:0001944(vasculature development)|GO:0003151(outflow tract morphogenesis)|GO:0004871(signal transducer activity)|GO:0004872(receptor activity)|GO:0004930(G-protein coupled receptor activity)|GO:0005102(receptor binding)|GO:0005515(protein binding)|GO:0005737(cytoplasm)|GO:0005886(plasma membrane)|GO:0007199(G-protein signaling, coupled …
APOD	apolipoprotein D	215.601	131.856	1.63513	0.206496	0.279124	Homo sapiens apolipoprotein D (APOD), mR	GO:0005215(transporter activity)|GO:0005319(lipid transporter activity)|GO:0005515(protein binding)|GO:0005576(extracellular region)|GO:0005615(extracellular space)|GO:0005622(intracellular)|GO:0006629(lipid metabolic process)|GO:0006869(lipid transport)|GO:0008289(lipid binding)
HAPLN3	hyaluronan and proteoglycan link protein	109.014	66.7453	1.63329	0.0698849	0.0880986	Homo sapiens hyaluronan and proteoglycan	GO:0005488(binding)|GO:0005540(hyaluronic acid binding)|GO:0005576(extracellular region)|GO:0005578(proteinaceous extracellular matrix)|GO:0007155(cell adhesion)
TMEM150A	transmembrane protein 150A	300.25	183.838	1.63323	0.234078	0.170239	Homo sapiens transmembrane protein 150A	GO:0005886(plasma membrane)|GO:0009056(catabolic process)|GO:0016021(integral to membrane)
CDK8	cyclin-dependent kinase 8	269.34	164.936	1.63299	0.309983	0.156528	Homo sapiens cyclin-dependent kinase 8 (	GO:0000166(nucleotide binding)|GO:0004672(protein kinase activity)|GO:0004693(cyclin-dependent protein kinase activity)|GO:0005515(protein binding)|GO:0005524(ATP binding)|GO:0005634(nucleus)|GO:0005654(nucleoplasm)|GO:0006355(regulation of transcription, DNA-dependent)|GO:0006468(protein phosphorylation)|GO:0008353(RNA polymerase II carboxy-terminal domain kinase activity)|GO:0010467(gene expres…
C11orf93	chromosome 11 open reading frame 93	89.4404	54.7906	1.63241	0.346831	0.29305	Homo sapiens chromosome 11 open reading
ADAMTS6	ADAM metallopeptidase with thrombospondi	124.371	76.3968	1.62796	0.299374	0.254012	Homo sapiens ADAM metallopeptidase with	GO:0004222(metalloendopeptidase activity)|GO:0005576(extracellular region)|GO:0005578(proteinaceous extracellular matrix)|GO:0006508(proteolysis)|GO:0008233(peptidase activity)|GO:0008237(metallopeptidase activity)|GO:0008270(zinc ion binding)|GO:0046872(metal ion binding)
GPM6B	glycoprotein M6B	212.056	130.411	1.62606	0.0333395	0.212012	Homo sapiens glycoprotein M6B (GPM6B), t	GO:0003674(molecular_function)|GO:0007275(multicellular organismal development)|GO:0007399(nervous system development)|GO:0016020(membrane)|GO:0016021(integral to membrane)|GO:0030154(cell differentiation)
IRS1	insulin receptor substrate 1	517.911	318.719	1.62498	0.170345	0.118344	Homo sapiens insulin receptor substrate	GO:0002053(positive regulation of mesenchymal cell proliferation)|GO:0004871(signal transducer activity)|GO:0005010(insulin-like growth factor receptor activity)|GO:0005068(transmembrane receptor protein tyrosine kinase adaptor activity)|GO:0005080(protein kinase C binding)|GO:0005158(insulin receptor binding)|GO:0005159(insulin-like growth factor receptor binding)|GO:0005515(protein binding)|GO:…
RBMS3	RNA binding motif, single stranded inter	514.075	316.951	1.62194	0.225851	0.300096	Homo sapiens RNA binding motif, single s	GO:0000166(nucleotide binding)|GO:0003723(RNA binding)|GO:0005737(cytoplasm)|GO:0043231(intracellular membrane-bounded organelle)
SMOC1	SPARC related modular calcium binding 1	1071.84	661.228	1.62098	0.278766	0.176353	Homo sapiens SPARC related modular calci	GO:0001654(eye development)|GO:0005509(calcium ion binding)|GO:0005576(extracellular region)|GO:0005604(basement membrane)|GO:0007165(signal transduction)|GO:0007275(multicellular organismal development)|GO:0030154(cell differentiation)|GO:0045667(regulation of osteoblast differentiation)|GO:0060173(limb development)
RNF128	ring finger protein 128	814.822	502.874	1.62033	0.327906	0.378672	Homo sapiens ring finger protein 128 (RN	GO:0004842(ubiquitin-protein ligase activity)|GO:0005737(cytoplasm)|GO:0005770(late endosome)|GO:0005783(endoplasmic reticulum)|GO:0005794(Golgi apparatus)|GO:0008270(zinc ion binding)|GO:0012505(endomembrane system)|GO:0016020(membrane)|GO:0016021(integral to membrane)|GO:0016874(ligase activity)|GO:0042036(negative regulation of cytokine biosynthetic process)|GO:0046872(metal ion binding)|GO:00…
CCDC126	coiled-coil domain containing 126	85.6845	52.934	1.61871	0.244524	0.221644	Homo sapiens coiled-coil domain containi	GO:0005576(extracellular region)
PSTPIP1	proline-serine-threonine phosphatase int	224.042	138.626	1.61617	0.357309	0.100753	Homo sapiens proline-serine-threonine ph	GO:0001725(stress fiber)|GO:0002218(activation of innate immune response)|GO:0003779(actin binding)|GO:0005737(cytoplasm)|GO:0005826(actomyosin contractile ring)|GO:0005829(cytosol)|GO:0005856(cytoskeleton)|GO:0007155(cell adhesion)|GO:0007165(signal transduction)|GO:0016491(oxidoreductase activity)|GO:0019903(protein phosphatase binding)|GO:0030027(lamellipodium)|GO:0032154(cleavage furrow)|GO:0…
FAM19A2	family with sequence similarity 19 (chem	413.205	255.911	1.61464	0.353162	0.42554	Homo sapiens family with sequence simila	GO:0005737(cytoplasm)
HAS3	hyaluronan synthase 3	91.774	56.8582	1.61409	0.362852	0.369275	Homo sapiens hyaluronan synthase 3 (HAS3	GO:0005887(integral to plasma membrane)|GO:0005975(carbohydrate metabolic process)|GO:0016020(membrane)|GO:0016021(integral to membrane)|GO:0050501(hyaluronan synthase activity)
PACSIN1	protein kinase C and casein kinase subst	105.811	65.5731	1.61364	0.183977	0.133773	Homo sapiens protein kinase C and casein	GO:0004672(protein kinase activity)|GO:0005737(cytoplasm)|GO:0006468(protein phosphorylation)|GO:0006897(endocytosis)|GO:0007010(cytoskeleton organization)|GO:0008092(cytoskeletal protein binding)|GO:0016301(kinase activity)|GO:0030137(COPI-coated vesicle)|GO:0045806(negative regulation of endocytosis)
2016-03-03	membrane-associated ring finger (C3HC4)	92.4495	57.2993	1.61345	0.0880986	0.219727	Homo sapiens membrane-associated ring fi	GO:0005764(lysosome)|GO:0005768(endosome)|GO:0006897(endocytosis)|GO:0008270(zinc ion binding)|GO:0016020(membrane)|GO:0016021(integral to membrane)|GO:0016874(ligase activity)|GO:0030659(cytoplasmic vesicle membrane)|GO:0031410(cytoplasmic vesicle)|GO:0031901(early endosome membrane)|GO:0046872(metal ion binding)
ZFP36L1	zinc finger protein 36, C3H type-like 1	19600.4	12165.5	1.61114	0.134304	0.179542	Homo sapiens zinc finger protein 36, C3H	GO:0000288(nuclear-transcribed mRNA catabolic process, deadenylation-dependent decay)|GO:0001570(vasculogenesis)|GO:0003677(DNA binding)|GO:0003700(sequence-specific DNA binding transcription factor activity)|GO:0003729(mRNA binding)|GO:0005515(protein binding)|GO:0005634(nucleus)|GO:0005737(cytoplasm)|GO:0005829(cytosol)|GO:0006355(regulation of transcription, DNA-dependent)|GO:0006402(mRNA cata…
TOX	thymocyte selection-associated high mobi	325.197	201.966	1.61016	0.0599746	0.143751	Homo sapiens thymocyte selection-associa	GO:0003677(DNA binding)|GO:0005634(nucleus)
FAM49A	family with sequence similarity 49, memb	129.821	80.6636	1.60941	0.194734	0.0963422	Homo sapiens family with sequence simila	GO:0005622(intracellular)
PLAA	phospholipase A2-activating protein	179.044	111.304	1.6086	0.281585	0.197255	Homo sapiens phospholipase A2-activating	GO:0006644(phospholipid metabolic process)|GO:0006954(inflammatory response)|GO:0007165(signal transduction)|GO:0016005(phospholipase A2 activator activity)
NAV3	neuron navigator 3	153.884	95.6676	1.60853	0.326773	0.39105	Homo sapiens neuron navigator 3 (NAV3),	GO:0000166(nucleotide binding)|GO:0005524(ATP binding)|GO:0005634(nucleus)|GO:0005640(nuclear outer membrane)|GO:0016020(membrane)|GO:0017111(nucleoside-triphosphatase activity)
MT1A	metallothionein 1A	20402.8	12696.1	1.60701	0.112857	0.417646	Homo sapiens metallothionein 1A (MT1A),	GO:0005507(copper ion binding)|GO:0005634(nucleus)|GO:0005737(cytoplasm)|GO:0008270(zinc ion binding)|GO:0045926(negative regulation of growth)|GO:0046870(cadmium ion binding)|GO:0046872(metal ion binding)|GO:0048471(perinuclear region of cytoplasm)|GO:0071276(cellular response to cadmium ion)|GO:0071294(cellular response to zinc ion)
SAMD4A	sterile alpha motif domain containing 4A	1676.34	1044.13	1.60548	0.144889	0.197873	Homo sapiens sterile alpha motif domain	GO:0005737(cytoplasm)|GO:0017148(negative regulation of translation)|GO:0019717(synaptosome)|GO:0030054(cell junction)|GO:0030371(translation repressor activity)|GO:0030425(dendrite)|GO:0042995(cell projection)|GO:0045202(synapse)|GO:0045727(positive regulation of translation)
HOXC13	homeobox C13	236.828	147.53	1.60528	0.103485	0.0570145	Homo sapiens homeobox C13 (HOXC13), mRNA	GO:0001942(hair follicle development)|GO:0003700(sequence-specific DNA binding transcription factor activity)|GO:0005515(protein binding)|GO:0005634(nucleus)|GO:0006355(regulation of transcription, DNA-dependent)|GO:0007275(multicellular organismal development)|GO:0009653(anatomical structure morphogenesis)|GO:0009952(anterior/posterior pattern formation)|GO:0043565(sequence-specific DNA binding)…
CPAMD8	C3 and PZP-like, alpha-2-macroglobulin d	460.342	286.911	1.60447	0.402964	0.270047	Homo sapiens C3 and PZP-like, alpha-2-ma	GO:0004867(serine-type endopeptidase inhibitor activity)|GO:0005576(extracellular region)|GO:0005615(extracellular space)|GO:0005886(plasma membrane)
PLCB4	phospholipase C, beta 4	492.457	306.955	1.60433	0.212338	0.113353	Homo sapiens phospholipase C, beta 4 (PL	GO:0004435(phosphatidylinositol phospholipase C activity)|GO:0004629(phospholipase C activity)|GO:0004871(signal transducer activity)|GO:0005509(calcium ion binding)|GO:0005829(cytosol)|GO:0016042(lipid catabolic process)|GO:0016787(hydrolase activity)|GO:0035556(intracellular signal transduction)
TRIB1	tribbles homolog 1 (Drosophila)	6127.92	3823.28	1.60279	0.459665	0.259918	Homo sapiens tribbles homolog 1 (Drosoph	GO:0004672(protein kinase activity)|GO:0004860(protein kinase inhibitor activity)|GO:0005524(ATP binding)|GO:0005634(nucleus)|GO:0005737(cytoplasm)|GO:0006468(protein phosphorylation)|GO:0006469(negative regulation of protein kinase activity)|GO:0007254(JNK cascade)|GO:0008134(transcription factor binding)|GO:0014912(negative regulation of smooth muscle cell migration)|GO:0016772(transferase acti…
ADAMTS5	ADAM metallopeptidase with thrombospondi	846.827	528.406	1.60261	0.329753	0.359953	Homo sapiens ADAM metallopeptidase with	GO:0004222(metalloendopeptidase activity)|GO:0005178(integrin binding)|GO:0005576(extracellular region)|GO:0005578(proteinaceous extracellular matrix)|GO:0006508(proteolysis)|GO:0008233(peptidase activity)|GO:0008237(metallopeptidase activity)|GO:0008270(zinc ion binding)|GO:0046872(metal ion binding)
GAB2	GRB2-associated binding protein 2	230.724	143.983	1.60244	0.143322	0.356778	Homo sapiens GRB2-associated binding pro	GO:0005068(transmembrane receptor protein tyrosine kinase adaptor activity)|GO:0005070(SH3/SH2 adaptor activity)|GO:0005515(protein binding)|GO:0005547(phosphatidylinositol-3,4,5-trisphosphate binding)|GO:0005737(cytoplasm)|GO:0005829(cytosol)|GO:0005886(plasma membrane)|GO:0007169(transmembrane receptor protein tyrosine kinase signaling pathway)|GO:0008284(positive regulation of cell proliferati…
LGI4	leucine-rich repeat LGI family, member 4	72.3838	45.1966	1.60153	0.186349	0.336758	Homo sapiens leucine-rich repeat LGI fam	GO:0005576(extracellular region)|GO:0005615(extracellular space)|GO:0008344(adult locomotory behavior)|GO:0022011(myelination in peripheral nervous system)|GO:0042551(neuron maturation)
RAB28	RAB28, member RAS oncogene family	104.28	65.1188	1.60139	0.363989	0.0831819	Homo sapiens RAB28, member RAS oncogene	GO:0000166(nucleotide binding)|GO:0003924(GTPase activity)|GO:0005525(GTP binding)|GO:0005886(plasma membrane)|GO:0006184(GTP catabolic process)|GO:0007264(small GTPase mediated signal transduction)|GO:0019003(GDP binding)
ADAMTS2	ADAM metallopeptidase with thrombospondi	645.836	403.335	1.60124	0.133954	0.210271	Homo sapiens mRNA for procollagen I-N pr	GO:0004222(metalloendopeptidase activity)|GO:0005576(extracellular region)|GO:0005578(proteinaceous extracellular matrix)|GO:0006508(proteolysis)|GO:0007283(spermatogenesis)|GO:0008233(peptidase activity)|GO:0008237(metallopeptidase activity)|GO:0008270(zinc ion binding)|GO:0030199(collagen fibril organization)|GO:0030324(lung development)|GO:0030574(collagen catabolic process)|GO:0043588(skin de…
ID4	inhibitor of DNA binding 4, dominant neg	1673.2	1046.08	1.59949	0.446716	0.300472	Homo sapiens inhibitor of DNA binding 4,	GO:0000082(G1/S transition of mitotic cell cycle)|GO:0000122(negative regulation of transcription from RNA polymerase II promoter)|GO:0001085(RNA polymerase II transcription factor binding)|GO:0003714(transcription corepressor activity)|GO:0005515(protein binding)|GO:0005634(nucleus)|GO:0005737(cytoplasm)|GO:0006357(regulation of transcription from RNA polymerase II promoter)|GO:0007405(neuroblas…
RASSF8	Ras association (RalGDS/AF-6) domain fam	278.476	174.128	1.59926	0.260446	0.125262	Homo sapiens Ras association (RalGDS/AF-	GO:0007165(signal transduction)
LAMB3	laminin, beta 3	1391.94	870.568	1.59889	0.105599	0.359159	Homo sapiens laminin, beta 3 (LAMB3), tr	GO:0005198(structural molecule activity)|GO:0005515(protein binding)|GO:0005576(extracellular region)|GO:0005604(basement membrane)|GO:0007155(cell adhesion)|GO:0008544(epidermis development)|GO:0031581(hemidesmosome assembly)|GO:0032403(protein complex binding)|GO:0034329(cell junction assembly)
C1QTNF3	C1q and tumor necrosis factor related pr	17277	10805.7	1.59887	0.331623	0.384937	Homo sapiens C1q and tumor necrosis fact	GO:0005576(extracellular region)|GO:0005581(collagen)
CNOT6	CCR4-NOT transcription complex, subunit	537.941	336.529	1.5985	0.20003	0.182494	Homo sapiens CCR4-NOT transcription comp	GO:0000288(nuclear-transcribed mRNA catabolic process, deadenylation-dependent decay)|GO:0000289(nuclear-transcribed mRNA poly(A) tail shortening)|GO:0003723(RNA binding)|GO:0004527(exonuclease activity)|GO:0005634(nucleus)|GO:0005737(cytoplasm)|GO:0005829(cytosol)|GO:0006355(regulation of transcription, DNA-dependent)|GO:0016070(RNA metabolic process)|GO:0016071(mRNA metabolic process)|GO:001678…
LPAR4	lysophosphatidic acid receptor 4	630.611	395.539	1.59431	0.193682	0.229744	Homo sapiens lysophosphatidic acid recep	GO:0004871(signal transducer activity)|GO:0004872(receptor activity)|GO:0004930(G-protein coupled receptor activity)|GO:0005886(plasma membrane)|GO:0005887(integral to plasma membrane)|GO:0007186(G-protein coupled receptor protein signaling pathway)|GO:0008289(lipid binding)|GO:0045028(purinergic nucleotide receptor activity, G-protein coupled)
CMTM5	CKLF-like MARVEL transmembrane domain co	1720.07	1079.39	1.59355	0.17825	0.37366	Homo sapiens CKLF-like MARVEL transmembr	GO:0005125(cytokine activity)|GO:0005615(extracellular space)|GO:0006935(chemotaxis)|GO:0016020(membrane)|GO:0016021(integral to membrane)
NAA15	N(alpha)-acetyltransferase 15, NatA auxi	294.229	184.806	1.59209	0.22767	0.28955	Homo sapiens N(alpha)-acetyltransferase	GO:0001525(angiogenesis)|GO:0005515(protein binding)|GO:0005634(nucleus)|GO:0005667(transcription factor complex)|GO:0005737(cytoplasm)|GO:0006474(N-terminal protein amino acid acetylation)|GO:0007275(multicellular organismal development)|GO:0016407(acetyltransferase activity)|GO:0030154(cell differentiation)|GO:0043022(ribosome binding)|GO:0045893(positive regulation of transcription, DNA-depend…
YPEL3	yippee-like 3 (Drosophila)	320.264	201.367	1.59045	0.178503	0.242998	Homo sapiens yippee-like 3 (Drosophila)	GO:0005634(nucleus)|GO:0005730(nucleolus)
SLAIN1	SLAIN motif family, member 1	76.4549	48.0767	1.59027	0.12309	0.466055	Homo sapiens SLAIN motif family, member
DUSP5	dual specificity phosphatase 5	94.007	59.1322	1.58978	0.446665	0.188688	Homo sapiens dual specificity phosphatas	GO:0000188(inactivation of MAPK activity)|GO:0001706(endoderm formation)|GO:0004725(protein tyrosine phosphatase activity)|GO:0005634(nucleus)|GO:0005654(nucleoplasm)|GO:0006470(protein dephosphorylation)|GO:0016787(hydrolase activity)|GO:0017017(MAP kinase tyrosine/serine/threonine phosphatase activity)|GO:0035335(peptidyl-tyrosine dephosphorylation)|GO:0045892(negative regulation of transcripti…
RFTN1	raftlin, lipid raft linker 1	621.212	390.811	1.58954	0.407753	0.38973	Homo sapiens raftlin, lipid raft linker	GO:0005886(plasma membrane)
MEMO1	mediator of cell motility 1	171.022	107.659	1.58856	0.253825	0.0852064	Homo sapiens mediator of cell motility 1	GO:0005634(nucleus)|GO:0005829(cytosol)|GO:0032886(regulation of microtubule-based process)
PPP2R2B	protein phosphatase 2, regulatory subuni	213.544	134.653	1.58588	0.275429	0.495719	Homo sapiens protein phosphatase 2, regu	GO:0000159(protein phosphatase type 2A complex)|GO:0005515(protein binding)|GO:0005737(cytoplasm)|GO:0005739(mitochondrion)|GO:0005741(mitochondrial outer membrane)|GO:0005856(cytoskeleton)|GO:0006915(apoptosis)|GO:0007165(signal transduction)|GO:0008219(cell death)|GO:0008601(protein phosphatase type 2A regulator activity)|GO:0016020(membrane)
PHLDA1	pleckstrin homology-like domain, family	2397.85	1512.25	1.58562	0.174301	0.261446	Homo sapiens pleckstrin homology-like do	GO:0005515(protein binding)|GO:0005634(nucleus)|GO:0005730(nucleolus)|GO:0005737(cytoplasm)|GO:0005886(plasma membrane)|GO:0006915(apoptosis)|GO:0006917(induction of apoptosis)|GO:0030659(cytoplasmic vesicle membrane)|GO:0031410(cytoplasmic vesicle)|GO:0045210(FasL biosynthetic process)
CCDC88C	coiled-coil domain containing 88C	102.576	64.7036	1.58532	0.497509	0.107584	Homo sapiens coiled-coil domain containi	GO:0000226(microtubule cytoskeleton organization)|GO:0001932(regulation of protein phosphorylation)|GO:0005626(insoluble fraction)|GO:0005737(cytoplasm)|GO:0008017(microtubule binding)|GO:0016055(Wnt receptor signaling pathway)|GO:0030165(PDZ domain binding)|GO:0031648(protein destabilization)|GO:0043621(protein self-association)|GO:0051260(protein homooligomerization)
ITGA6	integrin, alpha 6	1193.33	752.841	1.58511	0.0903605	0.168002	Homo sapiens integrin, alpha 6 (ITGA6),	GO:0004872(receptor activity)|GO:0005515(protein binding)|GO:0005886(plasma membrane)|GO:0007044(cell-substrate junction assembly)|GO:0007155(cell adhesion)|GO:0007229(integrin-mediated signaling pathway)|GO:0007596(blood coagulation)|GO:0008305(integrin complex)|GO:0016021(integral to membrane)|GO:0031581(hemidesmosome assembly)|GO:0034329(cell junction assembly)|GO:0042327(positive regulation o…
ZFP36L2	zinc finger protein 36, C3H type-like 2	3429.29	2164.36	1.58444	0.167712	0.201688	Homo sapiens zinc finger protein 36, C3H	GO:0000288(nuclear-transcribed mRNA catabolic process, deadenylation-dependent decay)|GO:0003677(DNA binding)|GO:0003700(sequence-specific DNA binding transcription factor activity)|GO:0003723(RNA binding)|GO:0005634(nucleus)|GO:0005737(cytoplasm)|GO:0006355(regulation of transcription, DNA-dependent)|GO:0008270(zinc ion binding)|GO:0008283(cell proliferation)|GO:0043488(regulation of mRNA stabil…
PALM2-AKAP2	PALM2-AKAP2 readthrough	6897.75	4359.37	1.58228	0.341529	0.175158	Homo sapiens PALM2-AKAP2 readthrough (PA
CYLD	cylindromatosis (turban tumor syndrome)	227.442	144.028	1.57915	0.181455	0.0821013	Homo sapiens cylindromatosis (turban tum	GO:0002218(activation of innate immune response)|GO:0003735(structural constituent of ribosome)|GO:0004221(ubiquitin thiolesterase activity)|GO:0004843(ubiquitin-specific protease activity)|GO:0005515(protein binding)|GO:0005622(intracellular)|GO:0005737(cytoplasm)|GO:0005829(cytosol)|GO:0005840(ribosome)|GO:0005856(cytoskeleton)|GO:0005881(cytoplasmic microtubule)|GO:0005886(plasma membrane)|GO:…
SMAD7	SMAD family member 7	727.124	461.01	1.57724	0.144286	0.239014	Homo sapiens SMAD family member 7 (SMAD7	GO:0000122(negative regulation of transcription from RNA polymerase II promoter)|GO:0001657(ureteric bud development)|GO:0005515(protein binding)|GO:0005518(collagen binding)|GO:0005634(nucleus)|GO:0005667(transcription factor complex)|GO:0005730(nucleolus)|GO:0005737(cytoplasm)|GO:0005813(centrosome)|GO:0005829(cytosol)|GO:0005886(plasma membrane)|GO:0005913(cell-cell adherens junction)|GO:00071…
CRYM	crystallin, mu	256.216	162.583	1.5759	0.376165	0.419221	Homo sapiens crystallin, mu (CRYM), tran	GO:0000122(negative regulation of transcription from RNA polymerase II promoter)|GO:0003714(transcription corepressor activity)|GO:0005634(nucleus)|GO:0005730(nucleolus)|GO:0005737(cytoplasm)|GO:0005886(plasma membrane)|GO:0007605(sensory perception of sound)|GO:0016491(oxidoreductase activity)|GO:0042803(protein homodimerization activity)|GO:0047127(thiomorpholine-carboxylate dehydrogenase activ…
BMF	Bcl2 modifying factor	454.612	288.66	1.57491	0.110556	0.279145	Homo sapiens Bcl2 modifying factor (BMF)	GO:0001669(acrosomal vesicle)|GO:0005515(protein binding)|GO:0005737(cytoplasm)|GO:0005741(mitochondrial outer membrane)|GO:0005829(cytosol)|GO:0005886(plasma membrane)|GO:0006915(apoptosis)|GO:0008629(induction of apoptosis by intracellular signals)|GO:0008633(activation of pro-apoptotic gene products)|GO:0016459(myosin complex)|GO:0032464(positive regulation of protein homooligomerization)|GO:0…
PTPRD	protein tyrosine phosphatase, receptor t	376.842	239.632	1.57259	0.433232	0.492642	Homo sapiens protein tyrosine phosphatas	GO:0004725(protein tyrosine phosphatase activity)|GO:0004872(receptor activity)|GO:0005001(transmembrane receptor protein tyrosine phosphatase activity)|GO:0005515(protein binding)|GO:0005887(integral to plasma membrane)|GO:0006470(protein dephosphorylation)|GO:0006796(phosphate metabolic process)|GO:0007185(transmembrane receptor protein tyrosine phosphatase signaling pathway)|GO:0016020(membran…
CEBPD	CCAAT/enhancer binding protein (C/EBP),	7404.08	4709.52	1.57215	0.454367	0.490887	Homo sapiens CCAAT/enhancer binding prot	GO:0003700(sequence-specific DNA binding transcription factor activity)|GO:0005634(nucleus)|GO:0006366(transcription from RNA polymerase II promoter)|GO:0043565(sequence-specific DNA binding)|GO:0046983(protein dimerization activity)
NXNL2	nucleoredoxin-like 2	163.026	103.705	1.57202	0.294537	0.0914854	nucleoredoxin-like 2 [Source:HGNC Symbol
PPP3R1	protein phosphatase 3, regulatory subuni	462.565	294.3	1.57175	0.108811	0.273434	Homo sapiens protein phosphatase 3, regu	GO:0001569(patterning of blood vessels)|GO:0001837(epithelial to mesenchymal transition)|GO:0004721(phosphoprotein phosphatase activity)|GO:0004723(calcium-dependent protein serine/threonine phosphatase activity)|GO:0005509(calcium ion binding)|GO:0005516(calmodulin binding)|GO:0005829(cytosol)|GO:0005955(calcineurin complex)|GO:0006470(protein dephosphorylation)|GO:0006915(apoptosis)|GO:0007507(…
CLCF1	cardiotrophin-like cytokine factor 1	500.518	318.571	1.57114	0.218547	0.281846	Homo sapiens cardiotrophin-like cytokine	GO:0002639(positive regulation of immunoglobulin production)|GO:0005102(receptor binding)|GO:0005125(cytokine activity)|GO:0005127(ciliary neurotrophic factor receptor binding)|GO:0005515(protein binding)|GO:0005576(extracellular region)|GO:0005615(extracellular space)|GO:0007166(cell surface receptor linked signaling pathway)|GO:0007259(JAK-STAT cascade)|GO:0008083(growth factor activity)|GO:000…
TSC22D1	TSC22 domain family, member 1	3601.18	2296.53	1.56809	0.396158	0.376067	Homo sapiens TSC22 domain family, member	GO:0003700(sequence-specific DNA binding transcription factor activity)|GO:0005634(nucleus)|GO:0005737(cytoplasm)|GO:0006366(transcription from RNA polymerase II promoter)|GO:0008284(positive regulation of cell proliferation)|GO:0043065(positive regulation of apoptosis)|GO:0043066(negative regulation of apoptosis)
MAN2A1	mannosidase, alpha, class 2A, member 1	313.582	200.053	1.56749	0.441112	0.123442	Homo sapiens mannosidase, alpha, class 2	GO:0000139(Golgi membrane)|GO:0001701(in utero embryonic development)|GO:0001889(liver development)|GO:0004559(alpha-mannosidase activity)|GO:0004572(mannosyl-oligosaccharide 1,3-1,6-alpha-mannosidase activity)|GO:0005794(Golgi apparatus)|GO:0005975(carbohydrate metabolic process)|GO:0006013(mannose metabolic process)|GO:0006491(N-glycan processing)|GO:0007005(mitochondrion organization)|GO:00070…
ZNF710	zinc finger protein 710	435.964	278.306	1.56649	0.16218	0.195462	Homo sapiens zinc finger protein 710 (ZN	GO:0003677(DNA binding)|GO:0005622(intracellular)|GO:0005634(nucleus)|GO:0006355(regulation of transcription, DNA-dependent)|GO:0008270(zinc ion binding)|GO:0046872(metal ion binding)
NEBL	nebulette	226.945	145.016	1.56497	0.200975	0.33306	Homo sapiens nebulette (NEBL), transcrip	GO:0003779(actin binding)|GO:0005515(protein binding)|GO:0008270(zinc ion binding)|GO:0008307(structural constituent of muscle)|GO:0030832(regulation of actin filament length)|GO:0046872(metal ion binding)
EMP1	epithelial membrane protein 1	10634.8	6799.95	1.56396	0.135464	0.0727927	Homo sapiens epithelial membrane protein	GO:0005624(membrane fraction)|GO:0005886(plasma membrane)|GO:0007275(multicellular organismal development)|GO:0008283(cell proliferation)|GO:0008544(epidermis development)|GO:0016021(integral to membrane)|GO:0016049(cell growth)
ENOX1	ecto-NOX disulfide-thiol exchanger 1	238.439	152.547	1.56306	0.35151	0.223275	Homo sapiens ecto-NOX disulfide-thiol ex	GO:0000166(nucleotide binding)|GO:0003676(nucleic acid binding)|GO:0005576(extracellular region)|GO:0005615(extracellular space)|GO:0005886(plasma membrane)|GO:0006810(transport)|GO:0016491(oxidoreductase activity)|GO:0022900(electron transport chain)|GO:0048511(rhythmic process)
LOC643669	uncharacterized LOC643669	170.416	109.039	1.56288	0.288807	0.162588	Homo sapiens uncharacterized protein LOC
SGPP1	sphingosine-1-phosphate phosphatase 1	117.719	75.3316	1.56268	0.116892	0.0159443	Homo sapiens sphingosine-1-phosphate pho	GO:0005624(membrane fraction)|GO:0005783(endoplasmic reticulum)|GO:0005789(endoplasmic reticulum membrane)|GO:0006665(sphingolipid metabolic process)|GO:0006668(sphinganine-1-phosphate metabolic process)|GO:0006670(sphingosine metabolic process)|GO:0006915(apoptosis)|GO:0016020(membrane)|GO:0016021(integral to membrane)|GO:0016787(hydrolase activity)|GO:0042392(sphingosine-1-phosphate phosphatase…
PSD2	pleckstrin and Sec7 domain containing 2	116.508	74.61	1.56156	0.281319	0.241491	Homo sapiens pleckstrin and Sec7 domain	GO:0005086(ARF guanyl-nucleotide exchange factor activity)|GO:0005622(intracellular)|GO:0005737(cytoplasm)|GO:0016020(membrane)|GO:0016021(integral to membrane)|GO:0030425(dendrite)|GO:0032012(regulation of ARF protein signal transduction)|GO:0043025(neuronal cell body)
ARRDC3	arrestin domain containing 3	385.382	246.841	1.56125	0.170017	0.231314	Homo sapiens arrestin domain containing	GO:0005515(protein binding)|GO:0005737(cytoplasm)|GO:0007165(signal transduction)
CTSF	cathepsin F	7020.6	4496.99	1.56118	0.294686	0.215943	Homo sapiens cathepsin F (CTSF), mRNA [N	GO:0004197(cysteine-type endopeptidase activity)|GO:0005764(lysosome)|GO:0006508(proteolysis)|GO:0008233(peptidase activity)
S100P	S100 calcium binding protein P	3611.08	2313.07	1.56117	0.284134	0.468212	Homo sapiens S100 calcium binding protei	GO:0000287(magnesium ion binding)|GO:0005509(calcium ion binding)|GO:0005515(protein binding)|GO:0005634(nucleus)|GO:0005737(cytoplasm)|GO:0043542(endothelial cell migration)|GO:0048306(calcium-dependent protein binding)
CPLX1	complexin 1	749.241	479.998	1.56093	0.363155	0.293218	Homo sapiens complexin 1 (CPLX1), mRNA [	GO:0005326(neurotransmitter transporter activity)|GO:0005737(cytoplasm)|GO:0005829(cytosol)|GO:0006887(exocytosis)|GO:0007268(synaptic transmission)|GO:0007269(neurotransmitter secretion)|GO:0014047(glutamate secretion)|GO:0016079(synaptic vesicle exocytosis)|GO:0017075(syntaxin-1 binding)|GO:0030073(insulin secretion)|GO:0030425(dendrite)|GO:0043025(neuronal cell body)|GO:0045202(synapse)|GO:007…
TNKS1BP1	tankyrase 1 binding protein 1, 182kDa	187.332	120.061	1.5603	0.301767	0.32106	Homo sapiens tankyrase 1 binding protein	GO:0000288(nuclear-transcribed mRNA catabolic process, deadenylation-dependent decay)|GO:0000289(nuclear-transcribed mRNA poly(A) tail shortening)|GO:0005634(nucleus)|GO:0005694(chromosome)|GO:0005724(nuclear telomeric heterochromatin)|GO:0005737(cytoplasm)|GO:0005829(cytosol)|GO:0005856(cytoskeleton)|GO:0007004(telomere maintenance via telomerase)|GO:0016070(RNA metabolic process)|GO:0016071(mRN…
ELL2	elongation factor, RNA polymerase II, 2	2449.8	1570.95	1.55944	0.127678	0.190519	Homo sapiens elongation factor, RNA poly	GO:0005634(nucleus)|GO:0005730(nucleolus)|GO:0006355(regulation of transcription, DNA-dependent)|GO:0006368(transcription elongation from RNA polymerase II promoter)|GO:0008023(transcription elongation factor complex)
MYBPC2	myosin binding protein C, fast type	88.8737	57.0131	1.55883	0.389268	0.23832	Homo sapiens myosin binding protein C, f	GO:0003779(actin binding)|GO:0005829(cytosol)|GO:0007155(cell adhesion)|GO:0008307(structural constituent of muscle)|GO:0030049(muscle filament sliding)|GO:0032982(myosin filament)
TMEM47	transmembrane protein 47	967.491	622.366	1.55454	0.470758	0.225831	Homo sapiens transmembrane protein 47 (T	GO:0005886(plasma membrane)|GO:0005911(cell-cell junction)|GO:0016021(integral to membrane)
CAMSAP2	calmodulin regulated spectrin-associated	720.706	463.767	1.55403	0.330969	0.194458	Homo sapiens calmodulin regulated spectr	GO:0005515(protein binding)|GO:0005737(cytoplasm)|GO:0005856(cytoskeleton)|GO:0005874(microtubule)
CHST4	carbohydrate (N-acetylglucosamine 6-O) s	125.759	80.9325	1.55387	0.346469	0.155251	Homo sapiens carbohydrate (N-acetylgluco	GO:0001517(N-acetylglucosamine 6-O-sulfotransferase activity)|GO:0005794(Golgi apparatus)|GO:0005802(trans-Golgi network)|GO:0005975(carbohydrate metabolic process)|GO:0006044(N-acetylglucosamine metabolic process)|GO:0006477(protein sulfation)|GO:0006790(sulfur compound metabolic process)|GO:0006928(cellular component movement)|GO:0006954(inflammatory response)|GO:0006955(immune response)|GO:000…
KLF13	Kruppel-like factor 13	3674.5	2370.41	1.55016	0.364577	0.317309	Homo sapiens Kruppel-like factor 13 (KLF	GO:0003677(DNA binding)|GO:0005515(protein binding)|GO:0005622(intracellular)|GO:0005634(nucleus)|GO:0006366(transcription from RNA polymerase II promoter)|GO:0008270(zinc ion binding)|GO:0008285(negative regulation of cell proliferation)|GO:0045646(regulation of erythrocyte differentiation)|GO:0045944(positive regulation of transcription from RNA polymerase II promoter)|GO:0046872(metal ion bind…
ITPRIP	inositol 1,4,5-trisphosphate receptor in	1428.31	922.008	1.54912	0.203629	0.284549	Homo sapiens inositol 1,4,5-trisphosphat	GO:0005886(plasma membrane)
TIMP2	TIMP metallopeptidase inhibitor 2	18514.2	11951.7	1.54909	0.125786	0.0832603	Homo sapiens TIMP metallopeptidase inhib	GO:0004857(enzyme inhibitor activity)|GO:0005178(integrin binding)|GO:0005576(extracellular region)|GO:0005604(basement membrane)|GO:0008047(enzyme activator activity)|GO:0008191(metalloendopeptidase inhibitor activity)|GO:0008285(negative regulation of cell proliferation)|GO:0009986(cell surface)|GO:0030814(regulation of cAMP metabolic process)|GO:0043408(regulation of MAPKKK cascade)|GO:0045664…
BCL6	B-cell CLL/lymphoma 6	2857.84	1845.5	1.54854	0.155447	0.119144	Homo sapiens B-cell CLL/lymphoma 6 (BCL6	GO:0000060(protein import into nucleus, translocation)|GO:0000122(negative regulation of transcription from RNA polymerase II promoter)|GO:0000902(cell morphogenesis)|GO:0001953(negative regulation of cell-matrix adhesion)|GO:0002634(regulation of germinal center formation)|GO:0002829(negative regulation of type 2 immune response)|GO:0002903(negative regulation of B cell apoptosis)|GO:0003682(chr…
TMEM201	transmembrane protein 201	817.237	527.771	1.54847	0.23544	0.0714167	Homo sapiens transmembrane protein 201 (	GO:0005634(nucleus)|GO:0005637(nuclear inner membrane)|GO:0016020(membrane)|GO:0016021(integral to membrane)
EXT1	exostosin 1	442.794	285.969	1.5484	0.238579	0.24011	Homo sapiens exostosin 1 (EXT1), mRNA [N	GO:0000139(Golgi membrane)|GO:0001501(skeletal system development)|GO:0001503(ossification)|GO:0005783(endoplasmic reticulum)|GO:0005789(endoplasmic reticulum membrane)|GO:0005794(Golgi apparatus)|GO:0006024(glycosaminoglycan biosynthetic process)|GO:0007165(signal transduction)|GO:0007369(gastrulation)|GO:0007411(axon guidance)|GO:0007420(brain development)|GO:0007492(endoderm development)|GO:00…
STK32B	serine/threonine kinase 32B	447.549	289.094	1.54811	0.329766	0.209443	Homo sapiens serine/threonine kinase 32B	GO:0000166(nucleotide binding)|GO:0004674(protein serine/threonine kinase activity)|GO:0005524(ATP binding)|GO:0046872(metal ion binding)
RBP1	retinol binding protein 1, cellular	817.711	528.522	1.54717	0.365129	0.356775	Homo sapiens retinol binding protein 1,	GO:0005215(transporter activity)|GO:0005501(retinoid binding)|GO:0005737(cytoplasm)|GO:0006776(vitamin A metabolic process)|GO:0008289(lipid binding)|GO:0016918(retinal binding)|GO:0019841(retinol binding)|GO:0030852(regulation of granulocyte differentiation)|GO:0033189(response to vitamin A)|GO:0042572(retinol metabolic process)|GO:0042573(retinoic acid metabolic process)
FAP	fibroblast activation protein, alpha	1612.88	1042.69	1.54685	0.286778	0.338173	Homo sapiens fibroblast activation prote	GO:0004222(metalloendopeptidase activity)|GO:0004252(serine-type endopeptidase activity)|GO:0005515(protein binding)|GO:0005886(plasma membrane)|GO:0006508(proteolysis)|GO:0008233(peptidase activity)|GO:0008236(serine-type peptidase activity)|GO:0008239(dipeptidyl-peptidase activity)|GO:0010716(negative regulation of extracellular matrix disassembly)|GO:0016021(integral to membrane)|GO:0030027(la…
ADAMTS3	ADAM metallopeptidase with thrombospondi	790.782	511.502	1.546	0.126768	0.416626	Homo sapiens ADAM metallopeptidase with	GO:0004222(metalloendopeptidase activity)|GO:0005576(extracellular region)|GO:0005578(proteinaceous extracellular matrix)|GO:0006508(proteolysis)|GO:0008201(heparin binding)|GO:0008233(peptidase activity)|GO:0008270(zinc ion binding)|GO:0030199(collagen fibril organization)|GO:0030574(collagen catabolic process)|GO:0046872(metal ion binding)
NRP1	neuropilin 1	465.333	301.64	1.54268	0.350185	0.391604	Homo sapiens neuropilin 1 (NRP1), transc	GO:0001569(patterning of blood vessels)|GO:0001938(positive regulation of endothelial cell proliferation)|GO:0002116(semaphorin receptor complex)|GO:0004872(receptor activity)|GO:0005021(vascular endothelial growth factor receptor activity)|GO:0005576(extracellular region)|GO:0005829(cytosol)|GO:0005883(neurofilament)|GO:0005886(plasma membrane)|GO:0007155(cell adhesion)|GO:0007165(signal transdu…
PLSCR1	phospholipid scramblase 1	406.887	263.902	1.54181	0.355844	0.150708	Homo sapiens phospholipid scramblase 1 (	GO:0001077(RNA polymerase II core promoter proximal region sequence-specific DNA binding transcription factor activity involved in positive regulation of transcription)|GO:0005154(epidermal growth factor receptor binding)|GO:0005509(calcium ion binding)|GO:0005515(protein binding)|GO:0005634(nucleus)|GO:0005730(nucleolus)|GO:0005794(Golgi apparatus)|GO:0005829(cytosol)|GO:0005886(plasma membrane)…
LOC100506059	uncharacterized LOC100506059	111.148	72.1047	1.54149	0.15606	0.285724	PREDICTED: Homo sapiens hypothetical LOC
CHST8	carbohydrate (N-acetylgalactosamine 4-0)	360.883	234.258	1.54054	0.136858	0.131633	Homo sapiens carbohydrate (N-acetylgalac	GO:0000139(Golgi membrane)|GO:0001537(N-acetylgalactosamine 4-O-sulfotransferase activity)|GO:0005794(Golgi apparatus)|GO:0006790(sulfur compound metabolic process)|GO:0007417(central nervous system development)|GO:0016020(membrane)|GO:0016021(integral to membrane)|GO:0016051(carbohydrate biosynthetic process)|GO:0016740(transferase activity)|GO:0030166(proteoglycan biosynthetic process)|GO:00424…
RUNX1	runt-related transcription factor 1	899.884	585.007	1.53825	0.138907	0.263495	Homo sapiens runt-related transcription	GO:0003677(DNA binding)|GO:0003700(sequence-specific DNA binding transcription factor activity)|GO:0005509(calcium ion binding)|GO:0005515(protein binding)|GO:0005524(ATP binding)|GO:0005634(nucleus)|GO:0005730(nucleolus)|GO:0008134(transcription factor binding)|GO:0030097(hemopoiesis)|GO:0030099(myeloid cell differentiation)|GO:0030853(negative regulation of granulocyte differentiation)|GO:00308…
CYP4X1	cytochrome P450, family 4, subfamily X,	427.831	278.175	1.53799	0.344613	0.457699	Homo sapiens cytochrome P450, family 4,	GO:0004497(monooxygenase activity)|GO:0005783(endoplasmic reticulum)|GO:0005789(endoplasmic reticulum membrane)|GO:0005792(microsome)|GO:0009055(electron carrier activity)|GO:0016020(membrane)|GO:0016705(oxidoreductase activity, acting on paired donors, with incorporation or reduction of molecular oxygen)|GO:0020037(heme binding)|GO:0046872(metal ion binding)|GO:0070330(aromatase activity)
MPZL3	myelin protein zero-like 3	832.401	541.313	1.53774	0.26743	0.321802	myelin protein zero-like 3 [Source:HGNC	GO:0005515(protein binding)|GO:0007155(cell adhesion)|GO:0016020(membrane)|GO:0016021(integral to membrane)|GO:0030198(extracellular matrix organization)|GO:0042633(hair cycle)
DNM3OS	DNM3 opposite strand/antisense RNA (non-	998.307	649.31	1.53749	0.192723	0.100904	Homo sapiens DNM3 opposite strand/antise
KIFAP3	kinesin-associated protein 3	3160.93	2057.63	1.5362	0.122382	0.0978314	Homo sapiens kinesin-associated protein	GO:0000794(condensed nuclear chromosome)|GO:0005515(protein binding)|GO:0005783(endoplasmic reticulum)|GO:0005813(centrosome)|GO:0005829(cytosol)|GO:0005876(spindle microtubule)|GO:0006461(protein complex assembly)|GO:0007017(microtubule-based process)|GO:0007018(microtubule-based movement)|GO:0007165(signal transduction)|GO:0007596(blood coagulation)|GO:0008104(protein localization)|GO:0008285(n…
MSX1	msh homeobox 1	572.547	373.104	1.53455	0.0731384	0.256695	Homo sapiens msh homeobox 1 (MSX1), mRNA	GO:0000122(negative regulation of transcription from RNA polymerase II promoter)|GO:0000902(cell morphogenesis)|GO:0002039(p53 binding)|GO:0003700(sequence-specific DNA binding transcription factor activity)|GO:0005634(nucleus)|GO:0007275(multicellular organismal development)|GO:0030262(apoptotic nuclear change)|GO:0030308(negative regulation of cell growth)|GO:0034504(protein localization to nuc…
GADD45B	growth arrest and DNA-damage-inducible,	13239.1	8628.78	1.5343	0.354818	0.311419	Homo sapiens growth arrest and DNA-damag	GO:0000185(activation of MAPKKK activity)|GO:0000186(activation of MAPKK activity)|GO:0006469(negative regulation of protein kinase activity)|GO:0006915(apoptosis)|GO:0006950(response to stress)|GO:0007275(multicellular organismal development)|GO:0030154(cell differentiation)|GO:0051726(regulation of cell cycle)
FAM165B	family with sequence similarity 165, mem	544.989	355.252	1.53409	0.103781	0.324626	family with sequence similarity 165, mem	GO:0003674(molecular_function)|GO:0005575(cellular_component)|GO:0008150(biological_process)|GO:0016020(membrane)|GO:0016021(integral to membrane)
SSPO	SCO-spondin homolog (Bos taurus)	233.638	152.345	1.53362	0.445003	0.340007	Homo sapiens SCO-spondin homolog (Bos ta	GO:0005576(extracellular region)|GO:0005615(extracellular space)|GO:0007155(cell adhesion)|GO:0030414(peptidase inhibitor activity)
ACTR8	ARP8 actin-related protein 8 homolog (ye	380.693	248.255	1.53348	0.082981	0.339208	Homo sapiens ARP8 actin-related protein	GO:0005515(protein binding)|GO:0005634(nucleus)|GO:0005694(chromosome)|GO:0006281(DNA repair)|GO:0006310(DNA recombination)|GO:0006355(regulation of transcription, DNA-dependent)|GO:0007049(cell cycle)|GO:0007067(mitosis)|GO:0031011(Ino80 complex)|GO:0051301(cell division)
USP53	ubiquitin specific peptidase 53	206.075	134.462	1.53259	0.168574	0.069779	Homo sapiens ubiquitin specific peptidas	GO:0004221(ubiquitin thiolesterase activity)|GO:0005575(cellular_component)|GO:0006511(ubiquitin-dependent protein catabolic process)|GO:0008150(biological_process)
ANXA4	annexin A4	1275.47	832.24	1.53257	0.476442	0.0347411	Homo sapiens annexin A4 (ANXA4), mRNA [N	GO:0004859(phospholipase inhibitor activity)|GO:0005509(calcium ion binding)|GO:0005544(calcium-dependent phospholipid binding)|GO:0005737(cytoplasm)|GO:0006916(anti-apoptosis)|GO:0007165(signal transduction)|GO:0050819(negative regulation of coagulation)
CRY2	cryptochrome 2 (photolyase-like)	3394.78	2215.13	1.53254	0.182164	0.0898667	Homo sapiens cryptochrome 2 (photolyase-	GO:0000122(negative regulation of transcription from RNA polymerase II promoter)|GO:0000166(nucleotide binding)|GO:0000719(photoreactive repair)|GO:0000988(protein binding transcription factor activity)|GO:0003677(DNA binding)|GO:0003684(damaged DNA binding)|GO:0003697(single-stranded DNA binding)|GO:0003904(deoxyribodipyrimidine photo-lyase activity)|GO:0003914(DNA (6-4) photolyase activity)|GO:…
GAGE7	G antigen 7	5804.41	3788.54	1.53209	0.281649	0.475953	Homo sapiens G antigen 7 (GAGE7), mRNA [
PLEKHH2	pleckstrin homology domain containing, f	292.887	191.553	1.52901	0.125098	0.124429	Homo sapiens pleckstrin homology domain	GO:0005488(binding)|GO:0005737(cytoplasm)|GO:0005856(cytoskeleton)|GO:0016020(membrane)|GO:0016021(integral to membrane)
HOXD1	homeobox D1	76.9338	50.3205	1.52887	0.359078	0.401897	Homo sapiens homeobox D1 (HOXD1), mRNA [	GO:0003700(sequence-specific DNA binding transcription factor activity)|GO:0005634(nucleus)|GO:0007275(multicellular organismal development)|GO:0043565(sequence-specific DNA binding)|GO:0048706(embryonic skeletal system development)
CHAD	chondroadherin	2101.03	1374.64	1.52842	0.159835	0.113881	Homo sapiens chondroadherin (CHAD), mRNA	GO:0001558(regulation of cell growth)|GO:0005201(extracellular matrix structural constituent)|GO:0005576(extracellular region)|GO:0005578(proteinaceous extracellular matrix)
C11orf61	chromosome 11 open reading frame 61	243.568	159.368	1.52834	0.373725	0.109961	Homo sapiens chromosome 11 open reading
TLE4	transducin-like enhancer of split 4 (E(s	1680.72	1100	1.52793	0.101158	0.165064	Homo sapiens transducin-like enhancer of	GO:0000122(negative regulation of transcription from RNA polymerase II promoter)|GO:0003674(molecular_function)|GO:0003682(chromatin binding)|GO:0005634(nucleus)|GO:0008150(biological_process)|GO:0016055(Wnt receptor signaling pathway)|GO:0070491(repressing transcription factor binding)
SAT1	spermidine/spermine N1-acetyltransferase	8355.74	5470.46	1.52743	0.326789	0.259717	Homo sapiens spermidine/spermine N1-acet	GO:0001525(angiogenesis)|GO:0004145(diamine N-acetyltransferase activity)|GO:0005515(protein binding)|GO:0005622(intracellular)|GO:0005625(soluble fraction)|GO:0005737(cytoplasm)|GO:0005829(cytosol)|GO:0006595(polyamine metabolic process)|GO:0006596(polyamine biosynthetic process)|GO:0008152(metabolic process)|GO:0016746(transferase activity, transferring acyl groups)|GO:0019809(spermidine bindin…
DPT	dermatopontin	1243.11	814.015	1.52714	0.430276	0.395508	Homo sapiens dermatopontin (DPT), mRNA [	GO:0005576(extracellular region)|GO:0005578(proteinaceous extracellular matrix)|GO:0005615(extracellular space)|GO:0007155(cell adhesion)|GO:0008285(negative regulation of cell proliferation)|GO:0030199(collagen fibril organization)|GO:0031012(extracellular matrix)
NFKBIZ	nuclear factor of kappa light polypeptid	798.042	523.216	1.52526	0.301963	0.474958	Homo sapiens nuclear factor of kappa lig	GO:0005634(nucleus)|GO:0006355(regulation of transcription, DNA-dependent)|GO:0006954(inflammatory response)
ELK3	ELK3, ETS-domain protein (SRF accessory	2507.02	1644.07	1.52488	0.305981	0.167941	ELK3, ETS-domain protein (SRF accessory	GO:0001525(angiogenesis)|GO:0003700(sequence-specific DNA binding transcription factor activity)|GO:0003714(transcription corepressor activity)|GO:0005515(protein binding)|GO:0005634(nucleus)|GO:0005730(nucleolus)|GO:0005739(mitochondrion)|GO:0006355(regulation of transcription, DNA-dependent)|GO:0007165(signal transduction)|GO:0032422(purine-rich negative regulatory element binding)|GO:0042060(w…
HBEGF	heparin-binding EGF-like growth factor	70.8366	46.4596	1.52469	0.143628	0.124014	Homo sapiens heparin-binding EGF-like gr	GO:0004872(receptor activity)|GO:0005154(epidermal growth factor receptor binding)|GO:0005576(extracellular region)|GO:0005615(extracellular space)|GO:0005886(plasma membrane)|GO:0005887(integral to plasma membrane)|GO:0007165(signal transduction)|GO:0007173(epidermal growth factor receptor signaling pathway)|GO:0007517(muscle organ development)|GO:0008016(regulation of heart contraction)|GO:0008…
UBL4A	ubiquitin-like 4A	210.929	138.367	1.52442	0.251708	0.342367	Homo sapiens ubiquitin-like 4A (UBL4A),	GO:0005737(cytoplasm)|GO:0005829(cytosol)|GO:0006464(protein modification process)|GO:0006810(transport)|GO:0019787(small conjugating protein ligase activity)|GO:0071816(tail-anchored membrane protein insertion into ER membrane)|GO:0071818(BAT3 complex)
PTPRM	protein tyrosine phosphatase, receptor t	876.851	575.649	1.52324	0.135549	0.0758725	Homo sapiens protein tyrosine phosphatas	GO:0001937(negative regulation of endothelial cell proliferation)|GO:0004725(protein tyrosine phosphatase activity)|GO:0004872(receptor activity)|GO:0005001(transmembrane receptor protein tyrosine phosphatase activity)|GO:0005515(protein binding)|GO:0005737(cytoplasm)|GO:0005887(integral to plasma membrane)|GO:0005911(cell-cell junction)|GO:0005913(cell-cell adherens junction)|GO:0006470(protein …
BCL2L11	BCL2-like 11 (apoptosis facilitator)	571.235	375.1	1.52289	0.0247514	0.339366	Homo sapiens BCL2-like 11 (apoptosis fac	GO:0000300(peripheral to membrane of membrane fraction)|GO:0001701(in utero embryonic development)|GO:0001782(B cell homeostasis)|GO:0001783(B cell apoptosis)|GO:0001822(kidney development)|GO:0005515(protein binding)|GO:0005737(cytoplasm)|GO:0005739(mitochondrion)|GO:0005741(mitochondrial outer membrane)|GO:0005829(cytosol)|GO:0005874(microtubule)|GO:0005886(plasma membrane)|GO:0006915(apoptosis…
AGT	angiotensinogen (serpin peptidase inhibi	850.631	558.767	1.52234	0.290594	0.351927	Homo sapiens angiotensinogen (serpin pep	GO:0001543(ovarian follicle rupture)|GO:0001558(regulation of cell growth)|GO:0001568(blood vessel development)|GO:0001819(positive regulation of cytokine production)|GO:0001822(kidney development)|GO:0001974(blood vessel remodeling)|GO:0001998(angiotensin mediated vasoconstriction involved in regulation of systemic arterial blood pressure)|GO:0001999(renal response to blood flow involved in circ…
ZDHHC18	zinc finger, DHHC-type containing 18	177.539	116.66	1.52185	0.157224	0.134606	Homo sapiens zinc finger, DHHC-type cont	GO:0008270(zinc ion binding)|GO:0016020(membrane)|GO:0016021(integral to membrane)|GO:0016409(palmitoyltransferase activity)|GO:0016746(transferase activity, transferring acyl groups)|GO:0034613(cellular protein localization)|GO:0046872(metal ion binding)
PGM5	phosphoglucomutase 5	118.404	77.8202	1.5215	0.175356	0.12915	Homo sapiens phosphoglucomutase 5 (PGM5)	GO:0000287(magnesium ion binding)|GO:0001725(stress fiber)|GO:0004614(phosphoglucomutase activity)|GO:0005198(structural molecule activity)|GO:0005737(cytoplasm)|GO:0005829(cytosol)|GO:0005856(cytoskeleton)|GO:0005913(cell-cell adherens junction)|GO:0005914(spot adherens junction)|GO:0005925(focal adhesion)|GO:0005975(carbohydrate metabolic process)|GO:0005978(glycogen biosynthetic process)|GO:00…
ITIH5	inter-alpha-trypsin inhibitor heavy chai	803.557	528.217	1.52126	0.0621394	0.199974	Homo sapiens inter-alpha-trypsin inhibit	GO:0004867(serine-type endopeptidase inhibitor activity)|GO:0005576(extracellular region)|GO:0030212(hyaluronan metabolic process)|GO:0030414(peptidase inhibitor activity)
CYR61	cysteine-rich, angiogenic inducer, 61	95486.1	62772.9	1.52114	0.203545	0.127101	Homo sapiens cysteine-rich, angiogenic i	GO:0001558(regulation of cell growth)|GO:0001934(positive regulation of protein phosphorylation)|GO:0002041(intussusceptive angiogenesis)|GO:0003181(atrioventricular valve morphogenesis)|GO:0003278(apoptosis involved in heart morphogenesis)|GO:0003281(ventricular septum development)|GO:0005178(integrin binding)|GO:0005520(insulin-like growth factor binding)|GO:0005576(extracellular region)|GO:000…
OTUD1	OTU domain containing 1	1606.42	1056.17	1.52098	0.335219	0.128983	Homo sapiens OTU domain containing 1 (OT
ZCCHC5	zinc finger, CCHC domain containing 5	816.659	537.108	1.52048	0.274551	0.409839	Homo sapiens zinc finger, CCHC domain co	GO:0003676(nucleic acid binding)|GO:0008270(zinc ion binding)|GO:0046872(metal ion binding)
NUDT4	nudix (nucleoside diphosphate linked moi	1326.66	873.092	1.51949	0.0720296	0.155835	Homo sapiens nudix (nucleoside diphospha	GO:0005622(intracellular)|GO:0005737(cytoplasm)|GO:0008486(diphosphoinositol-polyphosphate diphosphatase activity)|GO:0009187(cyclic nucleotide metabolic process)|GO:0016787(hydrolase activity)|GO:0019722(calcium-mediated signaling)|GO:0019935(cyclic-nucleotide-mediated signaling)|GO:0035556(intracellular signal transduction)|GO:0046831(regulation of RNA export from nucleus)|GO:0046872(metal ion …
C3orf58	chromosome 3 open reading frame 58	254.551	167.722	1.5177	0.438506	0.225723	Homo sapiens chromosome 3 open reading f	GO:0000139(Golgi membrane)|GO:0005576(extracellular region)|GO:0030126(COPI vesicle coat)|GO:0030137(COPI-coated vesicle)
MICALL1	MICAL-like 1	104.559	68.9322	1.51684	0.473866	0.128661	Homo sapiens MICAL-like 1 (MICALL1), mRN	GO:0005515(protein binding)|GO:0005737(cytoplasm)|GO:0005856(cytoskeleton)|GO:0008270(zinc ion binding)|GO:0046872(metal ion binding)
RIMBP2	RIMS binding protein 2	74.9781	49.4487	1.51628	0.149563	0.150105	Homo sapiens RIMS binding protein 2 (RIM	GO:0005886(plasma membrane)|GO:0010923(negative regulation of phosphatase activity)|GO:0030054(cell junction)|GO:0045202(synapse)
PLTP	phospholipid transfer protein	1232.3	812.756	1.5162	0.391734	0.192852	Homo sapiens phospholipid transfer prote	GO:0005576(extracellular region)|GO:0006629(lipid metabolic process)|GO:0006810(transport)|GO:0006869(lipid transport)|GO:0008289(lipid binding)|GO:0010189(vitamin E biosynthetic process)|GO:0030317(sperm motility)|GO:0044255(cellular lipid metabolic process)
SNAI2	snail homolog 2 (Drosophila)	1853.05	1222.31	1.51602	0.416558	0.156698	Homo sapiens snail homolog 2 (Drosophila	GO:0000122(negative regulation of transcription from RNA polymerase II promoter)|GO:0000790(nuclear chromatin)|GO:0001078(RNA polymerase II core promoter proximal region sequence-specific DNA binding transcription factor activity involved in negative regulation of transcription)|GO:0001649(osteoblast differentiation)|GO:0001837(epithelial to mesenchymal transition)|GO:0005622(intracellular)|GO:00…
SPOCD1	SPOC domain containing 1	91.269	60.2402	1.51508	0.22418	0.101236	Homo sapiens SPOC domain containing 1 (S	GO:0006351(transcription, DNA-dependent)|GO:0010923(negative regulation of phosphatase activity)
LMCD1	LIM and cysteine-rich domains 1	2653.15	1751.49	1.5148	0.266959	0.232984	Homo sapiens LIM and cysteine-rich domai	GO:0000122(negative regulation of transcription from RNA polymerase II promoter)|GO:0003714(transcription corepressor activity)|GO:0005615(extracellular space)|GO:0005634(nucleus)|GO:0005737(cytoplasm)|GO:0006355(regulation of transcription, DNA-dependent)|GO:0008270(zinc ion binding)|GO:0010611(regulation of cardiac muscle hypertrophy)|GO:0031012(extracellular matrix)|GO:0046872(metal ion bindin…
AVPI1	arginine vasopressin-induced 1	2108.97	1394.18	1.51269	0.056323	0.156124	Homo sapiens arginine vasopressin-induce	GO:0000187(activation of MAPK activity)|GO:0007049(cell cycle)
MIR22HG	MIR22 host gene (non-protein coding)	1264.69	836.151	1.51251	0.101525	0.280045	Homo sapiens MIR22 host gene (non-protei
DDX3X	DEAD (Asp-Glu-Ala-Asp) box polypeptide 3	2469.39	1632.69	1.51246	0.186459	0.0901917	Homo sapiens DEAD (Asp-Glu-Ala-Asp) box	GO:0000166(nucleotide binding)|GO:0003677(DNA binding)|GO:0003723(RNA binding)|GO:0004004(ATP-dependent RNA helicase activity)|GO:0004386(helicase activity)|GO:0005524(ATP binding)|GO:0005634(nucleus)|GO:0005737(cytoplasm)|GO:0016607(nuclear speck)|GO:0016787(hydrolase activity)|GO:0044419(interspecies interaction between organisms)
TLN1	talin 1	308.44	203.948	1.51234	0.227042	0.184618	Homo sapiens talin 1 (TLN1), mRNA [NM_00	GO:0001726(ruffle)|GO:0002576(platelet degranulation)|GO:0003779(actin binding)|GO:0005158(insulin receptor binding)|GO:0005200(structural constituent of cytoskeleton)|GO:0005488(binding)|GO:0005515(protein binding)|GO:0005576(extracellular region)|GO:0005737(cytoplasm)|GO:0005813(centrosome)|GO:0005829(cytosol)|GO:0005886(plasma membrane)|GO:0005911(cell-cell junction)|GO:0005925(focal adhesion)…
TMEM190	transmembrane protein 190	86.5478	57.2301	1.51228	0.221038	0.191826	Homo sapiens transmembrane protein 190 (	GO:0016020(membrane)|GO:0016021(integral to membrane)
ZNFX1	zinc finger, NFX1-type containing 1	126.851	83.94	1.5112	0.148342	0.0928818	Homo sapiens zinc finger, NFX1-type cont	GO:0046872(metal ion binding)
IL4I1	interleukin 4 induced 1	88.6499	58.6973	1.51029	0.153425	0.104733	Homo sapiens interleukin 4 induced 1 (IL	GO:0001716(L-amino-acid oxidase activity)|GO:0005764(lysosome)|GO:0016491(oxidoreductase activity)|GO:0031965(nuclear membrane)|GO:0043231(intracellular membrane-bounded organelle)
PELI1	pellino homolog 1 (Drosophila)	662.491	438.667	1.51024	0.220515	0.182951	Homo sapiens pellino homolog 1 (Drosophi	GO:0001819(positive regulation of cytokine production)|GO:0002224(toll-like receptor signaling pathway)|GO:0002755(MyD88-dependent toll-like receptor signaling pathway)|GO:0004842(ubiquitin-protein ligase activity)|GO:0005829(cytosol)|GO:0008063(Toll signaling pathway)|GO:0016874(ligase activity)|GO:0030890(positive regulation of B cell proliferation)|GO:0031398(positive regulation of protein ubi…
PLEKHA5	pleckstrin homology domain containing, f	227.612	150.741	1.50995	0.183926	0.208709	Homo sapiens pleckstrin homology domain	GO:0005515(protein binding)|GO:0005545(1-phosphatidylinositol binding)|GO:0005575(cellular_component)|GO:0008150(biological_process)
PIM3	pim-3 oncogene	7487.6	4959.65	1.5097	0.157521	0.107691	Homo sapiens pim-3 oncogene (PIM3), mRNA	GO:0000166(nucleotide binding)|GO:0004674(protein serine/threonine kinase activity)|GO:0005524(ATP binding)|GO:0005737(cytoplasm)|GO:0006468(protein phosphorylation)|GO:0007049(cell cycle)|GO:0007346(regulation of mitotic cell cycle)|GO:0043066(negative regulation of apoptosis)|GO:0061179(negative regulation of insulin secretion involved in cellular response to glucose stimulus)
MERTK	c-mer proto-oncogene tyrosine kinase	391.344	259.236	1.50961	0.104063	0.211697	c-mer proto-oncogene tyrosine kinase [So	GO:0000166(nucleotide binding)|GO:0001750(photoreceptor outer segment)|GO:0004714(transmembrane receptor protein tyrosine kinase activity)|GO:0004872(receptor activity)|GO:0005524(ATP binding)|GO:0005625(soluble fraction)|GO:0005886(plasma membrane)|GO:0005887(integral to plasma membrane)|GO:0006468(protein phosphorylation)|GO:0007166(cell surface receptor linked signaling pathway)|GO:0007267(cel…
LRP10	low density lipoprotein receptor-related	2687.47	1780.74	1.50919	0.0540398	0.150636	Homo sapiens low density lipoprotein rec	GO:0004872(receptor activity)|GO:0005041(low-density lipoprotein receptor activity)|GO:0005905(coated pit)|GO:0006629(lipid metabolic process)|GO:0006869(lipid transport)|GO:0006897(endocytosis)|GO:0016020(membrane)|GO:0016021(integral to membrane)
NYNRIN	NYN domain and retroviral integrase cont	314.012	208.167	1.50847	0.0996798	0.112534	Homo sapiens NYN domain and retroviral i	GO:0003674(molecular_function)|GO:0003676(nucleic acid binding)|GO:0005575(cellular_component)|GO:0008150(biological_process)|GO:0015074(DNA integration)|GO:0016020(membrane)|GO:0016021(integral to membrane)
IFFO2	intermediate filament family orphan 2	433.791	287.628	1.50817	0.203832	0.140552	Homo sapiens intermediate filament famil
HIST1H2AB	histone cluster 1, H2ab	1306.29	867.099	1.50651	0.461026	0.441343	Homo sapiens histone cluster 1, H2ab (HI	GO:0000786(nucleosome)|GO:0003677(DNA binding)|GO:0005634(nucleus)|GO:0005694(chromosome)|GO:0006334(nucleosome assembly)
DACH1	dachshund homolog 1 (Drosophila)	437.642	290.569	1.50616	0.207165	0.173788	Homo sapiens dachshund homolog 1 (Drosop	GO:0000166(nucleotide binding)|GO:0003677(DNA binding)|GO:0005515(protein binding)|GO:0005634(nucleus)|GO:0005730(nucleolus)|GO:0006355(regulation of transcription, DNA-dependent)|GO:0007275(multicellular organismal development)
IFITM4P	interferon induced transmembrane protein	2931.85	1948.79	1.50445	0.44603	0.20257	Homo sapiens interferon induced transmem
KLF3	Kruppel-like factor 3 (basic)	1432.39	952.417	1.50396	0.15344	0.134199	Homo sapiens Kruppel-like factor 3 (basi	GO:0003677(DNA binding)|GO:0003700(sequence-specific DNA binding transcription factor activity)|GO:0005622(intracellular)|GO:0005634(nucleus)|GO:0006355(regulation of transcription, DNA-dependent)|GO:0007275(multicellular organismal development)|GO:0008270(zinc ion binding)|GO:0046872(metal ion binding)
DAZAP2	DAZ associated protein 2	8542.25	5680.53	1.50378	0.0868232	0.152557	Homo sapiens DAZ associated protein 2 (D	GO:0005515(protein binding)|GO:0050699(WW domain binding)
EMB	embigin	285.243	189.802	1.50284	0.240115	0.107238	Homo sapiens embigin (EMB), mRNA [NM_198	GO:0007155(cell adhesion)|GO:0016020(membrane)|GO:0016021(integral to membrane)
SLC25A4	solute carrier family 25 (mitochondrial	1592.9	1060.06	1.50265	0.238271	0.264641	Homo sapiens solute carrier family 25 (m	GO:0005215(transporter activity)|GO:0005471(ATP:ADP antiporter activity)|GO:0005515(protein binding)|GO:0005739(mitochondrion)|GO:0005741(mitochondrial outer membrane)|GO:0005743(mitochondrial inner membrane)|GO:0005887(integral to plasma membrane)|GO:0006091(generation of precursor metabolites and energy)|GO:0006112(energy reserve metabolic process)|GO:0006810(transport)|GO:0015207(adenine trans…

## Sheet: 2. DEG down
gene_symbol	gene_name	IPI926Treated_ave	VehicleTreated_ave	FC	IPI926Treated_std	VehicleTreated_std	Description	GO_ID
A2ML1	alpha-2-macroglobulin-like 1	238.471	438.194	-1.83752	0.294758	0.15294	Homo sapiens alpha-2-macroglobulin-like	GO:0004867(serine-type endopeptidase inhibitor activity)|GO:0005576(extracellular region)|GO:0005615(extracellular space)|GO:0010466(negative regulation of peptidase activity)|GO:0030414(peptidase inhibitor activity)|GO:0052548(regulation of endopeptidase activity)
A4GALT	alpha 1,4-galactosyltransferase	36.9357	69.9061	-1.89264	0.429939	0.216959	Homo sapiens alpha 1,4-galactosyltransfe	GO:0000139(Golgi membrane)|GO:0005624(membrane fraction)|GO:0005794(Golgi apparatus)|GO:0005795(Golgi stack)|GO:0006688(glycosphingolipid biosynthetic process)|GO:0007009(plasma membrane organization)|GO:0008378(galactosyltransferase activity)|GO:0008610(lipid biosynthetic process)|GO:0016020(membrane)|GO:0016021(integral to membrane)|GO:0016757(transferase activity, transferring glycosyl groups)…
AAK1	AP2 associated kinase 1	80.4292	161.397	-2.00669	0.346387	0.196044	Homo sapiens AP2 associated kinase 1 (AA	GO:0000166(nucleotide binding)|GO:0004674(protein serine/threonine kinase activity)|GO:0005112(Notch binding)|GO:0005524(ATP binding)|GO:0005886(plasma membrane)|GO:0005905(coated pit)|GO:0006468(protein phosphorylation)|GO:0006897(endocytosis)|GO:0019897(extrinsic to plasma membrane)|GO:0030136(clathrin-coated vesicle)|GO:0031252(cell leading edge)|GO:0032880(regulation of protein localization)|…
AANAT	aralkylamine N-acetyltransferase	41.4094	69.6759	-1.68261	0.171141	0.142802	Homo sapiens aralkylamine N-acetyltransf	GO:0004059(aralkylamine N-acetyltransferase activity)|GO:0004060(arylamine N-acetyltransferase activity)|GO:0005737(cytoplasm)|GO:0005829(cytosol)|GO:0007623(circadian rhythm)|GO:0008152(metabolic process)|GO:0009416(response to light stimulus)|GO:0010043(response to zinc ion)|GO:0014070(response to organic cyclic compound)|GO:0016746(transferase activity, transferring acyl groups)|GO:0030187(mel…
ABLIM1	actin binding LIM protein 1	940.515	1543.14	-1.64074	0.270639	0.121166	Homo sapiens actin binding LIM protein 1	GO:0003779(actin binding)|GO:0005515(protein binding)|GO:0005737(cytoplasm)|GO:0007010(cytoskeleton organization)|GO:0007411(axon guidance)|GO:0007601(visual perception)|GO:0008270(zinc ion binding)|GO:0009887(organ morphogenesis)|GO:0015629(actin cytoskeleton)|GO:0045944(positive regulation of transcription from RNA polymerase II promoter)|GO:0046872(metal ion binding)
ADAMTS9-AS2	ADAMTS9 antisense RNA 2 (non-protein cod	74.1544	114.231	-1.54044	0.253737	0.296232	Homo sapiens cDNA FLJ25194 fis, clone RE
ADAMTSL1	ADAMTS-like 1	29.9041	101.832	-3.40527	0.207913	0.171467	Homo sapiens ADAMTS-like 1 (ADAMTSL1), t	GO:0005576(extracellular region)|GO:0005578(proteinaceous extracellular matrix)|GO:0008233(peptidase activity)|GO:0008237(metallopeptidase activity)|GO:0008270(zinc ion binding)
ADRA1D	adrenergic, alpha-1D-, receptor	87.1712	205.595	-2.35851	0.221364	0.141374	Homo sapiens adrenergic, alpha-1D-, rece	GO:0001986(negative regulation of the force of heart contraction involved in baroreceptor response to increased systemic arterial blood pressure)|GO:0001994(norepinephrine-epinephrine vasoconstriction involved in regulation of systemic arterial blood pressure)|GO:0004871(signal transducer activity)|GO:0004872(receptor activity)|GO:0004930(G-protein coupled receptor activity)|GO:0004935(adrenergic…
ANGPT2	angiopoietin 2	305.743	544.345	-1.7804	0.265182	0.23098	Homo sapiens angiopoietin 2 (ANGPT2), tr	GO:0001666(response to hypoxia)|GO:0005102(receptor binding)|GO:0005515(protein binding)|GO:0005576(extracellular region)|GO:0005615(extracellular space)|GO:0005634(nucleus)|GO:0005886(plasma membrane)|GO:0007165(signal transduction)|GO:0007275(multicellular organismal development)|GO:0007281(germ cell development)|GO:0007596(blood coagulation)|GO:0009314(response to radiation)|GO:0009612(respons…
AQP10	aquaporin 10	47.6075	143.511	-3.01446	0.446547	0.327137	aquaporin 10 [Source:HGNC Symbol;Acc:160	GO:0005215(transporter activity)|GO:0005886(plasma membrane)|GO:0006833(water transport)|GO:0009636(response to toxin)|GO:0016021(integral to membrane)|GO:0055085(transmembrane transport)
ARHGAP26	Rho GTPase activating protein 26	36.729	67.3778	-1.83446	0.181482	0.413728	Homo sapiens Rho GTPase activating prote	GO:0005096(GTPase activator activity)|GO:0005100(Rho GTPase activator activity)|GO:0005515(protein binding)|GO:0005575(cellular_component)|GO:0005622(intracellular)|GO:0005737(cytoplasm)|GO:0005829(cytosol)|GO:0005856(cytoskeleton)|GO:0005925(focal adhesion)|GO:0007165(signal transduction)|GO:0007264(small GTPase mediated signal transduction)|GO:0007399(nervous system development)|GO:0008093(cyto…
ARHGEF3	Rho guanine nucleotide exchange factor (	261.964	474.189	-1.81013	0.362208	0.236165	Homo sapiens Rho guanine nucleotide exch	GO:0005085(guanyl-nucleotide exchange factor activity)|GO:0005089(Rho guanyl-nucleotide exchange factor activity)|GO:0005622(intracellular)|GO:0005737(cytoplasm)|GO:0005829(cytosol)|GO:0006915(apoptosis)|GO:0007264(small GTPase mediated signal transduction)|GO:0007266(Rho protein signal transduction)|GO:0008624(induction of apoptosis by extracellular signals)|GO:0035023(regulation of Rho protein …
ARL4C	ADP-ribosylation factor-like 4C	255.16	433.701	-1.69972	0.337957	0.460187	Homo sapiens ADP-ribosylation factor-lik	GO:0000166(nucleotide binding)|GO:0003924(GTPase activity)|GO:0005515(protein binding)|GO:0005525(GTP binding)|GO:0005622(intracellular)|GO:0005634(nucleus)|GO:0005737(cytoplasm)|GO:0005886(plasma membrane)|GO:0006184(GTP catabolic process)|GO:0006810(transport)|GO:0007264(small GTPase mediated signal transduction)|GO:0030175(filopodium)|GO:0032456(endocytic recycling)|GO:0043014(alpha-tubulin bi…
ASTL	astacin-like metallo-endopeptidase (M12	76.8471	139.018	-1.80902	0.20903	0.208178	Homo sapiens astacin-like metallo-endope	GO:0004222(metalloendopeptidase activity)|GO:0006508(proteolysis)|GO:0008233(peptidase activity)|GO:0008270(zinc ion binding)|GO:0046872(metal ion binding)
ASXL3	additional sex combs like 3 (Drosophila)	39.6389	63.1129	-1.5922	0.243929	0.445096	Homo sapiens additional sex combs like 3	GO:0005634(nucleus)|GO:0006355(regulation of transcription, DNA-dependent)|GO:0046872(metal ion binding)
BAI1	brain-specific angiogenesis inhibitor 1	136.246	214.719	-1.57597	0.218263	0.279924	Homo sapiens brain-specific angiogenesis	GO:0004871(signal transducer activity)|GO:0004872(receptor activity)|GO:0004930(G-protein coupled receptor activity)|GO:0005886(plasma membrane)|GO:0005887(integral to plasma membrane)|GO:0005911(cell-cell junction)|GO:0007155(cell adhesion)|GO:0007165(signal transduction)|GO:0007186(G-protein coupled receptor protein signaling pathway)|GO:0007218(neuropeptide signaling pathway)|GO:0007409(axonog…
BDKRB1	bradykinin receptor B1	65.6945	99.1123	-1.50868	0.165331	0.194109	Homo sapiens bradykinin receptor B1 (BDK	GO:0001933(negative regulation of protein phosphorylation)|GO:0002687(positive regulation of leukocyte migration)|GO:0004871(signal transducer activity)|GO:0004872(receptor activity)|GO:0004930(G-protein coupled receptor activity)|GO:0004947(bradykinin receptor activity)|GO:0005624(membrane fraction)|GO:0005783(endoplasmic reticulum)|GO:0005886(plasma membrane)|GO:0005887(integral to plasma membr…
BTN2A3P	butyrophilin, subfamily 2, member A3, ps	87.3417	135.76	-1.55435	0.0384677	0.194343	Homo sapiens butyrophilin, subfamily 2,	GO:0016020(membrane)|GO:0016021(integral to membrane)
C11orf21	chromosome 11 open reading frame 21	1885.4	3098.36	-1.64334	0.467284	0.3727	chromosome 11 open reading frame 21 [Sou	GO:0005737(cytoplasm)
C16orf11	chromosome 16 open reading frame 11	200.359	309.779	-1.54612	0.221151	0.086129	Homo sapiens chromosome 16 open reading
C17orf88	chromosome 17 open reading frame 88	55.0697	88.9637	-1.61548	0.245888	0.254039	Homo sapiens chromosome 17 open reading	GO:0003674(molecular_function)|GO:0005575(cellular_component)|GO:0006915(apoptosis)|GO:0008150(biological_process)
C3AR1	complement component 3a receptor 1	157.019	334.865	-2.13264	0.486703	0.308547	Homo sapiens complement component 3a rec	GO:0001850(complement component C3a binding)|GO:0002430(complement receptor mediated signaling pathway)|GO:0002462(tolerance induction to nonself antigen)|GO:0004435(phosphatidylinositol phospholipase C activity)|GO:0004871(signal transducer activity)|GO:0004872(receptor activity)|GO:0004876(complement component C3a receptor activity)|GO:0004930(G-protein coupled receptor activity)|GO:0004943(C3a…
C6orf27	chromosome 6 open reading frame 27	160.17	240.332	-1.50048	0.140346	0.0733507	Homo sapiens chromosome 6 open reading f	GO:0003674(molecular_function)|GO:0005575(cellular_component)|GO:0005576(extracellular region)|GO:0008150(biological_process)
CA3	carbonic anhydrase III, muscle specific	56.4441	86.4402	-1.53143	0.188422	0.186703	Homo sapiens carbonic anhydrase III, mus	GO:0004089(carbonate dehydratase activity)|GO:0005737(cytoplasm)|GO:0006730(one-carbon metabolic process)|GO:0006979(response to oxidative stress)|GO:0008270(zinc ion binding)|GO:0016151(nickel ion binding)|GO:0016829(lyase activity)|GO:0046872(metal ion binding)
CA9	carbonic anhydrase IX	413.01	637.673	-1.54396	0.177468	0.374733	Homo sapiens carbonic anhydrase IX (CA9)	GO:0002009(morphogenesis of an epithelium)|GO:0004089(carbonate dehydratase activity)|GO:0005634(nucleus)|GO:0005730(nucleolus)|GO:0005886(plasma membrane)|GO:0006730(one-carbon metabolic process)|GO:0008270(zinc ion binding)|GO:0016021(integral to membrane)|GO:0016829(lyase activity)|GO:0031528(microvillus membrane)|GO:0042995(cell projection)|GO:0046872(metal ion binding)|GO:0046903(secretion)
CACNA1E	calcium channel, voltage-dependent, R ty	170.941	266.521	-1.55913	0.361976	0.161947	Homo sapiens calcium channel, voltage-de	GO:0005244(voltage-gated ion channel activity)|GO:0005245(voltage-gated calcium channel activity)|GO:0005886(plasma membrane)|GO:0005891(voltage-gated calcium channel complex)|GO:0006112(energy reserve metabolic process)|GO:0006810(transport)|GO:0006811(ion transport)|GO:0007268(synaptic transmission)|GO:0016021(integral to membrane)|GO:0050796(regulation of insulin secretion)|GO:0051899(membrane…
CCDC66	coiled-coil domain containing 66	56.6397	86.0821	-1.51982	0.345581	0.495835	Homo sapiens coiled-coil domain containi
CDCA7	cell division cycle associated 7	825.557	1312.6	-1.58995	0.438053	0.108209	Homo sapiens cell division cycle associa	GO:0005634(nucleus)|GO:0006355(regulation of transcription, DNA-dependent)|GO:0042127(regulation of cell proliferation)
CDH13	cadherin 13, H-cadherin (heart)	168.852	423.375	-2.50738	0.350348	0.308725	Homo sapiens cadherin 13, H-cadherin (he	GO:0000278(mitotic cell cycle)|GO:0001558(regulation of cell growth)|GO:0001938(positive regulation of endothelial cell proliferation)|GO:0001954(positive regulation of cell-matrix adhesion)|GO:0002040(sprouting angiogenesis)|GO:0005509(calcium ion binding)|GO:0005615(extracellular space)|GO:0005737(cytoplasm)|GO:0005886(plasma membrane)|GO:0005901(caveola)|GO:0007156(homophilic cell adhesion)|GO…
CEACAM19	carcinoembryonic antigen-related cell ad	493.651	799.916	-1.62041	0.125848	0.146818	Homo sapiens carcinoembryonic antigen-re	GO:0016020(membrane)|GO:0016021(integral to membrane)
CES1	carboxylesterase 1	20.6905	88.2375	-4.26464	0.464259	0.32901	Homo sapiens carboxylesterase 1 (CES1),	GO:0004091(carboxylesterase activity)|GO:0005783(endoplasmic reticulum)|GO:0005788(endoplasmic reticulum lumen)|GO:0008152(metabolic process)|GO:0009636(response to toxin)|GO:0016787(hydrolase activity)|GO:0047374(methylumbelliferyl-acetate deacetylase activity)|GO:0080030(methyl indole-3-acetate esterase activity)|GO:0080031(methyl salicylate esterase activity)|GO:0080032(methyl jasmonate estera…
CFD	complement factor D (adipsin)	43.4148	97.0763	-2.23602	0.180654	0.0712777	Homo sapiens complement factor D (adipsi	GO:0002576(platelet degranulation)|GO:0004252(serine-type endopeptidase activity)|GO:0005576(extracellular region)|GO:0005615(extracellular space)|GO:0006508(proteolysis)|GO:0006956(complement activation)|GO:0006957(complement activation, alternative pathway)|GO:0007219(Notch signaling pathway)|GO:0007596(blood coagulation)|GO:0008233(peptidase activity)|GO:0008236(serine-type peptidase activity)…
CGNL1	cingulin-like 1	801.596	1506.6	-1.87949	0.417622	0.172316	Homo sapiens cingulin-like 1 (CGNL1), tr	GO:0003774(motor activity)|GO:0005923(tight junction)|GO:0016459(myosin complex)|GO:0030054(cell junction)
CHAT	choline O-acetyltransferase	34.3627	65.7387	-1.91308	0.176388	0.33487	Homo sapiens choline O-acetyltransferase	GO:0001547(antral ovarian follicle growth)|GO:0001666(response to hypoxia)|GO:0004102(choline O-acetyltransferase activity)|GO:0005634(nucleus)|GO:0005737(cytoplasm)|GO:0005739(mitochondrion)|GO:0005829(cytosol)|GO:0007268(synaptic transmission)|GO:0007269(neurotransmitter secretion)|GO:0007274(neuromuscular synaptic transmission)|GO:0007517(muscle organ development)|GO:0007529(establishment of s…
CHRDL2	chordin-like 2	4931.62	18584.6	-3.76845	0.380024	0.443966	Homo sapiens chordin-like 2 (CHRDL2), mR	GO:0001503(ossification)|GO:0005576(extracellular region)|GO:0005737(cytoplasm)|GO:0005739(mitochondrion)|GO:0007275(multicellular organismal development)|GO:0030154(cell differentiation)|GO:0051216(cartilage development)
CHRNA4	cholinergic receptor, nicotinic, alpha 4	85.5719	131.387	-1.5354	0.126099	0.212615	H.sapiens mRNA for neuronal acetylcholin	GO:0001508(regulation of action potential)|GO:0001666(response to hypoxia)|GO:0004872(receptor activity)|GO:0004889(nicotinic acetylcholine-activated cation-selective channel activity)|GO:0005216(ion channel activity)|GO:0005230(extracellular ligand-gated ion channel activity)|GO:0005624(membrane fraction)|GO:0005886(plasma membrane)|GO:0005892(nicotinic acetylcholine-gated receptor-channel compl…
CHRNB2	cholinergic receptor, nicotinic, beta 2	194.666	307.273	-1.57846	0.111703	0.0690294	Homo sapiens cholinergic receptor, nicot	GO:0001661(conditioned taste aversion)|GO:0001666(response to hypoxia)|GO:0004872(receptor activity)|GO:0004889(nicotinic acetylcholine-activated cation-selective channel activity)|GO:0005230(extracellular ligand-gated ion channel activity)|GO:0005886(plasma membrane)|GO:0005892(nicotinic acetylcholine-gated receptor-channel complex)|GO:0006811(ion transport)|GO:0006816(calcium ion transport)|GO:…
CLDN3	claudin 3	52.8231	94.5976	-1.79084	0.214324	0.273507	Homo sapiens claudin 3 (CLDN3), mRNA [NM	GO:0001666(response to hypoxia)|GO:0004888(transmembrane receptor activity)|GO:0005198(structural molecule activity)|GO:0005886(plasma membrane)|GO:0005887(integral to plasma membrane)|GO:0005923(tight junction)|GO:0016021(integral to membrane)|GO:0016338(calcium-independent cell-cell adhesion)|GO:0030054(cell junction)|GO:0042802(identical protein binding)
CLEC3B	C-type lectin domain family 3, member B	367.55	1030.64	-2.80408	0.355651	0.455989	Homo sapiens C-type lectin domain family	GO:0001501(skeletal system development)|GO:0005488(binding)|GO:0005529(sugar binding)|GO:0005576(extracellular region)|GO:0005615(extracellular space)
CLSPN	claspin	43.0305	71.82	-1.66905	0.40087	0.179983	Homo sapiens claspin (CLSPN), transcript	GO:0000075(cell cycle checkpoint)|GO:0000077(DNA damage checkpoint)|GO:0003677(DNA binding)|GO:0005515(protein binding)|GO:0005634(nucleus)|GO:0005654(nucleoplasm)|GO:0006260(DNA replication)|GO:0006281(DNA repair)|GO:0006915(apoptosis)|GO:0006921(cellular component disassembly involved in apoptosis)|GO:0007049(cell cycle)|GO:0010997(anaphase-promoting complex binding)|GO:0018105(peptidyl-serine …
CNIH3	cornichon homolog 3 (Drosophila)	49.2942	76.2577	-1.54699	0.318326	0.432963	Homo sapiens cornichon homolog 3 (Drosop	GO:0005886(plasma membrane)|GO:0016021(integral to membrane)|GO:0030054(cell junction)|GO:0032281(alpha-amino-3-hydroxy-5-methyl-4-isoxazolepropionic acid selective glutamate receptor complex)|GO:0035556(intracellular signal transduction)|GO:0043198(dendritic shaft)|GO:0045202(synapse)|GO:0045211(postsynaptic membrane)|GO:2000311(regulation of alpha-amino-3-hydroxy-5-methyl-4-isoxazole propionate…
CNN2	calponin 2	1169.35	1774.84	-1.51779	0.130972	0.424792	Homo sapiens calponin 2 (CNN2), transcri	GO:0001725(stress fiber)|GO:0003779(actin binding)|GO:0005516(calmodulin binding)|GO:0005856(cytoskeleton)|GO:0005911(cell-cell junction)|GO:0007010(cytoskeleton organization)|GO:0010628(positive regulation of gene expression)|GO:0030097(hemopoiesis)|GO:0030336(negative regulation of cell migration)|GO:0031032(actomyosin structure organization)|GO:0032970(regulation of actin filament-based proces…
CNTN5	contactin 5	54.351	92.1763	-1.69595	0.30914	0.042229	Homo sapiens contactin 5 (CNTN5), transc	GO:0005737(cytoplasm)|GO:0005886(plasma membrane)|GO:0007155(cell adhesion)|GO:0031225(anchored to membrane)
COX6B2	cytochrome c oxidase subunit VIb polypep	43.3219	65.6204	-1.51471	0.0993543	0.214916	Homo sapiens cytochrome c oxidase subuni	GO:0004129(cytochrome-c oxidase activity)|GO:0005739(mitochondrion)|GO:0005758(mitochondrial intermembrane space)|GO:0030061(mitochondrial crista)
CPZ	carboxypeptidase Z	801.833	1516.28	-1.89102	0.382113	0.369631	Homo sapiens carboxypeptidase Z (CPZ), t	GO:0004181(metallocarboxypeptidase activity)|GO:0005576(extracellular region)|GO:0005578(proteinaceous extracellular matrix)|GO:0006508(proteolysis)|GO:0008233(peptidase activity)|GO:0008237(metallopeptidase activity)|GO:0008270(zinc ion binding)|GO:0016055(Wnt receptor signaling pathway)|GO:0046872(metal ion binding)
CROCCP3	ciliary rootlet coiled-coil, rootletin p	43.1686	72.8375	-1.68728	0.267614	0.249075	Homo sapiens ciliary rootlet coiled-coil
CSDC2	cold shock domain containing C2, RNA bin	426.821	677.361	-1.58699	0.262878	0.141822	Homo sapiens cold shock domain containin	GO:0003677(DNA binding)|GO:0003723(RNA binding)|GO:0005634(nucleus)|GO:0005737(cytoplasm)|GO:0006355(regulation of transcription, DNA-dependent)|GO:0006397(mRNA processing)|GO:0006398(histone mRNA 3'-end processing)
CT47A11	cancer/testis antigen family 47, member	179.471	279.144	-1.55537	0.129495	0.136749	Homo sapiens cancer/testis antigen famil
CTU1	cytosolic thiouridylase subunit 1 homolo	43.1326	77.4968	-1.79671	0.377054	0.347089	Homo sapiens cytosolic thiouridylase sub	GO:0000049(tRNA binding)|GO:0002098(tRNA wobble uridine modification)|GO:0005515(protein binding)|GO:0005524(ATP binding)|GO:0005737(cytoplasm)|GO:0005739(mitochondrion)|GO:0005829(cytosol)|GO:0008033(tRNA processing)|GO:0016740(transferase activity)|GO:0034227(tRNA thio-modification)
CTXN1	cortexin 1	92.351	158.607	-1.71743	0.123114	0.158727	Homo sapiens cortexin 1 (CTXN1), mRNA [N	GO:0016020(membrane)|GO:0016021(integral to membrane)
DCLK2	doublecortin-like kinase 2	91.6664	204.022	-2.2257	0.274999	0.354364	Homo sapiens doublecortin-like kinase 2	GO:0000166(nucleotide binding)|GO:0004674(protein serine/threonine kinase activity)|GO:0005524(ATP binding)|GO:0005737(cytoplasm)|GO:0005856(cytoskeleton)|GO:0035556(intracellular signal transduction)
DIAPH3	diaphanous homolog 3 (Drosophila)	428.203	701.264	-1.63769	0.243832	0.0927575	Homo sapiens diaphanous homolog 3 (Droso	GO:0003779(actin binding)|GO:0005488(binding)|GO:0016043(cellular component organization)|GO:0017048(Rho GTPase binding)|GO:0030036(actin cytoskeleton organization)
DIO3	deiodinase, iodothyronine, type III	116.371	205.664	-1.76731	0.268958	0.121883	Homo sapiens deiodinase, iodothyronine,	GO:0004800(thyroxine 5'-deiodinase activity)|GO:0005768(endosome)|GO:0005886(plasma membrane)|GO:0008150(biological_process)|GO:0010008(endosome membrane)|GO:0016021(integral to membrane)|GO:0033798(thyroxine 5-deiodinase activity)|GO:0034641(cellular nitrogen compound metabolic process)|GO:0042446(hormone biosynthetic process)
DLX4	distal-less homeobox 4	831.054	1387.43	-1.66949	0.425233	0.355889	Homo sapiens distal-less homeobox 4 (DLX	GO:0000976(transcription regulatory region sequence-specific DNA binding)|GO:0003700(sequence-specific DNA binding transcription factor activity)|GO:0005515(protein binding)|GO:0005634(nucleus)|GO:0006355(regulation of transcription, DNA-dependent)|GO:0007275(multicellular organismal development)|GO:0043565(sequence-specific DNA binding)
DNAH11	dynein, axonemal, heavy chain 11	115.183	174.365	-1.5138	0.156924	0.236454	Homo sapiens dynein, axonemal, heavy cha	GO:0000166(nucleotide binding)|GO:0001539(ciliary or flagellar motility)|GO:0003777(microtubule motor activity)|GO:0005524(ATP binding)|GO:0005737(cytoplasm)|GO:0005856(cytoskeleton)|GO:0005858(axonemal dynein complex)|GO:0005874(microtubule)|GO:0005929(cilium)|GO:0007018(microtubule-based movement)|GO:0007368(determination of left/right symmetry)|GO:0016887(ATPase activity)|GO:0035085(cilium axo…
DOK7	docking protein 7	490.618	882.986	-1.79974	0.170245	0.221894	Homo sapiens docking protein 7 (DOK7), t	GO:0001934(positive regulation of protein phosphorylation)|GO:0005158(insulin receptor binding)|GO:0005886(plasma membrane)|GO:0007528(neuromuscular junction development)|GO:0008289(lipid binding)|GO:0019901(protein kinase binding)|GO:0030054(cell junction)|GO:0031594(neuromuscular junction)|GO:0035091(phosphatidylinositol binding)|GO:0043113(receptor clustering)|GO:0061098(positive regulation of…
DUSP10	dual specificity phosphatase 10	63.8105	150.08	-2.35196	0.358181	0.150308	Homo sapiens dual specificity phosphatas	GO:0000188(inactivation of MAPK activity)|GO:0002819(regulation of adaptive immune response)|GO:0004721(phosphoprotein phosphatase activity)|GO:0004725(protein tyrosine phosphatase activity)|GO:0005634(nucleus)|GO:0005730(nucleolus)|GO:0005737(cytoplasm)|GO:0005794(Golgi apparatus)|GO:0006470(protein dephosphorylation)|GO:0006950(response to stress)|GO:0007254(JNK cascade)|GO:0010033(response to …
E2F2	E2F transcription factor 2	521.429	842.873	-1.61647	0.232727	0.0774031	Homo sapiens E2F transcription factor 2	GO:0000080(G1 phase of mitotic cell cycle)|GO:0000278(mitotic cell cycle)|GO:0001047(core promoter binding)|GO:0003677(DNA binding)|GO:0003700(sequence-specific DNA binding transcription factor activity)|GO:0005515(protein binding)|GO:0005634(nucleus)|GO:0005654(nucleoplasm)|GO:0005667(transcription factor complex)|GO:0006355(regulation of transcription, DNA-dependent)|GO:0006367(transcription in…
ELFN2	extracellular leucine-rich repeat and fi	38.8902	68.3123	-1.75654	0.463112	0.347427	Homo sapiens extracellular leucine-rich	GO:0009986(cell surface)|GO:0010923(negative regulation of phosphatase activity)|GO:0016020(membrane)|GO:0016021(integral to membrane)|GO:0019902(phosphatase binding)
EPHA5	EPH receptor A5	106.233	206.006	-1.9392	0.380987	0.282273	Homo sapiens EPH receptor A5 (EPHA5), tr	GO:0000166(nucleotide binding)|GO:0004872(receptor activity)|GO:0005003(ephrin receptor activity)|GO:0005004(GPI-linked ephrin receptor activity)|GO:0005005(transmembrane-ephrin receptor activity)|GO:0005524(ATP binding)|GO:0005791(rough endoplasmic reticulum)|GO:0005886(plasma membrane)|GO:0005887(integral to plasma membrane)|GO:0007399(nervous system development)|GO:0007411(axon guidance)|GO:00…
ETS1	v-ets erythroblastosis virus E26 oncogen	58.5299	89.9846	-1.53741	0.149656	0.0759384	Homo sapiens v-ets erythroblastosis viru	GO:0001666(response to hypoxia)|GO:0003677(DNA binding)|GO:0003700(sequence-specific DNA binding transcription factor activity)|GO:0005515(protein binding)|GO:0005634(nucleus)|GO:0005667(transcription factor complex)|GO:0006366(transcription from RNA polymerase II promoter)|GO:0006916(anti-apoptosis)|GO:0006917(induction of apoptosis)|GO:0006955(immune response)|GO:0007565(female pregnancy)|GO:00…
EVX1	even-skipped homeobox 1	462.526	1018.11	-2.2012	0.175169	0.226372	Homo sapiens even-skipped homeobox 1 (EV	GO:0003700(sequence-specific DNA binding transcription factor activity)|GO:0005634(nucleus)|GO:0006355(regulation of transcription, DNA-dependent)|GO:0007275(multicellular organismal development)|GO:0009792(embryo development ending in birth or egg hatching)|GO:0021913(regulation of transcription from RNA polymerase II promoter involved in ventral spinal cord interneuron specification)|GO:0043565…
FADS3	fatty acid desaturase 3	92.8527	208.625	-2.24684	0.33275	0.279214	Homo sapiens fatty acid desaturase 3 (FA	GO:0003674(molecular_function)|GO:0005624(membrane fraction)|GO:0005783(endoplasmic reticulum)|GO:0005789(endoplasmic reticulum membrane)|GO:0006636(unsaturated fatty acid biosynthetic process)|GO:0006810(transport)|GO:0016020(membrane)|GO:0016021(integral to membrane)|GO:0016491(oxidoreductase activity)|GO:0016717(oxidoreductase activity, acting on paired donors, with oxidation of a pair of dono…
FAM115C	family with sequence similarity 115, mem	105.349	178.034	-1.68994	0.137581	0.463343	Homo sapiens family with sequence simila
FAM57B	family with sequence similarity 57, memb	166.744	259.948	-1.55897	0.208655	0.143264	Homo sapiens family with sequence simila	GO:0005783(endoplasmic reticulum)|GO:0016020(membrane)|GO:0016021(integral to membrane)
FANCE	Fanconi anemia, complementation group E	742.421	1139.89	-1.53537	0.361226	0.233664	Homo sapiens Fanconi anemia, complementa	GO:0003674(molecular_function)|GO:0005515(protein binding)|GO:0005634(nucleus)|GO:0005654(nucleoplasm)|GO:0006281(DNA repair)|GO:0043240(Fanconi anaemia nuclear complex)
FBN3	fibrillin 3	73.7198	118.497	-1.6074	0.203763	0.192806	Homo sapiens fibrillin 3 (FBN3), mRNA [N	GO:0005201(extracellular matrix structural constituent)|GO:0005488(binding)|GO:0005509(calcium ion binding)|GO:0005576(extracellular region)|GO:0005578(proteinaceous extracellular matrix)
FCGBP	Fc fragment of IgG binding protein	65.5672	103.535	-1.57907	0.323205	0.388103	Homo sapiens Fc fragment of IgG binding	GO:0005515(protein binding)|GO:0005576(extracellular region)|GO:0005737(cytoplasm)
FEN1	flap structure-specific endonuclease 1	193.189	315.295	-1.63205	0.334363	0.116758	Homo sapiens flap structure-specific end	GO:0000084(S phase of mitotic cell cycle)|GO:0000278(mitotic cell cycle)|GO:0000287(magnesium ion binding)|GO:0000722(telomere maintenance via recombination)|GO:0000723(telomere maintenance)|GO:0003677(DNA binding)|GO:0003684(damaged DNA binding)|GO:0003690(double-stranded DNA binding)|GO:0004519(endonuclease activity)|GO:0004523(ribonuclease H activity)|GO:0004527(exonuclease activity)|GO:000551…
FGFBP2	fibroblast growth factor binding protein	59104.1	99099.5	-1.6767	0.28061	0.189143	Homo sapiens fibroblast growth factor bi	GO:0005576(extracellular region)|GO:0005615(extracellular space)|GO:0019838(growth factor binding)
FLRT3	fibronectin leucine rich transmembrane p	2169.71	3498	-1.6122	0.423431	0.334356	Homo sapiens fibronectin leucine rich tr	GO:0005057(receptor signaling protein activity)|GO:0005578(proteinaceous extracellular matrix)|GO:0005887(integral to plasma membrane)|GO:0007155(cell adhesion)|GO:0008150(biological_process)|GO:0016020(membrane)|GO:0016021(integral to membrane)|GO:0030674(protein binding, bridging)
FOXL1	forkhead box L1	256.746	393.895	-1.53418	0.428272	0.248208	Homo sapiens forkhead box L1 (FOXL1), mR	GO:0003677(DNA binding)|GO:0003690(double-stranded DNA binding)|GO:0003700(sequence-specific DNA binding transcription factor activity)|GO:0003705(sequence-specific enhancer binding RNA polymerase II transcription factor activity)|GO:0005634(nucleus)|GO:0005667(transcription factor complex)|GO:0006355(regulation of transcription, DNA-dependent)|GO:0007275(multicellular organismal development)|GO:…
GABRB1	gamma-aminobutyric acid (GABA) A recepto	424.638	776.66	-1.82899	0.387124	0.457961	Homo sapiens gamma-aminobutyric acid (GA	GO:0004872(receptor activity)|GO:0004890(GABA-A receptor activity)|GO:0005216(ion channel activity)|GO:0005230(extracellular ligand-gated ion channel activity)|GO:0005254(chloride channel activity)|GO:0005886(plasma membrane)|GO:0005887(integral to plasma membrane)|GO:0006810(transport)|GO:0006821(chloride transport)|GO:0007165(signal transduction)|GO:0007268(synaptic transmission)|GO:0030054(cel…
GAS2	growth arrest-specific 2	218.524	521.486	-2.3864	0.199895	0.370924	Homo sapiens growth arrest-specific 2 (G	GO:0005737(cytoplasm)|GO:0005829(cytosol)|GO:0005856(cytoskeleton)|GO:0005884(actin filament)|GO:0006915(apoptosis)|GO:0006921(cellular component disassembly involved in apoptosis)|GO:0007049(cell cycle)|GO:0007050(cell cycle arrest)|GO:0008360(regulation of cell shape)|GO:0016020(membrane)
GDF10	growth differentiation factor 10	1363.41	7658.69	-5.61731	0.27337	0.443225	Homo sapiens growth differentiation fact	GO:0001501(skeletal system development)|GO:0005125(cytokine activity)|GO:0005576(extracellular region)|GO:0005615(extracellular space)|GO:0007179(transforming growth factor beta receptor signaling pathway)|GO:0008083(growth factor activity)|GO:0021549(cerebellum development)|GO:0030278(regulation of ossification)|GO:0040007(growth)|GO:0042698(ovulation cycle)|GO:0045669(positive regulation of ost…
GH2	growth hormone 2	80.7569	146.466	-1.81366	0.217807	0.100679	Homo sapiens growth hormone 2 (GH2), tra	GO:0005179(hormone activity)|GO:0005576(extracellular region)
GJB2	gap junction protein, beta 2, 26kDa	91.7847	178.365	-1.9433	0.208876	0.170066	Homo sapiens gap junction protein, beta	GO:0005793(ER-Golgi intermediate compartment)|GO:0005886(plasma membrane)|GO:0005922(connexon complex)|GO:0006810(transport)|GO:0007267(cell-cell signaling)|GO:0007605(sensory perception of sound)|GO:0016021(integral to membrane)|GO:0016044(cellular membrane organization)|GO:0016264(gap junction assembly)|GO:0016328(lateral plasma membrane)|GO:0030054(cell junction)|GO:0030539(male genitalia deve…
GLI1	GLI family zinc finger 1	195.492	1744.41	-8.92318	0.357805	0.105446	Homo sapiens GLI family zinc finger 1 (G	GO:0001649(osteoblast differentiation)|GO:0003677(DNA binding)|GO:0005515(protein binding)|GO:0005622(intracellular)|GO:0005634(nucleus)|GO:0005737(cytoplasm)|GO:0005829(cytosol)|GO:0007224(smoothened signaling pathway)|GO:0007275(multicellular organismal development)|GO:0008270(zinc ion binding)|GO:0008284(positive regulation of cell proliferation)|GO:0008589(regulation of smoothened signaling p…
GMDS	GDP-mannose 4,6-dehydratase	111.237	174.575	-1.56939	0.219323	0.115403	Homo sapiens GDP-mannose 4,6-dehydratase	GO:0000166(nucleotide binding)|GO:0005622(intracellular)|GO:0005737(cytoplasm)|GO:0007219(Notch signaling pathway)|GO:0008446(GDP-mannose 4,6-dehydratase activity)|GO:0016829(lyase activity)|GO:0019673(GDP-mannose metabolic process)|GO:0042351(de novo' GDP-L-fucose biosynthetic process)|GO:0044237(cellular metabolic process)|GO:0050662(coenzyme binding)|GO:0070401(NADP+ binding)
GPAT2	glycerol-3-phosphate acyltransferase 2,	79.4505	126.274	-1.58934	0.197724	0.0634435	Homo sapiens glycerol-3-phosphate acyltr	GO:0004366(glycerol-3-phosphate O-acyltransferase activity)|GO:0005739(mitochondrion)|GO:0005741(mitochondrial outer membrane)|GO:0006072(glycerol-3-phosphate metabolic process)|GO:0008152(metabolic process)|GO:0008654(phospholipid biosynthetic process)|GO:0016020(membrane)|GO:0016021(integral to membrane)|GO:0016746(transferase activity, transferring acyl groups)|GO:0019432(triglyceride biosynth…
GPD1	glycerol-3-phosphate dehydrogenase 1 (so	76.9913	115.498	-1.50014	0.13872	0.0957835	Homo sapiens glycerol-3-phosphate dehydr	GO:0004367(glycerol-3-phosphate dehydrogenase [NAD+] activity)|GO:0004368(glycerol-3-phosphate dehydrogenase activity)|GO:0005625(soluble fraction)|GO:0005737(cytoplasm)|GO:0005739(mitochondrion)|GO:0005829(cytosol)|GO:0005975(carbohydrate metabolic process)|GO:0006094(gluconeogenesis)|GO:0006116(NADH oxidation)|GO:0009331(glycerol-3-phosphate dehydrogenase complex)|GO:0019432(triglyceride biosyn…
GPR119	G protein-coupled receptor 119	53.15	80.8595	-1.52134	0.155972	0.0840909	Homo sapiens G protein-coupled receptor	GO:0004871(signal transducer activity)|GO:0004872(receptor activity)|GO:0004930(G-protein coupled receptor activity)|GO:0005886(plasma membrane)|GO:0008289(lipid binding)|GO:0016021(integral to membrane)|GO:0030073(insulin secretion)
GPR12	G protein-coupled receptor 12	218.832	389.896	-1.78171	0.159983	0.101539	Homo sapiens G protein-coupled receptor	GO:0004871(signal transducer activity)|GO:0004872(receptor activity)|GO:0004930(G-protein coupled receptor activity)|GO:0005886(plasma membrane)|GO:0005887(integral to plasma membrane)|GO:0006874(cellular calcium ion homeostasis)|GO:0007186(G-protein coupled receptor protein signaling pathway)
GPR98	G protein-coupled receptor 98	112.163	210.967	-1.8809	0.439623	0.0920275	Homo sapiens G protein-coupled receptor	GO:0002142(stereocilia ankle link complex)|GO:0004871(signal transducer activity)|GO:0004872(receptor activity)|GO:0004930(G-protein coupled receptor activity)|GO:0005509(calcium ion binding)|GO:0005515(protein binding)|GO:0005737(cytoplasm)|GO:0005886(plasma membrane)|GO:0007186(G-protein coupled receptor protein signaling pathway)|GO:0007218(neuropeptide signaling pathway)|GO:0007399(nervous sy…
GZMM	granzyme M (lymphocyte met-ase 1)	111.687	196.373	-1.75825	0.214299	0.246038	Homo sapiens granzyme M (lymphocyte met-	GO:0004252(serine-type endopeptidase activity)|GO:0005576(extracellular region)|GO:0006508(proteolysis)|GO:0006915(apoptosis)|GO:0008233(peptidase activity)|GO:0008236(serine-type peptidase activity)|GO:0019835(cytolysis)|GO:0045087(innate immune response)
HAB1	B1 for mucin	181.309	273.388	-1.50786	0.312868	0.154274	H.sapiens B1 mRNA for mucin. [X83412]
HES6	hairy and enhancer of split 6 (Drosophil	44.1141	70.8963	-1.60711	0.164557	0.0616082	Homo sapiens hairy and enhancer of split	GO:0003677(DNA binding)|GO:0003700(sequence-specific DNA binding transcription factor activity)|GO:0003712(transcription cofactor activity)|GO:0005634(nucleus)|GO:0005667(transcription factor complex)|GO:0006355(regulation of transcription, DNA-dependent)|GO:0006357(regulation of transcription from RNA polymerase II promoter)|GO:0007275(multicellular organismal development)|GO:0007399(nervous sys…
HGF	hepatocyte growth factor (hepapoietin A;	26.7989	79.5165	-2.96715	0.353476	0.0307913	Homo sapiens hepatocyte growth factor (h	GO:0000187(activation of MAPK activity)|GO:0000902(cell morphogenesis)|GO:0001837(epithelial to mesenchymal transition)|GO:0001889(liver development)|GO:0002576(platelet degranulation)|GO:0003824(catalytic activity)|GO:0004252(serine-type endopeptidase activity)|GO:0005515(protein binding)|GO:0005576(extracellular region)|GO:0005615(extracellular space)|GO:0006508(proteolysis)|GO:0006916(anti-apo…
HHIP	hedgehog interacting protein	179.954	1075.03	-5.97392	0.292853	0.0617387	Homo sapiens hedgehog interacting protei	GO:0003824(catalytic activity)|GO:0005515(protein binding)|GO:0005576(extracellular region)|GO:0005737(cytoplasm)|GO:0005886(plasma membrane)|GO:0005887(integral to plasma membrane)|GO:0007405(neuroblast proliferation)|GO:0008270(zinc ion binding)|GO:0009953(dorsal/ventral pattern formation)|GO:0009968(negative regulation of signal transduction)|GO:0009986(cell surface)|GO:0040036(regulation of f…
HHIPL2	HHIP-like 2	113.066	409.596	-3.62261	0.387179	0.220378	Homo sapiens HHIP-like 2 (HHIPL2), mRNA	GO:0003824(catalytic activity)|GO:0005576(extracellular region)|GO:0005975(carbohydrate metabolic process)|GO:0016901(oxidoreductase activity, acting on the CH-OH group of donors, quinone or similar compound as acceptor)|GO:0048038(quinone binding)
HILPDA	hypoxia inducible lipid droplet-associat	2065.26	3829.62	-1.85431	0.239099	0.326757	Homo sapiens chromosome 7 open reading f	GO:0001819(positive regulation of cytokine production)|GO:0005102(receptor binding)|GO:0005615(extracellular space)|GO:0005811(lipid particle)|GO:0006950(response to stress)|GO:0008284(positive regulation of cell proliferation)|GO:0009986(cell surface)|GO:0010884(positive regulation of lipid storage)|GO:0016020(membrane)|GO:0016021(integral to membrane)|GO:0030141(stored secretory granule)|GO:003…
HIST1H1B	histone cluster 1, H1b	632.393	1129.97	-1.78682	0.250152	0.141731	Homo sapiens histone cluster 1, H1b (HIS	GO:0000786(nucleosome)|GO:0003677(DNA binding)|GO:0005634(nucleus)|GO:0005694(chromosome)|GO:0006334(nucleosome assembly)
HIST1H2AL	histone cluster 1, H2al	105.576	226.158	-2.14213	0.255969	0.094637	Homo sapiens histone cluster 1, H2al (HI
HIST1H3D	histone cluster 1, H3d	2697.56	4984.01	-1.8476	0.182938	0.0875384	Homo sapiens histone cluster 1, H3d (HIS
HIST1H3F	histone cluster 1, H3f	1061.03	2110.62	-1.98922	0.27523	0.178021	Homo sapiens histone cluster 1, H3f (HIS	GO:0000786(nucleosome)|GO:0003677(DNA binding)|GO:0005515(protein binding)|GO:0005576(extracellular region)|GO:0005634(nucleus)|GO:0005654(nucleoplasm)|GO:0005694(chromosome)|GO:0006334(nucleosome assembly)|GO:0007596(blood coagulation)|GO:0051320(S phase)|GO:0060968(regulation of gene silencing)
HIST1H3H	histone cluster 1, H3h	424.219	729.367	-1.71932	0.207851	0.172524	Homo sapiens histone cluster 1, H3h (HIS
HIST1H4B	histone cluster 1, H4b	2583.7	4354.48	-1.68537	0.16855	0.0330129	Homo sapiens histone cluster 1, H4b (HIS
HIST1H4C	histone cluster 1, H4c	33793.2	57570.5	-1.70361	0.156928	0.0274064	Homo sapiens histone cluster 1, H4c (HIS
HIST1H4D	histone cluster 1, H4d	189.814	356.472	-1.878	0.198678	0.106548	Homo sapiens histone cluster 1, H4d (HIS
HIST1H4H	histone cluster 1, H4h	787.088	1239.5	-1.57479	0.198407	0.441201	Homo sapiens histone cluster 1, H4h (HIS
HIST1H4I	histone cluster 1, H4i	639.305	991.926	-1.55157	0.273239	0.490364	Homo sapiens histone cluster 1, H4i (HIS
HIST1H4L	histone cluster 1, H4l	7831.61	13502.6	-1.72412	0.137442	0.0676855	Homo sapiens histone cluster 1, H4l (HIS
HP07349	uncharacterized protein HP07349	284.428	434.212	-1.52661	0.0779361	0.0547581	PREDICTED: Homo sapiens hypothetical pro
IAPP	islet amyloid polypeptide	57.3534	108.042	-1.88379	0.208059	0.228629	Homo sapiens islet amyloid polypeptide (	GO:0005102(receptor binding)|GO:0005179(hormone activity)|GO:0005576(extracellular region)|GO:0005625(soluble fraction)|GO:0006915(apoptosis)|GO:0007165(signal transduction)|GO:0007267(cell-cell signaling)|GO:0031018(endocrine pancreas development)
IBSP	integrin-binding sialoprotein	1793.55	4660.17	-2.59829	1.16526	1.54341	Homo sapiens integrin-binding sialoprote	GO:0001503(ossification)|GO:0005576(extracellular region)|GO:0005615(extracellular space)|GO:0007155(cell adhesion)|GO:0031214(biomineral tissue development)|GO:0031988(membrane-bounded vesicle)
IFI35	interferon-induced protein 35	39.8194	62.0443	-1.55814	0.087782	0.26961	Homo sapiens interferon-induced protein	GO:0005515(protein binding)|GO:0005634(nucleus)|GO:0005829(cytosol)|GO:0006955(immune response)|GO:0009615(response to virus)|GO:0019221(cytokine-mediated signaling pathway)|GO:0060337(type I interferon-mediated signaling pathway)
IGDCC3	immunoglobulin superfamily, DCC subclass	111.812	201.779	-1.80462	0.100997	0.169251	Homo sapiens immunoglobulin superfamily,	GO:0005887(integral to plasma membrane)|GO:0016020(membrane)|GO:0050885(neuromuscular process controlling balance)
INO80B	INO80 complex subunit B	53.1071	80.2896	-1.51184	0.0693527	0.444131	Homo sapiens INO80 complex subunit B (IN	GO:0005515(protein binding)|GO:0005634(nucleus)|GO:0005730(nucleolus)|GO:0005737(cytoplasm)|GO:0005886(plasma membrane)|GO:0006281(DNA repair)|GO:0006310(DNA recombination)|GO:0006355(regulation of transcription, DNA-dependent)|GO:0031011(Ino80 complex)|GO:0046872(metal ion binding)
INSIG1	insulin induced gene 1	1441.82	2183.32	-1.51429	0.416652	0.178902	Homo sapiens insulin induced gene 1 (INS	GO:0005515(protein binding)|GO:0005783(endoplasmic reticulum)|GO:0005789(endoplasmic reticulum membrane)|GO:0006641(triglyceride metabolic process)|GO:0006695(cholesterol biosynthetic process)|GO:0006991(response to sterol depletion)|GO:0008152(metabolic process)|GO:0008202(steroid metabolic process)|GO:0008283(cell proliferation)|GO:0010894(negative regulation of steroid biosynthetic process)|GO…
ITGB3	integrin, beta 3 (platelet glycoprotein	101.184	334.282	-3.3037	0.361237	0.165233	Homo sapiens integrin, beta 3 (platelet	GO:0001934(positive regulation of protein phosphorylation)|GO:0001938(positive regulation of endothelial cell proliferation)|GO:0002576(platelet degranulation)|GO:0004872(receptor activity)|GO:0005161(platelet-derived growth factor receptor binding)|GO:0005515(protein binding)|GO:0005886(plasma membrane)|GO:0005887(integral to plasma membrane)|GO:0007155(cell adhesion)|GO:0007160(cell-matrix adhe…
KAL1	Kallmann syndrome 1 sequence	1773.18	2784.61	-1.57041	0.407736	0.408327	Homo sapiens Kallmann syndrome 1 sequenc	GO:0004867(serine-type endopeptidase inhibitor activity)|GO:0005201(extracellular matrix structural constituent)|GO:0005576(extracellular region)|GO:0005578(proteinaceous extracellular matrix)|GO:0005615(extracellular space)|GO:0005886(plasma membrane)|GO:0006928(cellular component movement)|GO:0006935(chemotaxis)|GO:0007155(cell adhesion)|GO:0007411(axon guidance)|GO:0008201(heparin binding)|GO:…
KCNJ8	potassium inwardly-rectifying channel, s	226.993	511.206	-2.25208	0.262843	0.243274	Homo sapiens potassium inwardly-rectifyi	GO:0001822(kidney development)|GO:0005242(inward rectifier potassium channel activity)|GO:0005244(voltage-gated ion channel activity)|GO:0005524(ATP binding)|GO:0005624(membrane fraction)|GO:0005739(mitochondrion)|GO:0005792(microsome)|GO:0005886(plasma membrane)|GO:0006811(ion transport)|GO:0006813(potassium ion transport)|GO:0007268(synaptic transmission)|GO:0007507(heart development)|GO:000807…
KIAA0913	KIAA0913	47.0742	75.3359	-1.60036	0.225851	0.19153	Homo sapiens KIAA0913 (KIAA0913), transc	GO:0008270(zinc ion binding)|GO:0046872(metal ion binding)
KRT14	keratin 14	66.7977	116.089	-1.73792	0.362026	0.395541	Homo sapiens keratin 14 (KRT14), mRNA [N	GO:0005200(structural constituent of cytoskeleton)|GO:0005515(protein binding)|GO:0005622(intracellular)|GO:0005634(nucleus)|GO:0005730(nucleolus)|GO:0005737(cytoplasm)|GO:0005739(mitochondrion)|GO:0005829(cytosol)|GO:0005882(intermediate filament)|GO:0008544(epidermis development)|GO:0010043(response to zinc ion)|GO:0010212(response to ionizing radiation)|GO:0030855(epithelial cell differentiati…
KRTAP17-1	keratin associated protein 17-1	126.641	361.282	-2.8528	0.266627	0.336851	Homo sapiens keratin associated protein	GO:0005882(intermediate filament)
LAMA1	laminin, alpha 1	160.003	506.744	-3.16709	0.338979	0.31235	Homo sapiens laminin, alpha 1 (LAMA1), m	GO:0005102(receptor binding)|GO:0005201(extracellular matrix structural constituent)|GO:0005576(extracellular region)|GO:0005578(proteinaceous extracellular matrix)|GO:0005604(basement membrane)|GO:0005606(laminin-1 complex)|GO:0005608(laminin-3 complex)|GO:0005615(extracellular space)|GO:0007166(cell surface receptor linked signaling pathway)|GO:0007411(axon guidance)|GO:0030155(regulation of ce…
LGALS3BP	lectin, galactoside-binding, soluble, 3	164.613	292.151	-1.77478	0.13288	0.0281847	Homo sapiens lectin, galactoside-binding	GO:0005044(scavenger receptor activity)|GO:0005576(extracellular region)|GO:0005578(proteinaceous extracellular matrix)|GO:0005615(extracellular space)|GO:0006968(cellular defense response)|GO:0007155(cell adhesion)|GO:0007165(signal transduction)|GO:0016020(membrane)|GO:0031012(extracellular matrix)
LINC00315	long intergenic non-protein coding RNA 3	73.5687	122.14	-1.66021	0.251045	0.263899	PREDICTED: Homo sapiens non-protein codi
LOC100128079	uncharacterized LOC100128079	285.85	698.99	-2.4453	0.284379	0.328201	Homo sapiens cDNA clone IMAGE:5274492. [
LOC100128361	uncharacterized LOC100128361	127.919	221.72	-1.73328	0.450332	0.419892	Homo sapiens uncharacterized LOC10012836
LOC100506798	uncharacterized LOC100506798	48.608	85.9267	-1.76775	0.261599	0.19536	PREDICTED: Homo sapiens hypothetical LOC
LOC100506831	uncharacterized LOC100506831	89.2883	144.733	-1.62096	0.117151	0.099575	PREDICTED: Homo sapiens hypothetical LOC
LOC100509490	uncharacterized LOC100509490	83.7318	268.987	-3.21249	0.253092	0.196981	PREDICTED: Homo sapiens hypothetical pro
LOC100652913	uncharacterized LOC100652913	225.215	770.814	-3.42257	0.32203	0.383369	PREDICTED: Homo sapiens hypothetical LOC
LOC100653218	uncharacterized LOC100653218	73.9616	114.106	-1.54277	0.365949	0.296648	PREDICTED: Homo sapiens hypothetical LOC
LOC113230	uncharacterized LOC113230	92.4339	143.89	-1.55668	0.137168	0.0427265	Homo sapiens uncharacterized LOC113230 (
LOC145694	uncharacterized LOC145694	59.208	114.736	-1.93785	0.281968	0.491604	PREDICTED: Homo sapiens hypothetical LOC
LOC339240	keratin 17 pseudogene	43.8833	172.366	-3.92781	0.268892	0.324275	Homo sapiens keratin 17 pseudogene (LOC3	GO:0005576(extracellular region)
LOC389607	uncharacterized LOC389607	1898.94	2860.92	-1.50659	0.251467	0.342944	PREDICTED: Homo sapiens hypothetical LOC
LOC645249	uncharacterized LOC645249	111.249	196.735	-1.76842	0.259175	0.286548	Homo sapiens uncharacterized LOC645249 (
LOC646626	uncharacterized LOC646626	73.3876	110.514	-1.5059	0.139991	0.287119	Homo sapiens uncharacterized LOC646626 (
LOC648987	uncharacterized LOC648987	72.4264	131.68	-1.81812	0.124995	0.0350012	Homo sapiens uncharacterized LOC648987 (
LOC729852	uncharacterized LOC729852	411.546	635.898	-1.54514	0.184962	0.145663	Homo sapiens uncharacterized LOC729852 (
LPHN3	latrophilin 3	115.417	184.292	-1.59674	0.252297	0.210375	Homo sapiens latrophilin 3 (LPHN3), mRNA	GO:0004871(signal transducer activity)|GO:0004872(receptor activity)|GO:0004930(G-protein coupled receptor activity)|GO:0005529(sugar binding)|GO:0005886(plasma membrane)|GO:0007186(G-protein coupled receptor protein signaling pathway)|GO:0007218(neuropeptide signaling pathway)|GO:0016021(integral to membrane)
LTC4S	leukotriene C4 synthase	60.6949	149.145	-2.45728	0.495253	0.437125	Homo sapiens leukotriene C4 synthase (LT	GO:0002540(leukotriene production involved in inflammatory response)|GO:0004464(leukotriene-C4 synthase activity)|GO:0004602(glutathione peroxidase activity)|GO:0005515(protein binding)|GO:0005634(nucleus)|GO:0005635(nuclear envelope)|GO:0005640(nuclear outer membrane)|GO:0005783(endoplasmic reticulum)|GO:0005789(endoplasmic reticulum membrane)|GO:0005792(microsome)|GO:0006691(leukotriene metabol…
MAGEA6	melanoma antigen family A, 6	43.2258	134.847	-3.1196	0.255664	0.256984	Homo sapiens melanoma antigen family A,	GO:0003674(molecular_function)|GO:0005575(cellular_component)|GO:0008150(biological_process)
MALAT1	metastasis associated lung adenocarcinom	30944.6	49581.6	-1.60227	0.339577	0.395326	Homo sapiens metastasis associated lung
MATN2	matrilin 2	703.44	1321.19	-1.87818	0.199487	0.328927	Homo sapiens matrilin 2 (MATN2), transcr	GO:0003674(molecular_function)|GO:0005509(calcium ion binding)|GO:0005576(extracellular region)|GO:0005578(proteinaceous extracellular matrix)|GO:0008150(biological_process)|GO:0031012(extracellular matrix)
MEFV	Mediterranean fever	61.8844	113.907	-1.84064	0.194809	0.149602	Homo sapiens Mediterranean fever (MEFV),	GO:0002218(activation of innate immune response)|GO:0003779(actin binding)|GO:0005622(intracellular)|GO:0005634(nucleus)|GO:0005737(cytoplasm)|GO:0005829(cytosol)|GO:0005856(cytoskeleton)|GO:0005874(microtubule)|GO:0005875(microtubule associated complex)|GO:0006954(inflammatory response)|GO:0008270(zinc ion binding)|GO:0045087(innate immune response)|GO:0046872(metal ion binding)
MEGF11	multiple EGF-like-domains 11	42.3956	171.645	-4.04864	0.385008	0.264273	Homo sapiens multiple EGF-like-domains 1	GO:0005886(plasma membrane)|GO:0016021(integral to membrane)|GO:0016323(basolateral plasma membrane)
MEGF6	multiple EGF-like-domains 6	121.753	274.385	-2.25362	0.198874	0.275353	Homo sapiens multiple EGF-like-domains 6	GO:0005509(calcium ion binding)|GO:0005575(cellular_component)|GO:0005576(extracellular region)|GO:0008150(biological_process)
MLL2	myeloid/lymphoid or mixed-lineage leukem	42.2927	63.653	-1.50506	0.300427	0.157987	Homo sapiens myeloid/lymphoid or mixed-l	GO:0001555(oocyte growth)|GO:0001701(in utero embryonic development)|GO:0003677(DNA binding)|GO:0005515(protein binding)|GO:0005634(nucleus)|GO:0006342(chromatin silencing)|GO:0006355(regulation of transcription, DNA-dependent)|GO:0008168(methyltransferase activity)|GO:0008270(zinc ion binding)|GO:0008284(positive regulation of cell proliferation)|GO:0016568(chromatin modification)|GO:0016740(tra…
MMAB	methylmalonic aciduria (cobalamin defici	740.517	1122.6	-1.51596	0.146022	0.117362	Homo sapiens methylmalonic aciduria (cob	GO:0000166(nucleotide binding)|GO:0005524(ATP binding)|GO:0005739(mitochondrion)|GO:0008817(cob(I)yrinic acid a,c-diamide adenosyltransferase activity)|GO:0009236(cobalamin biosynthetic process)|GO:0016740(transferase activity)
MNX1	motor neuron and pancreas homeobox 1	48.843	82.5545	-1.6902	0.322135	0.255329	Homo sapiens motor neuron and pancreas h	GO:0001764(neuron migration)|GO:0003700(sequence-specific DNA binding transcription factor activity)|GO:0005634(nucleus)|GO:0006355(regulation of transcription, DNA-dependent)|GO:0006357(regulation of transcription from RNA polymerase II promoter)|GO:0006959(humoral immune response)|GO:0008045(motor axon guidance)|GO:0009653(anatomical structure morphogenesis)|GO:0009791(post-embryonic developmen…
MT1F	metallothionein 1F	511.442	800.698	-1.56557	0.171492	0.276486	Homo sapiens metallothionein 1F (MT1F),	GO:0005507(copper ion binding)|GO:0005634(nucleus)|GO:0005737(cytoplasm)|GO:0008270(zinc ion binding)|GO:0045926(negative regulation of growth)|GO:0046870(cadmium ion binding)|GO:0046872(metal ion binding)|GO:0048471(perinuclear region of cytoplasm)|GO:0071276(cellular response to cadmium ion)
MTFP1	mitochondrial fission process 1	161.067	260.426	-1.61688	0.298479	0.375057	Homo sapiens mitochondrial fission proce	GO:0000266(mitochondrial fission)|GO:0004089(carbonate dehydratase activity)|GO:0005739(mitochondrion)|GO:0005743(mitochondrial inner membrane)|GO:0006915(apoptosis)|GO:0008270(zinc ion binding)|GO:0016020(membrane)|GO:0016021(integral to membrane)
MUC3A	mucin 3A, cell surface associated	40.4128	66.976	-1.6573	0.415624	0.290004	PREDICTED: Homo sapiens mucin 3A, cell s	GO:0005201(extracellular matrix structural constituent)|GO:0005576(extracellular region)|GO:0007586(digestion)|GO:0016020(membrane)|GO:0016021(integral to membrane)|GO:0016324(apical plasma membrane)|GO:0030197(extracellular matrix constituent, lubricant activity)|GO:0030277(maintenance of gastrointestinal epithelium)
MUC6	mucin 6, oligomeric mucus/gel-forming	53.6041	100.221	-1.86965	0.139561	0.300267	Homo sapiens mucin 6, oligomeric mucus/g	GO:0005201(extracellular matrix structural constituent)|GO:0005576(extracellular region)|GO:0030277(maintenance of gastrointestinal epithelium)
MVD	mevalonate (diphospho) decarboxylase	316.96	479.918	-1.51413	0.237078	0.132155	Homo sapiens mevalonate (diphospho) deca	GO:0000166(nucleotide binding)|GO:0004163(diphosphomevalonate decarboxylase activity)|GO:0005524(ATP binding)|GO:0005625(soluble fraction)|GO:0005777(peroxisome)|GO:0005782(peroxisomal matrix)|GO:0005829(cytosol)|GO:0006695(cholesterol biosynthetic process)|GO:0008284(positive regulation of cell proliferation)|GO:0008299(isoprenoid biosynthetic process)|GO:0016301(kinase activity)|GO:0016829(lyas…
NEUROD2	neurogenic differentiation 2	42.2419	78.6521	-1.86194	0.200832	0.227649	Homo sapiens neurogenic differentiation	GO:0001662(behavioral fear response)|GO:0003677(DNA binding)|GO:0003700(sequence-specific DNA binding transcription factor activity)|GO:0003714(transcription corepressor activity)|GO:0005634(nucleus)|GO:0006357(regulation of transcription from RNA polymerase II promoter)|GO:0007275(multicellular organismal development)|GO:0007399(nervous system development)|GO:0008306(associative learning)|GO:001…
NFATC4	nuclear factor of activated T-cells, cyt	96.8399	163.889	-1.69237	0.150679	0.164336	Homo sapiens nuclear factor of activated	GO:0003677(DNA binding)|GO:0003700(sequence-specific DNA binding transcription factor activity)|GO:0003713(transcription coactivator activity)|GO:0005634(nucleus)|GO:0005737(cytoplasm)|GO:0006366(transcription from RNA polymerase II promoter)|GO:0006954(inflammatory response)|GO:0030154(cell differentiation)|GO:0045111(intermediate filament cytoskeleton)
P2RY1	purinergic receptor P2Y, G-protein coupl	123.733	191.346	-1.54644	0.170769	0.09874	Homo sapiens purinergic receptor P2Y, G-	GO:0004871(signal transducer activity)|GO:0004872(receptor activity)|GO:0004930(G-protein coupled receptor activity)|GO:0005524(ATP binding)|GO:0005739(mitochondrion)|GO:0005886(plasma membrane)|GO:0005887(integral to plasma membrane)|GO:0007166(cell surface receptor linked signaling pathway)|GO:0007193(inhibition of adenylate cyclase activity by G-protein signaling pathway)|GO:0007200(activation…
PCDHA8	protocadherin alpha 8	122.602	298.486	-2.43459	0.482797	0.178354	Homo sapiens protocadherin alpha 8 (PCDH	GO:0005509(calcium ion binding)|GO:0005886(plasma membrane)|GO:0005887(integral to plasma membrane)|GO:0007155(cell adhesion)|GO:0007156(homophilic cell adhesion)|GO:0007399(nervous system development)
PCP4	Purkinje cell protein 4	111.424	173.213	-1.55454	0.280211	0.238778	Homo sapiens Purkinje cell protein 4 (PC	GO:0005634(nucleus)|GO:0005829(cytosol)|GO:0007417(central nervous system development)
PDE5A	phosphodiesterase 5A, cGMP-specific	41.4614	65.5973	-1.58213	0.0946088	0.175224	Homo sapiens phosphodiesterase 5A, cGMP-	GO:0000166(nucleotide binding)|GO:0001666(response to hypoxia)|GO:0002026(regulation of the force of heart contraction)|GO:0002678(positive regulation of chronic inflammatory response)|GO:0004114(3',5'-cyclic-nucleotide phosphodiesterase activity)|GO:0005575(cellular_component)|GO:0005829(cytosol)|GO:0007165(signal transduction)|GO:0007399(nervous system development)|GO:0007596(blood coagulation)…
PGP	phosphoglycolate phosphatase	85.7625	136.653	-1.59339	0.0562638	0.0779514	Homo sapiens phosphoglycolate phosphatas	GO:0005975(carbohydrate metabolic process)|GO:0008967(phosphoglycolate phosphatase activity)|GO:0016787(hydrolase activity)
PLCXD2	phosphatidylinositol-specific phospholip	28.8048	80.3832	-2.79061	0.342975	0.271886	Homo sapiens phosphatidylinositol-specif	GO:0004629(phospholipase C activity)|GO:0004871(signal transducer activity)|GO:0016042(lipid catabolic process)|GO:0016787(hydrolase activity)|GO:0035556(intracellular signal transduction)
PLCXD3	phosphatidylinositol-specific phospholip	21.487	145.555	-6.77411	0.469751	0.272836	Homo sapiens phosphatidylinositol-specif	GO:0004629(phospholipase C activity)|GO:0004871(signal transducer activity)|GO:0016042(lipid catabolic process)|GO:0016787(hydrolase activity)|GO:0035556(intracellular signal transduction)
PODXL	podocalyxin-like	100.456	275.202	-2.73952	0.42417	0.258097	Homo sapiens podocalyxin-like (PODXL), t	GO:0001726(ruffle)|GO:0005730(nucleolus)|GO:0005737(cytoplasm)|GO:0005813(centrosome)|GO:0005886(plasma membrane)|GO:0005887(integral to plasma membrane)|GO:0015629(actin cytoskeleton)|GO:0016324(apical plasma membrane)|GO:0016477(cell migration)|GO:0022408(negative regulation of cell-cell adhesion)|GO:0030027(lamellipodium)|GO:0030175(filopodium)|GO:0030335(positive regulation of cell migration)…
PPM1F	protein phosphatase, Mg2+/Mn2+ dependent	68.6947	145.9	-2.12389	0.414757	0.432426	Homo sapiens protein phosphatase, Mg2+/M	GO:0004722(protein serine/threonine phosphatase activity)|GO:0006470(protein dephosphorylation)|GO:0006915(apoptosis)|GO:0008287(protein serine/threonine phosphatase complex)|GO:0016787(hydrolase activity)|GO:0046872(metal ion binding)
PPP1R14C	protein phosphatase 1, regulatory (inhib	76.2737	271.273	-3.55658	0.498105	0.264237	Homo sapiens protein phosphatase 1, regu	GO:0004865(protein serine/threonine phosphatase inhibitor activity)|GO:0005737(cytoplasm)|GO:0016020(membrane)|GO:0042325(regulation of phosphorylation)
PRB3	proline-rich protein BstNI subfamily 3	42.8848	66.8063	-1.55781	0.184189	0.115552	Homo sapiens proline-rich protein BstNI	GO:0005576(extracellular region)|GO:0008150(biological_process)|GO:0051636(Gram-negative bacterial cell surface binding)
PRDM13	PR domain containing 13	57.5783	106.909	-1.85676	0.346558	0.245616	Homo sapiens PR domain containing 13 (PR	GO:0003677(DNA binding)|GO:0005622(intracellular)|GO:0005634(nucleus)|GO:0006355(regulation of transcription, DNA-dependent)|GO:0008270(zinc ion binding)|GO:0046872(metal ion binding)
PRINS	psoriasis associated RNA induced by stre	237.921	393.294	-1.65304	0.164865	0.109495	Homo sapiens psoriasis associated RNA in
PRKCB	protein kinase C, beta	115.173	200.982	-1.74503	0.30566	0.441849	Homo sapiens protein kinase C, beta (PRK	GO:0000166(nucleotide binding)|GO:0003682(chromatin binding)|GO:0004697(protein kinase C activity)|GO:0005080(protein kinase C binding)|GO:0005515(protein binding)|GO:0005524(ATP binding)|GO:0005634(nucleus)|GO:0005737(cytoplasm)|GO:0005829(cytosol)|GO:0005886(plasma membrane)|GO:0006355(regulation of transcription, DNA-dependent)|GO:0006468(protein phosphorylation)|GO:0006915(apoptosis)|GO:00071…
PTCH1	patched 1	246.655	890.381	-3.60983	0.161067	0.231423	Homo sapiens patched 1 (PTCH1), transcri	GO:0001658(branching involved in ureteric bud morphogenesis)|GO:0001841(neural tube formation)|GO:0001843(neural tube closure)|GO:0003007(heart morphogenesis)|GO:0004872(receptor activity)|GO:0005113(patched binding)|GO:0005515(protein binding)|GO:0005886(plasma membrane)|GO:0005887(integral to plasma membrane)|GO:0007165(signal transduction)|GO:0007224(smoothened signaling pathway)|GO:0007346(re…
PTGES	prostaglandin E synthase	57.2941	90.0894	-1.5724	0.464034	0.454885	Homo sapiens prostaglandin E synthase (P	GO:0001516(prostaglandin biosynthetic process)|GO:0005624(membrane fraction)|GO:0005641(nuclear envelope lumen)|GO:0005737(cytoplasm)|GO:0005792(microsome)|GO:0006633(fatty acid biosynthetic process)|GO:0006693(prostaglandin metabolic process)|GO:0007165(signal transduction)|GO:0008285(negative regulation of cell proliferation)|GO:0016020(membrane)|GO:0016021(integral to membrane)|GO:0016853(isom…
PTN	pleiotrophin	22848.3	35563.9	-1.55653	0.432801	0.221541	Homo sapiens pleiotrophin (PTN), mRNA [N	GO:0004864(protein phosphatase inhibitor activity)|GO:0005576(extracellular region)|GO:0005615(extracellular space)|GO:0005783(endoplasmic reticulum)|GO:0007185(transmembrane receptor protein tyrosine phosphatase signaling pathway)|GO:0007399(nervous system development)|GO:0007612(learning)|GO:0008083(growth factor activity)|GO:0008201(heparin binding)|GO:0008284(positive regulation of cell proli…
PTPN14	protein tyrosine phosphatase, non-recept	919.779	1514.29	-1.64637	0.229126	0.198294	Homo sapiens protein tyrosine phosphatas	GO:0001946(lymphangiogenesis)|GO:0004725(protein tyrosine phosphatase activity)|GO:0005488(binding)|GO:0005737(cytoplasm)|GO:0005856(cytoskeleton)|GO:0006470(protein dephosphorylation)|GO:0016787(hydrolase activity)|GO:0030971(receptor tyrosine kinase binding)|GO:0035335(peptidyl-tyrosine dephosphorylation)
PTPRH	protein tyrosine phosphatase, receptor t	113.435	172.091	-1.51708	0.148644	0.419553	Homo sapiens protein tyrosine phosphatas	GO:0005001(transmembrane receptor protein tyrosine phosphatase activity)|GO:0005515(protein binding)|GO:0005634(nucleus)|GO:0005730(nucleolus)|GO:0005737(cytoplasm)|GO:0005739(mitochondrion)|GO:0005887(integral to plasma membrane)|GO:0006470(protein dephosphorylation)|GO:0006915(apoptosis)|GO:0016020(membrane)|GO:0016787(hydrolase activity)
PTPRN2	protein tyrosine phosphatase, receptor t	41.8768	66.3347	-1.58404	0.0892315	0.2022	Homo sapiens protein tyrosine phosphatas	GO:0004872(receptor activity)|GO:0005001(transmembrane receptor protein tyrosine phosphatase activity)|GO:0005624(membrane fraction)|GO:0005737(cytoplasm)|GO:0005887(integral to plasma membrane)|GO:0006470(protein dephosphorylation)|GO:0016020(membrane)|GO:0016787(hydrolase activity)|GO:0030141(stored secretory granule)|GO:0034260(negative regulation of GTPase activity)|GO:0043195(terminal button)
PYY2	peptide YY, 2 (seminalplasmin)	854.422	2294.64	-2.68561	0.24775	0.250039	Homo sapiens peptide YY, 2 (seminalplasm	GO:0005179(hormone activity)|GO:0005576(extracellular region)
RAMP1	receptor (G protein-coupled) activity mo	4121.4	7285.75	-1.76779	0.346958	0.195641	Homo sapiens receptor (G protein-coupled	GO:0004872(receptor activity)|GO:0005615(extracellular space)|GO:0005886(plasma membrane)|GO:0005887(integral to plasma membrane)|GO:0006886(intracellular protein transport)|GO:0008277(regulation of G-protein coupled receptor protein signaling pathway)|GO:0008565(protein transporter activity)|GO:0015026(coreceptor activity)|GO:0015031(protein transport)
RHPN1	rhophilin, Rho GTPase binding protein 1	150.063	231.101	-1.54002	0.186675	0.167635	Homo sapiens rhophilin, Rho GTPase bindi	GO:0005622(intracellular)|GO:0007165(signal transduction)
RORC	RAR-related orphan receptor C	31.93	68.7881	-2.15434	0.261303	0.303295	Homo sapiens RAR-related orphan receptor	GO:0003677(DNA binding)|GO:0003700(sequence-specific DNA binding transcription factor activity)|GO:0003707(steroid hormone receptor activity)|GO:0004872(receptor activity)|GO:0004879(ligand-dependent nuclear receptor activity)|GO:0005634(nucleus)|GO:0005654(nucleoplasm)|GO:0006468(protein phosphorylation)|GO:0007275(multicellular organismal development)|GO:0008270(zinc ion binding)|GO:0010467(gen…
RTN4R	reticulon 4 receptor	520.182	859.282	-1.65189	0.143777	0.168045	Homo sapiens reticulon 4 receptor (RTN4R	GO:0004872(receptor activity)|GO:0005515(protein binding)|GO:0005783(endoplasmic reticulum)|GO:0005886(plasma membrane)|GO:0007409(axonogenesis)|GO:0009986(cell surface)|GO:0016020(membrane)|GO:0031225(anchored to membrane)|GO:0048011(nerve growth factor receptor signaling pathway)|GO:0050770(regulation of axonogenesis)|GO:0050771(negative regulation of axonogenesis)
RTN4RL2	reticulon 4 receptor-like 2	937.38	1481.38	-1.58034	0.426069	0.0627666	reticulon 4 receptor-like 2 [Source:HGNC	GO:0004872(receptor activity)|GO:0005886(plasma membrane)|GO:0009897(external side of plasma membrane)|GO:0009986(cell surface)|GO:0031103(axon regeneration)|GO:0045121(membrane raft)|GO:0046658(anchored to plasma membrane)
S100A5	S100 calcium binding protein A5	166.894	578.925	-3.46882	0.305123	0.398988	Homo sapiens S100 calcium binding protei	GO:0005507(copper ion binding)|GO:0005509(calcium ion binding)|GO:0005634(nucleus)|GO:0008270(zinc ion binding)|GO:0042803(protein homodimerization activity)
SEMA3A	sema domain, immunoglobulin domain (Ig),	1485.11	2349.9	-1.5823	0.306061	0.293777	Homo sapiens sema domain, immunoglobulin	GO:0002027(regulation of heart rate)|GO:0004872(receptor activity)|GO:0005576(extracellular region)|GO:0006915(apoptosis)|GO:0007275(multicellular organismal development)|GO:0007399(nervous system development)|GO:0007411(axon guidance)|GO:0007413(axonal fasciculation)|GO:0010633(negative regulation of epithelial cell migration)|GO:0016020(membrane)|GO:0030154(cell differentiation)|GO:0030424(axon…
SEMA5B	sema domain, seven thrombospondin repeat	1523.84	2537.62	-1.66528	0.32893	0.315765	Homo sapiens sema domain, seven thrombos	GO:0004872(receptor activity)|GO:0007275(multicellular organismal development)|GO:0007399(nervous system development)|GO:0016020(membrane)|GO:0016021(integral to membrane)|GO:0030154(cell differentiation)
SEMA6B	sema domain, transmembrane domain (TM),	63.0119	98.8759	-1.56916	0.364319	0.237677	Homo sapiens sema domain, transmembrane	GO:0004872(receptor activity)|GO:0007275(multicellular organismal development)|GO:0007399(nervous system development)|GO:0016020(membrane)|GO:0016021(integral to membrane)|GO:0030154(cell differentiation)|GO:0030215(semaphorin receptor binding)
SFN	stratifin	107.587	311.522	-2.89553	0.169978	0.183737	Homo sapiens stratifin (SFN), mRNA [NM_0	GO:0001836(release of cytochrome c from mitochondria)|GO:0005515(protein binding)|GO:0005576(extracellular region)|GO:0005615(extracellular space)|GO:0005634(nucleus)|GO:0005737(cytoplasm)|GO:0006469(negative regulation of protein kinase activity)|GO:0006915(apoptosis)|GO:0007165(signal transduction)|GO:0008283(cell proliferation)|GO:0008426(protein kinase C inhibitor activity)|GO:0008630(DNA dam…
SH2D5	SH2 domain containing 5	73.7679	114.761	-1.5557	0.184855	0.201742	Homo sapiens SH2 domain containing 5 (SH
SHANK2	SH3 and multiple ankyrin repeat domains	38.1606	111.864	-2.93141	0.113456	0.131293	Homo sapiens SH3 and multiple ankyrin re	GO:0005515(protein binding)|GO:0005575(cellular_component)|GO:0005622(intracellular)|GO:0005737(cytoplasm)|GO:0005886(plasma membrane)|GO:0014069(postsynaptic density)|GO:0017124(SH3 domain binding)|GO:0030054(cell junction)|GO:0030160(GKAP/Homer scaffold activity)|GO:0035255(ionotropic glutamate receptor binding)|GO:0035556(intracellular signal transduction)|GO:0045202(synapse)|GO:0045211(postsy…
SLC30A2	solute carrier family 30 (zinc transport	41.7836	73.2497	-1.75308	0.181079	0.308951	Homo sapiens solute carrier family 30 (z	GO:0005765(lysosomal membrane)|GO:0005770(late endosome)|GO:0005773(vacuole)|GO:0006829(zinc ion transport)|GO:0008324(cation transmembrane transporter activity)|GO:0016020(membrane)|GO:0016021(integral to membrane)|GO:0044444(cytoplasmic part)|GO:0055085(transmembrane transport)|GO:0061090(positive regulation of sequestering of zinc ion)
SLIT3	slit homolog 3 (Drosophila)	5069.48	7870.85	-1.5526	0.499766	0.466757	Homo sapiens slit homolog 3 (Drosophila)	GO:0005509(calcium ion binding)|GO:0005576(extracellular region)|GO:0005615(extracellular space)|GO:0005739(mitochondrion)|GO:0007275(multicellular organismal development)|GO:0007399(nervous system development)|GO:0007411(axon guidance)|GO:0021834(chemorepulsion involved in embryonic olfactory bulb interneuron migration)|GO:0030154(cell differentiation)|GO:0030308(negative regulation of cell grow…
SLITRK5	SLIT and NTRK-like family, member 5	83.3357	168.985	-2.02776	0.382515	0.407259	Homo sapiens SLIT and NTRK-like family,	GO:0007409(axonogenesis)|GO:0016020(membrane)|GO:0016021(integral to membrane)
SLURP1	secreted LY6/PLAUR domain containing 1	115.19	392.913	-3.411	0.272082	0.352162	Homo sapiens secreted LY6/PLAUR domain c	GO:0001775(cell activation)|GO:0005125(cytokine activity)|GO:0005576(extracellular region)|GO:0005615(extracellular space)|GO:0007155(cell adhesion)
SMARCA4	SWI/SNF related, matrix associated, acti	9468.89	14880.9	-1.57155	0.127037	0.43954	Homo sapiens SWI/SNF related, matrix ass	GO:0000122(negative regulation of transcription from RNA polymerase II promoter)|GO:0000166(nucleotide binding)|GO:0000790(nuclear chromatin)|GO:0000792(heterochromatin)|GO:0000902(cell morphogenesis)|GO:0001570(vasculogenesis)|GO:0001701(in utero embryonic development)|GO:0001832(blastocyst growth)|GO:0001835(blastocyst hatching)|GO:0001889(liver development)|GO:0002039(p53 binding)|GO:0003407(n…
SNCB	synuclein, beta	87.7996	142.504	-1.62305	0.151074	0.0569186	Homo sapiens synuclein, beta (SNCB), tra	GO:0004859(phospholipase inhibitor activity)|GO:0005509(calcium ion binding)|GO:0005634(nucleus)|GO:0005730(nucleolus)|GO:0005737(cytoplasm)|GO:0005739(mitochondrion)|GO:0005794(Golgi apparatus)|GO:0019717(synaptosome)|GO:0042417(dopamine metabolic process)|GO:0043195(terminal button)|GO:0043524(negative regulation of neuron apoptosis)
SRPK3	SRSF protein kinase 3	66.4557	127.496	-1.91851	0.250065	0.464159	Homo sapiens SRSF protein kinase 3 (SRPK	GO:0000166(nucleotide binding)|GO:0004674(protein serine/threonine kinase activity)|GO:0005524(ATP binding)|GO:0005575(cellular_component)|GO:0006468(protein phosphorylation)|GO:0007275(multicellular organismal development)|GO:0007517(muscle organ development)|GO:0007519(skeletal muscle tissue development)|GO:0030154(cell differentiation)|GO:0060537(muscle tissue development)
SSTR3	somatostatin receptor 3	156.092	435.958	-2.79296	0.286199	0.174117	Homo sapiens somatostatin receptor 3 (SS	GO:0004871(signal transducer activity)|GO:0004872(receptor activity)|GO:0004930(G-protein coupled receptor activity)|GO:0004994(somatostatin receptor activity)|GO:0005737(cytoplasm)|GO:0005886(plasma membrane)|GO:0005887(integral to plasma membrane)|GO:0007187(G-protein signaling, coupled to cyclic nucleotide second messenger)|GO:0007267(cell-cell signaling)|GO:0007283(spermatogenesis)|GO:0008285…
STAC	SH3 and cysteine rich domain	42.0462	66.9471	-1.59223	0.29273	0.185711	Homo sapiens SH3 and cysteine rich domai	GO:0005625(soluble fraction)|GO:0005737(cytoplasm)|GO:0007165(signal transduction)|GO:0034605(cellular response to heat)|GO:0035556(intracellular signal transduction)|GO:0046872(metal ion binding)
SUSD4	sushi domain containing 4	62.1204	109.331	-1.75998	0.133736	0.194249	Homo sapiens sushi domain containing 4 (	GO:0016020(membrane)|GO:0016021(integral to membrane)
TERT	telomerase reverse transcriptase	228.067	484.067	-2.12248	0.262835	0.240147	Homo sapiens telomerase reverse transcri	GO:0000723(telomere maintenance)|GO:0000781(chromosome, telomeric region)|GO:0000783(nuclear telomere cap complex)|GO:0003677(DNA binding)|GO:0003720(telomerase activity)|GO:0003721(telomeric template RNA reverse transcriptase activity)|GO:0003723(RNA binding)|GO:0003964(RNA-directed DNA polymerase activity)|GO:0005515(protein binding)|GO:0005634(nucleus)|GO:0005654(nucleoplasm)|GO:0005694(chromo…
TLR5	toll-like receptor 5	88.5167	144.462	-1.63203	0.182251	0.147073	Homo sapiens toll-like receptor 5 (TLR5)	GO:0002755(MyD88-dependent toll-like receptor signaling pathway)|GO:0004872(receptor activity)|GO:0005149(interleukin-1 receptor binding)|GO:0005622(intracellular)|GO:0005886(plasma membrane)|GO:0006954(inflammatory response)|GO:0007165(signal transduction)|GO:0016021(integral to membrane)|GO:0032757(positive regulation of interleukin-8 production)|GO:0034123(positive regulation of toll-like rece…
TMEM171	transmembrane protein 171	115.429	183.61	-1.59067	0.0684184	0.27005	Homo sapiens transmembrane protein 171 (	GO:0016020(membrane)|GO:0016021(integral to membrane)
TMEM37	transmembrane protein 37	83.4627	148.913	-1.78418	0.336251	0.109013	Homo sapiens transmembrane protein 37 (T	GO:0005244(voltage-gated ion channel activity)|GO:0005262(calcium channel activity)|GO:0006811(ion transport)|GO:0016020(membrane)|GO:0016021(integral to membrane)
TMEM95	transmembrane protein 95	206.014	517.218	-2.51059	0.311949	0.138295	Homo sapiens transmembrane protein 95 (T	GO:0016020(membrane)|GO:0016021(integral to membrane)
TMPO	thymopoietin	124.469	187.577	-1.50701	0.226814	0.0430922	Homo sapiens thymopoietin (TMPO), transc	GO:0000785(chromatin)|GO:0003677(DNA binding)|GO:0005515(protein binding)|GO:0005521(lamin binding)|GO:0005634(nucleus)|GO:0005635(nuclear envelope)|GO:0005637(nuclear inner membrane)|GO:0005694(chromosome)|GO:0006355(regulation of transcription, DNA-dependent)|GO:0016020(membrane)|GO:0016021(integral to membrane)
TMSB15A	thymosin beta 15a	400.841	667.411	-1.66503	0.200681	0.185347	Homo sapiens thymosin beta 15a (TMSB15A)	GO:0003779(actin binding)|GO:0005737(cytoplasm)|GO:0005856(cytoskeleton)|GO:0030036(actin cytoskeleton organization)|GO:0042989(sequestering of actin monomers)
TNFRSF18	tumor necrosis factor receptor superfami	50.6311	76.7912	-1.51668	0.242784	0.367681	Homo sapiens tumor necrosis factor recep	GO:0004872(receptor activity)|GO:0005031(tumor necrosis factor receptor activity)|GO:0005488(binding)|GO:0005576(extracellular region)|GO:0005886(plasma membrane)|GO:0005887(integral to plasma membrane)|GO:0006915(apoptosis)|GO:0006916(anti-apoptosis)|GO:0007165(signal transduction)|GO:0033209(tumor necrosis factor-mediated signaling pathway)
TOMM20L	translocase of outer mitochondrial membr	143.122	269.499	-1.883	0.228739	0.132436	Homo sapiens translocase of outer mitoch	GO:0005739(mitochondrion)|GO:0005742(mitochondrial outer membrane translocase complex)|GO:0006605(protein targeting)|GO:0016020(membrane)|GO:0016021(integral to membrane)
TRIM29	tripartite motif containing 29	61.0681	124.397	-2.03702	0.207537	0.110448	Homo sapiens tripartite motif containing	GO:0003700(sequence-specific DNA binding transcription factor activity)|GO:0005515(protein binding)|GO:0005622(intracellular)|GO:0005737(cytoplasm)|GO:0006355(regulation of transcription, DNA-dependent)|GO:0006366(transcription from RNA polymerase II promoter)|GO:0008270(zinc ion binding)|GO:0046872(metal ion binding)
TSPAN32	tetraspanin 32	398.651	607.844	-1.52475	0.132821	0.401364	Homo sapiens tetraspanin 32 (TSPAN32), m	GO:0003674(molecular_function)|GO:0005622(intracellular)|GO:0007267(cell-cell signaling)|GO:0016020(membrane)|GO:0016021(integral to membrane)
TTC39C	tetratricopeptide repeat domain 39C	668.384	1034.3	-1.54746	0.0794665	0.0966537	Homo sapiens tetratricopeptide repeat do	GO:0005488(binding)
TUBA8	tubulin, alpha 8	514.219	842.691	-1.63878	0.137208	0.28276	Homo sapiens tubulin, alpha 8 (TUBA8), t	GO:0000166(nucleotide binding)|GO:0003924(GTPase activity)|GO:0005198(structural molecule activity)|GO:0005525(GTP binding)|GO:0005737(cytoplasm)|GO:0005856(cytoskeleton)|GO:0005874(microtubule)|GO:0007018(microtubule-based movement)|GO:0051258(protein polymerization)
UCN2	urocortin 2	701.856	1180.73	-1.6823	0.166373	0.174459	Homo sapiens urocortin 2 (UCN2), mRNA [N	GO:0001664(G-protein-coupled receptor binding)|GO:0005102(receptor binding)|GO:0005179(hormone activity)|GO:0005576(extracellular region)|GO:0005615(extracellular space)|GO:0006171(cAMP biosynthetic process)|GO:0006950(response to stress)|GO:0007586(digestion)|GO:0008283(cell proliferation)|GO:0032277(negative regulation of gonadotropin secretion)|GO:0042562(hormone binding)|GO:0051431(corticotro…
UCP3	uncoupling protein 3 (mitochondrial, pro	1162.32	1885.66	-1.62233	0.150636	0.0690623	Homo sapiens uncoupling protein 3 (mitoc	GO:0000303(response to superoxide)|GO:0001666(response to hypoxia)|GO:0005215(transporter activity)|GO:0005488(binding)|GO:0005739(mitochondrion)|GO:0005743(mitochondrial inner membrane)|GO:0006629(lipid metabolic process)|GO:0006631(fatty acid metabolic process)|GO:0006839(mitochondrial transport)|GO:0007568(aging)|GO:0007584(response to nutrient)|GO:0007585(respiratory gaseous exchange)|GO:0009…
UNC5A	unc-5 homolog A (C. elegans)	39.3559	66.4234	-1.68776	0.187248	0.237791	Homo sapiens unc-5 homolog A (C. elegans	GO:0004872(receptor activity)|GO:0005042(netrin receptor activity)|GO:0005886(plasma membrane)|GO:0006915(apoptosis)|GO:0007165(signal transduction)|GO:0007275(multicellular organismal development)|GO:0007411(axon guidance)|GO:0016021(integral to membrane)|GO:0042981(regulation of apoptosis)
VAMP2	vesicle-associated membrane protein 2 (s	493.572	802.63	-1.62617	0.0548664	0.10675	Homo sapiens vesicle-associated membrane	GO:0005515(protein binding)|GO:0005516(calmodulin binding)|GO:0005543(phospholipid binding)|GO:0005802(trans-Golgi network)|GO:0005886(plasma membrane)|GO:0005887(integral to plasma membrane)|GO:0006112(energy reserve metabolic process)|GO:0006892(post-Golgi vesicle-mediated transport)|GO:0006944(cellular membrane fusion)|GO:0007268(synaptic transmission)|GO:0007269(neurotransmitter secretion)|GO…
VASH2	vasohibin 2	127.754	246.134	-1.92662	0.245828	0.188085	Homo sapiens vasohibin 2 (VASH2), transc	GO:0001938(positive regulation of endothelial cell proliferation)|GO:0005737(cytoplasm)|GO:0045766(positive regulation of angiogenesis)
VEGFA	vascular endothelial growth factor A	2597.71	4336.76	-1.66946	0.35575	0.464382	Homo sapiens vascular endothelial growth	GO:0001525(angiogenesis)|GO:0001541(ovarian follicle development)|GO:0001569(patterning of blood vessels)|GO:0001570(vasculogenesis)|GO:0001666(response to hypoxia)|GO:0001701(in utero embryonic development)|GO:0001822(kidney development)|GO:0001938(positive regulation of endothelial cell proliferation)|GO:0001968(fibronectin binding)|GO:0001974(blood vessel remodeling)|GO:0002042(cell migration …
VIPR1	vasoactive intestinal peptide receptor 1	79.6148	119.671	-1.50313	0.382301	0.174058	Homo sapiens vasoactive intestinal pepti	GO:0004871(signal transducer activity)|GO:0004872(receptor activity)|GO:0004999(vasoactive intestinal polypeptide receptor activity)|GO:0005634(nucleus)|GO:0005730(nucleolus)|GO:0005737(cytoplasm)|GO:0005886(plasma membrane)|GO:0005887(integral to plasma membrane)|GO:0006936(muscle contraction)|GO:0006955(immune response)|GO:0007186(G-protein coupled receptor protein signaling pathway)|GO:0007187…
YPEL1	yippee-like 1 (Drosophila)	80.7516	169.387	-2.09763	0.0636322	0.206458	Homo sapiens yippee-like 1 (Drosophila)	GO:0005634(nucleus)
ZNF488	zinc finger protein 488	36.8362	63.6038	-1.72667	0.204529	0.18128	Homo sapiens zinc finger protein 488 (ZN	GO:0003677(DNA binding)|GO:0005515(protein binding)|GO:0005622(intracellular)|GO:0005634(nucleus)|GO:0008270(zinc ion binding)|GO:0014003(oligodendrocyte development)|GO:0045892(negative regulation of transcription, DNA-dependent)|GO:0046872(metal ion binding)|GO:0048714(positive regulation of oligodendrocyte differentiation)

## Sheet: 3. DEG process
Change	Biology Process	Staitstical significance	PValue	Genes
down	negative regulation of bone resorption	1.0885	0.0815638	IAPP, VEGFA
down	regulation of smoothened signaling pathway	1.86627	0.0136061	PTCH1, HHIP, GLI1
up	chemotaxis	1.07575	0.0839941	CCL2, CX3CR1, PDGFRB, FGF2, CYR61, TGFB2, CMTM5
up	cell-cell signaling in cell fate specification	1.30531	0.0495099	BMP4, SPRY1, FGF2
up	acute inflammatory response	1.41471	0.0384851	CFP, TF, A2M, C1S, FN1, ACVR1
up	odontogenesis	1.72141	0.0189927	BMP4, BMP2, ITGA6, BCL2L11, TGFB2
up	mesenchymal cell differentiation	1.80469	0.0156786	BMP2, SEMA3C, ZEB2, TGFB2, ACVR1
up	collagen catabolic process	2.21901	0.00603931	ADAMTS3, ADAMTS2, MMP2, MMP1
up	regulation of programmed cell death	2.22212	0.00599627	IFIH1, CCK, CCL2, PPP3R1, TNFSF13, TIMP3, TGFB2, CLCF1, AGT, BCL6, FGF2, BMF, PHLDA1, NACC1, CRYAB, TBX5, KLF10, NR4A2, NR4A1, PIM3, STAT1, ANXA4, BCL2L11, MSX1, SFRP1, CSRNP3, ACVR1
up	intramembranous ossification	2.46277	0.00344533	FGF18, AXIN2, MMP2
up	bone development	2.62946	0.00234713	BMP4, FGF18, BMP2, CTGF, KLF10, AXIN2, EXT1, MMP2, IGFBP5
up	phagocytosis	2.68472	0.00206671	HCK, ABCA1, MERTK, PTX3, MEGF10, CD14
up	positive regulation of cell adhesion	3.03326	0.000926275	ITGA6, SMAD7, SMOC1, KIFAP3, COL8A1, CYR61, TGFB2
up	regulation of ossification	3.16944	0.000676954	BMP4, BMP2, SFRP1, FZD1, AXIN2, ANKH, TGFB2, ACVR1
up	negative regulation of cell proliferation	3.28176	0.000522691	BMP4, BMP2, PTPRM, TBX5, KLF10, IGFBP6, TIMP2, TRIB1, TGFB2, MSX1, KIFAP3, AGT, BCL6, AXIN2, FABP7, FGF2, IGFBP5, DPT

## Sheet: 4. DEG pathway
Change	Pathway	Significance	PValue	Genes
down	Pathways in cancer	1.39099	0.0406451	E2F2, LAMA1, ETS1, VEGFA, PTCH1, HGF, HHIP, PRKCB, GLI1
up	Jak-STAT signaling pathway	1.39455	0.0403134	SPRY2, SPRY1, CLCF1, IL10RA, SPRED2, SPRED1, SOCS5, STAT1
up	Wnt signaling pathway	1.44686	0.0357389	PLCB4, SFRP1, PRICKLE2, PPP3R1, FZD1, AXIN2, NFATC2, CAMK2A
up	TGF-beta signaling pathway	2.05661	0.00877783	BMP4, BMP2, ID2, SMAD7, ID4, TGFB2, ACVR1
up	Pathways in cancer	2.56049	0.0027511	BMP4, FGF18, BMP2, FZD1, MECOM, STAT1, MMP2, MMP1, TGFB2, LAMB3, ITGA6, PDGFRB, AXIN2, RUNX1, FGF2, FN1
up	MAPK signaling pathway	3.47742	0.000333104	FGF18, PPP3R1, NR4A1, CACNA2D3, MECOM, TGFB2, DUSP5, DUSP4, NTRK2, PDGFRB, GADD45B, NFATC2, FGF2, GADD45A, CD14, PLA2G5

## Sheet: 5. GBR-DEG up
gene_symbol	gene_name	IPI926Treated_ave	VehicleTreated_ave	FC	IPI926Treated_std	VehicleTreated_std	Description	GO_ID
ABCA1	ATP-binding cassette, sub-family A (ABC1	236.086	76.4159	3.08949	0.416464	0.296437	Homo sapiens ATP-binding cassette, sub-f	GO:0000166(nucleotide binding)|GO:0002790(peptide secretion)|GO:0005515(protein binding)|GO:0005524(ATP binding)|GO:0005543(phospholipid binding)|GO:0005548(phospholipid transporter activity)|GO:0005622(intracellular)|GO:0005624(membrane fraction)|GO:0005794(Golgi apparatus)|GO:0005886(plasma membrane)|GO:0005887(integral to plasma membrane)|GO:0006497(protein lipidation)|GO:0006629(lipid metabol…
ACVR1	activin A receptor, type I	1238.29	724.514	1.70913	0.302514	0.133462	Homo sapiens activin A receptor, type I	GO:0000082(G1/S transition of mitotic cell cycle)|GO:0000166(nucleotide binding)|GO:0001569(patterning of blood vessels)|GO:0001655(urogenital system development)|GO:0001701(in utero embryonic development)|GO:0001702(gastrulation with mouth forming second)|GO:0001707(mesoderm formation)|GO:0001755(neural crest cell migration)|GO:0002526(acute inflammatory response)|GO:0004674(protein serine/threo…
ADAMTS2	ADAM metallopeptidase with thrombospondi	645.836	403.335	1.60124	0.133954	0.210271	Homo sapiens mRNA for procollagen I-N pr	GO:0004222(metalloendopeptidase activity)|GO:0005576(extracellular region)|GO:0005578(proteinaceous extracellular matrix)|GO:0006508(proteolysis)|GO:0007283(spermatogenesis)|GO:0008233(peptidase activity)|GO:0008237(metallopeptidase activity)|GO:0008270(zinc ion binding)|GO:0030199(collagen fibril organization)|GO:0030324(lung development)|GO:0030574(collagen catabolic process)|GO:0043588(skin de…
ADAMTS3	ADAM metallopeptidase with thrombospondi	790.782	511.502	1.546	0.126768	0.416626	Homo sapiens ADAM metallopeptidase with	GO:0004222(metalloendopeptidase activity)|GO:0005576(extracellular region)|GO:0005578(proteinaceous extracellular matrix)|GO:0006508(proteolysis)|GO:0008201(heparin binding)|GO:0008233(peptidase activity)|GO:0008270(zinc ion binding)|GO:0030199(collagen fibril organization)|GO:0030574(collagen catabolic process)|GO:0046872(metal ion binding)
ADAMTS5	ADAM metallopeptidase with thrombospondi	846.827	528.406	1.60261	0.329753	0.359953	Homo sapiens ADAM metallopeptidase with	GO:0004222(metalloendopeptidase activity)|GO:0005178(integrin binding)|GO:0005576(extracellular region)|GO:0005578(proteinaceous extracellular matrix)|GO:0006508(proteolysis)|GO:0008233(peptidase activity)|GO:0008237(metallopeptidase activity)|GO:0008270(zinc ion binding)|GO:0046872(metal ion binding)
ADAMTS6	ADAM metallopeptidase with thrombospondi	124.371	76.3968	1.62796	0.299374	0.254012	Homo sapiens ADAM metallopeptidase with	GO:0004222(metalloendopeptidase activity)|GO:0005576(extracellular region)|GO:0005578(proteinaceous extracellular matrix)|GO:0006508(proteolysis)|GO:0008233(peptidase activity)|GO:0008237(metallopeptidase activity)|GO:0008270(zinc ion binding)|GO:0046872(metal ion binding)
ADAMTSL3	ADAMTS-like 3	625.067	277.615	2.25156	0.164224	0.32514	Homo sapiens ADAMTS-like 3 (ADAMTSL3), m	GO:0005576(extracellular region)|GO:0005578(proteinaceous extracellular matrix)|GO:0008233(peptidase activity)|GO:0008237(metallopeptidase activity)|GO:0008270(zinc ion binding)
AGT	angiotensinogen (serpin peptidase inhibi	850.631	558.767	1.52234	0.290594	0.351927	Homo sapiens angiotensinogen (serpin pep	GO:0001543(ovarian follicle rupture)|GO:0001558(regulation of cell growth)|GO:0001568(blood vessel development)|GO:0001819(positive regulation of cytokine production)|GO:0001822(kidney development)|GO:0001974(blood vessel remodeling)|GO:0001998(angiotensin mediated vasoconstriction involved in regulation of systemic arterial blood pressure)|GO:0001999(renal response to blood flow involved in circ…
AHR	aryl hydrocarbon receptor	2757.44	1064.26	2.59094	0.426943	0.0658274	Homo sapiens aryl hydrocarbon receptor (	GO:0001541(ovarian follicle development)|GO:0001568(blood vessel development)|GO:0003677(DNA binding)|GO:0003700(sequence-specific DNA binding transcription factor activity)|GO:0004871(signal transducer activity)|GO:0004872(receptor activity)|GO:0004879(ligand-dependent nuclear receptor activity)|GO:0005515(protein binding)|GO:0005634(nucleus)|GO:0005667(transcription factor complex)|GO:0005730(n…
AKR1C1	aldo-keto reductase family 1, member C1	138.521	56.7751	2.43982	0.302524	0.460494	Homo sapiens aldo-keto reductase family	GO:0004033(aldo-keto reductase (NADP) activity)|GO:0005737(cytoplasm)|GO:0005829(cytosol)|GO:0006805(xenobiotic metabolic process)|GO:0007586(digestion)|GO:0008206(bile acid metabolic process)|GO:0015721(bile acid and bile salt transport)|GO:0016491(oxidoreductase activity)|GO:0030299(intestinal cholesterol absorption)|GO:0031406(carboxylic acid binding)|GO:0032052(bile acid binding)|GO:0042632(c…
ANGPT1	angiopoietin 1	627.071	339.627	1.84635	0.325212	0.311173	Homo sapiens angiopoietin 1 (ANGPT1), tr	GO:0001936(regulation of endothelial cell proliferation)|GO:0002040(sprouting angiogenesis)|GO:0002092(positive regulation of receptor internalization)|GO:0005576(extracellular region)|GO:0005615(extracellular space)|GO:0005886(plasma membrane)|GO:0005902(microvillus)|GO:0006916(anti-apoptosis)|GO:0007162(negative regulation of cell adhesion)|GO:0007165(signal transduction)|GO:0007171(activation …
ANKH	ankylosis, progressive homolog (mouse)	153.325	81.5102	1.88105	0.308338	0.0441446	Homo sapiens ankylosis, progressive homo	GO:0001501(skeletal system development)|GO:0005315(inorganic phosphate transmembrane transporter activity)|GO:0005886(plasma membrane)|GO:0005887(integral to plasma membrane)|GO:0006810(transport)|GO:0007626(locomotory behavior)|GO:0016021(integral to membrane)|GO:0019867(outer membrane)|GO:0030500(regulation of bone mineralization)|GO:0030504(inorganic diphosphate transmembrane transporter activ…
ANXA4	annexin A4	1275.47	832.24	1.53257	0.476442	0.0347411	Homo sapiens annexin A4 (ANXA4), mRNA [N	GO:0004859(phospholipase inhibitor activity)|GO:0005509(calcium ion binding)|GO:0005544(calcium-dependent phospholipid binding)|GO:0005737(cytoplasm)|GO:0006916(anti-apoptosis)|GO:0007165(signal transduction)|GO:0050819(negative regulation of coagulation)
ARHGAP29	Rho GTPase activating protein 29	122.985	67.7824	1.81441	0.171618	0.129821	Homo sapiens Rho GTPase activating prote	GO:0005096(GTPase activator activity)|GO:0005100(Rho GTPase activator activity)|GO:0005829(cytosol)|GO:0007264(small GTPase mediated signal transduction)|GO:0007266(Rho protein signal transduction)|GO:0032321(positive regulation of Rho GTPase activity)|GO:0046872(metal ion binding)|GO:0051056(regulation of small GTPase mediated signal transduction)
ARHGEF15	Rho guanine nucleotide exchange factor (	182.915	109.116	1.67633	0.181151	0.142507	Homo sapiens Rho guanine nucleotide exch	GO:0005085(guanyl-nucleotide exchange factor activity)|GO:0005089(Rho guanyl-nucleotide exchange factor activity)|GO:0005096(GTPase activator activity)|GO:0005515(protein binding)|GO:0005622(intracellular)|GO:0005737(cytoplasm)|GO:0030425(dendrite)|GO:0035023(regulation of Rho protein signal transduction)|GO:0042995(cell projection)|GO:0050790(regulation of catalytic activity)|GO:0051496(positive…
ARRDC3	arrestin domain containing 3	385.382	246.841	1.56125	0.170017	0.231314	Homo sapiens arrestin domain containing	GO:0005515(protein binding)|GO:0005737(cytoplasm)|GO:0007165(signal transduction)
ATOH8	atonal homolog 8 (Drosophila)	177.417	68.349	2.59576	0.42373	0.370548	Homo sapiens atonal homolog 8 (Drosophil	GO:0003677(DNA binding)|GO:0005634(nucleus)|GO:0006355(regulation of transcription, DNA-dependent)|GO:0007275(multicellular organismal development)|GO:0007399(nervous system development)|GO:0030154(cell differentiation)
AXIN2	axin 2	236.609	137.558	1.72006	0.260584	0.0924417	Homo sapiens axin 2 (AXIN2), mRNA [NM_00	GO:0001934(positive regulation of protein phosphorylation)|GO:0001957(intramembranous ossification)|GO:0003413(chondrocyte differentiation involved in endochondral bone morphogenesis)|GO:0004871(signal transducer activity)|GO:0005096(GTPase activator activity)|GO:0005622(intracellular)|GO:0005634(nucleus)|GO:0005737(cytoplasm)|GO:0005813(centrosome)|GO:0005881(cytoplasmic microtubule)|GO:0005886(…
BCL2L11	BCL2-like 11 (apoptosis facilitator)	571.235	375.1	1.52289	0.0247514	0.339366	Homo sapiens BCL2-like 11 (apoptosis fac	GO:0000300(peripheral to membrane of membrane fraction)|GO:0001701(in utero embryonic development)|GO:0001782(B cell homeostasis)|GO:0001783(B cell apoptosis)|GO:0001822(kidney development)|GO:0005515(protein binding)|GO:0005737(cytoplasm)|GO:0005739(mitochondrion)|GO:0005741(mitochondrial outer membrane)|GO:0005829(cytosol)|GO:0005874(microtubule)|GO:0005886(plasma membrane)|GO:0006915(apoptosis…
BCL6	B-cell CLL/lymphoma 6	2857.84	1845.5	1.54854	0.155447	0.119144	Homo sapiens B-cell CLL/lymphoma 6 (BCL6	GO:0000060(protein import into nucleus, translocation)|GO:0000122(negative regulation of transcription from RNA polymerase II promoter)|GO:0000902(cell morphogenesis)|GO:0001953(negative regulation of cell-matrix adhesion)|GO:0002634(regulation of germinal center formation)|GO:0002829(negative regulation of type 2 immune response)|GO:0002903(negative regulation of B cell apoptosis)|GO:0003682(chr…
BMF	Bcl2 modifying factor	454.612	288.66	1.57491	0.110556	0.279145	Homo sapiens Bcl2 modifying factor (BMF)	GO:0001669(acrosomal vesicle)|GO:0005515(protein binding)|GO:0005737(cytoplasm)|GO:0005741(mitochondrial outer membrane)|GO:0005829(cytosol)|GO:0005886(plasma membrane)|GO:0006915(apoptosis)|GO:0008629(induction of apoptosis by intracellular signals)|GO:0008633(activation of pro-apoptotic gene products)|GO:0016459(myosin complex)|GO:0032464(positive regulation of protein homooligomerization)|GO:0…
BMP2	bone morphogenetic protein 2	1356.03	624.269	2.17219	0.308439	0.242863	Homo sapiens bone morphogenetic protein	GO:0000122(negative regulation of transcription from RNA polymerase II promoter)|GO:0001501(skeletal system development)|GO:0001649(osteoblast differentiation)|GO:0001658(branching involved in ureteric bud morphogenesis)|GO:0001666(response to hypoxia)|GO:0001701(in utero embryonic development)|GO:0001837(epithelial to mesenchymal transition)|GO:0001934(positive regulation of protein phosphorylat…
C10orf107	chromosome 10 open reading frame 107	117.003	69.3817	1.68636	0.117151	0.0449206	Homo sapiens chromosome 10 open reading
C1orf116	chromosome 1 open reading frame 116	104.939	39.6518	2.64653	0.303738	0.405905	Homo sapiens chromosome 1 open reading f	GO:0004872(receptor activity)|GO:0005737(cytoplasm)|GO:0005886(plasma membrane)
C3orf58	chromosome 3 open reading frame 58	254.551	167.722	1.5177	0.438506	0.225723	Homo sapiens chromosome 3 open reading f	GO:0000139(Golgi membrane)|GO:0005576(extracellular region)|GO:0030126(COPI vesicle coat)|GO:0030137(COPI-coated vesicle)
CACNA2D3	calcium channel, voltage-dependent, alph	308.609	183.253	1.68406	0.230274	0.207707	Homo sapiens voltage-gated calcium chann	GO:0005244(voltage-gated ion channel activity)|GO:0005245(voltage-gated calcium channel activity)|GO:0006811(ion transport)|GO:0016020(membrane)|GO:0016021(integral to membrane)|GO:0046872(metal ion binding)
CAMK2A	calcium/calmodulin-dependent protein kin	79.5818	46.6919	1.7044	0.194796	0.157455	Homo sapiens calcium/calmodulin-dependen	GO:0000166(nucleotide binding)|GO:0004683(calmodulin-dependent protein kinase activity)|GO:0005515(protein binding)|GO:0005516(calmodulin binding)|GO:0005524(ATP binding)|GO:0005654(nucleoplasm)|GO:0005829(cytosol)|GO:0005886(plasma membrane)|GO:0006468(protein phosphorylation)|GO:0007268(synaptic transmission)|GO:0016301(kinase activity)|GO:0019221(cytokine-mediated signaling pathway)|GO:0030054…
CCDC126	coiled-coil domain containing 126	85.6845	52.934	1.61871	0.244524	0.221644	Homo sapiens coiled-coil domain containi	GO:0005576(extracellular region)
CD14	CD14 molecule	137.374	54.1617	2.53636	0.482849	0.139337	Homo sapiens CD14 molecule (CD14), trans	GO:0001530(lipopolysaccharide binding)|GO:0001847(opsonin receptor activity)|GO:0005576(extracellular region)|GO:0005615(extracellular space)|GO:0005886(plasma membrane)|GO:0006909(phagocytosis)|GO:0006915(apoptosis)|GO:0006954(inflammatory response)|GO:0007166(cell surface receptor linked signaling pathway)|GO:0008063(Toll signaling pathway)|GO:0009408(response to heat)|GO:0009986(cell surface)|…
CDK8	cyclin-dependent kinase 8	269.34	164.936	1.63299	0.309983	0.156528	Homo sapiens cyclin-dependent kinase 8 (	GO:0000166(nucleotide binding)|GO:0004672(protein kinase activity)|GO:0004693(cyclin-dependent protein kinase activity)|GO:0005515(protein binding)|GO:0005524(ATP binding)|GO:0005634(nucleus)|GO:0005654(nucleoplasm)|GO:0006355(regulation of transcription, DNA-dependent)|GO:0006468(protein phosphorylation)|GO:0008353(RNA polymerase II carboxy-terminal domain kinase activity)|GO:0010467(gene expres…
CHST8	carbohydrate (N-acetylgalactosamine 4-0)	360.883	234.258	1.54054	0.136858	0.131633	Homo sapiens carbohydrate (N-acetylgalac	GO:0000139(Golgi membrane)|GO:0001537(N-acetylgalactosamine 4-O-sulfotransferase activity)|GO:0005794(Golgi apparatus)|GO:0006790(sulfur compound metabolic process)|GO:0007417(central nervous system development)|GO:0016020(membrane)|GO:0016021(integral to membrane)|GO:0016051(carbohydrate biosynthetic process)|GO:0016740(transferase activity)|GO:0030166(proteoglycan biosynthetic process)|GO:00424…
CLCF1	cardiotrophin-like cytokine factor 1	500.518	318.571	1.57114	0.218547	0.281846	Homo sapiens cardiotrophin-like cytokine	GO:0002639(positive regulation of immunoglobulin production)|GO:0005102(receptor binding)|GO:0005125(cytokine activity)|GO:0005127(ciliary neurotrophic factor receptor binding)|GO:0005515(protein binding)|GO:0005576(extracellular region)|GO:0005615(extracellular space)|GO:0007166(cell surface receptor linked signaling pathway)|GO:0007259(JAK-STAT cascade)|GO:0008083(growth factor activity)|GO:000…
CNTN1	contactin 1	477.252	236.222	2.02036	0.317824	0.356753	contactin 1 [Source:HGNC Symbol;Acc:2171	GO:0005624(membrane fraction)|GO:0005886(plasma membrane)|GO:0007155(cell adhesion)|GO:0007219(Notch signaling pathway)|GO:0007411(axon guidance)|GO:0031225(anchored to membrane)
CNTNAP4	contactin associated protein-like 4	146.728	78.9795	1.8578	0.206599	0.305935	Homo sapiens cDNA FLJ30224 fis, clone BR	GO:0005102(receptor binding)|GO:0007155(cell adhesion)|GO:0007165(signal transduction)|GO:0016020(membrane)|GO:0016021(integral to membrane)
CPM	carboxypeptidase M	9328.78	5175.67	1.80243	0.33067	0.289452	Homo sapiens carboxypeptidase M (CPM), t	GO:0004180(carboxypeptidase activity)|GO:0004181(metallocarboxypeptidase activity)|GO:0005634(nucleus)|GO:0005730(nucleolus)|GO:0005737(cytoplasm)|GO:0005886(plasma membrane)|GO:0006508(proteolysis)|GO:0008233(peptidase activity)|GO:0008237(metallopeptidase activity)|GO:0008270(zinc ion binding)|GO:0009653(anatomical structure morphogenesis)|GO:0031225(anchored to membrane)|GO:0046872(metal ion b…
CPNE6	copine VI (neuronal)	94.858	43.4382	2.18375	0.481804	0.216044	Homo sapiens copine VI (neuronal) (CPNE6	GO:0001786(phosphatidylserine binding)|GO:0005215(transporter activity)|GO:0005509(calcium ion binding)|GO:0005624(membrane fraction)|GO:0006629(lipid metabolic process)|GO:0007268(synaptic transmission)|GO:0007399(nervous system development)|GO:0016192(vesicle-mediated transport)|GO:0030424(axon)|GO:0030425(dendrite)
CRY2	cryptochrome 2 (photolyase-like)	3394.78	2215.13	1.53254	0.182164	0.0898667	Homo sapiens cryptochrome 2 (photolyase-	GO:0000122(negative regulation of transcription from RNA polymerase II promoter)|GO:0000166(nucleotide binding)|GO:0000719(photoreactive repair)|GO:0000988(protein binding transcription factor activity)|GO:0003677(DNA binding)|GO:0003684(damaged DNA binding)|GO:0003697(single-stranded DNA binding)|GO:0003904(deoxyribodipyrimidine photo-lyase activity)|GO:0003914(DNA (6-4) photolyase activity)|GO:…
CRYAB	crystallin, alpha B	4342.8	2407.29	1.80402	0.42192	0.182338	Homo sapiens crystallin, alpha B (CRYAB)	GO:0005212(structural constituent of eye lens)|GO:0005515(protein binding)|GO:0005634(nucleus)|GO:0005737(cytoplasm)|GO:0006457(protein folding)|GO:0006916(anti-apoptosis)|GO:0006936(muscle contraction)|GO:0032387(negative regulation of intracellular transport)|GO:0042803(protein homodimerization activity)|GO:0051082(unfolded protein binding)|GO:0051260(protein homooligomerization)
CRYM	crystallin, mu	256.216	162.583	1.5759	0.376165	0.419221	Homo sapiens crystallin, mu (CRYM), tran	GO:0000122(negative regulation of transcription from RNA polymerase II promoter)|GO:0003714(transcription corepressor activity)|GO:0005634(nucleus)|GO:0005730(nucleolus)|GO:0005737(cytoplasm)|GO:0005886(plasma membrane)|GO:0007605(sensory perception of sound)|GO:0016491(oxidoreductase activity)|GO:0042803(protein homodimerization activity)|GO:0047127(thiomorpholine-carboxylate dehydrogenase activ…
CSRNP3	cysteine-serine-rich nuclear protein 3	200.823	70.3926	2.8529	0.202685	0.383071	Homo sapiens cysteine-serine-rich nuclea	GO:0003677(DNA binding)|GO:0003700(sequence-specific DNA binding transcription factor activity)|GO:0005634(nucleus)|GO:0010923(negative regulation of phosphatase activity)|GO:0043065(positive regulation of apoptosis)|GO:0045944(positive regulation of transcription from RNA polymerase II promoter)
CTGF	connective tissue growth factor	12316.7	6162.82	1.99855	0.245055	0.0766431	Homo sapiens connective tissue growth fa	GO:0001558(regulation of cell growth)|GO:0001934(positive regulation of protein phosphorylation)|GO:0001968(fibronectin binding)|GO:0005520(insulin-like growth factor binding)|GO:0005576(extracellular region)|GO:0005578(proteinaceous extracellular matrix)|GO:0005615(extracellular space)|GO:0005794(Golgi apparatus)|GO:0005801(cis-Golgi network)|GO:0005829(cytosol)|GO:0005886(plasma membrane)|GO:00…
CTSF	cathepsin F	7020.6	4496.99	1.56118	0.294686	0.215943	Homo sapiens cathepsin F (CTSF), mRNA [N	GO:0004197(cysteine-type endopeptidase activity)|GO:0005764(lysosome)|GO:0006508(proteolysis)|GO:0008233(peptidase activity)
CX3CR1	chemokine (C-X3-C motif) receptor 1	70.8259	40.8156	1.73527	0.106867	0.249587	Homo sapiens chemokine (C-X3-C motif) re	GO:0002282(microglial cell activation involved in immune response)|GO:0004871(signal transducer activity)|GO:0004872(receptor activity)|GO:0004930(G-protein coupled receptor activity)|GO:0004950(chemokine receptor activity)|GO:0005515(protein binding)|GO:0005886(plasma membrane)|GO:0005887(integral to plasma membrane)|GO:0006935(chemotaxis)|GO:0006968(cellular defense response)|GO:0007155(cell ad…
CYP4X1	cytochrome P450, family 4, subfamily X,	427.831	278.175	1.53799	0.344613	0.457699	Homo sapiens cytochrome P450, family 4,	GO:0004497(monooxygenase activity)|GO:0005783(endoplasmic reticulum)|GO:0005789(endoplasmic reticulum membrane)|GO:0005792(microsome)|GO:0009055(electron carrier activity)|GO:0016020(membrane)|GO:0016705(oxidoreductase activity, acting on paired donors, with incorporation or reduction of molecular oxygen)|GO:0020037(heme binding)|GO:0046872(metal ion binding)|GO:0070330(aromatase activity)
CYR61	cysteine-rich, angiogenic inducer, 61	95486.1	62772.9	1.52114	0.203545	0.127101	Homo sapiens cysteine-rich, angiogenic i	GO:0001558(regulation of cell growth)|GO:0001934(positive regulation of protein phosphorylation)|GO:0002041(intussusceptive angiogenesis)|GO:0003181(atrioventricular valve morphogenesis)|GO:0003278(apoptosis involved in heart morphogenesis)|GO:0003281(ventricular septum development)|GO:0005178(integrin binding)|GO:0005520(insulin-like growth factor binding)|GO:0005576(extracellular region)|GO:000…
DACH1	dachshund homolog 1 (Drosophila)	437.642	290.569	1.50616	0.207165	0.173788	Homo sapiens dachshund homolog 1 (Drosop	GO:0000166(nucleotide binding)|GO:0003677(DNA binding)|GO:0005515(protein binding)|GO:0005634(nucleus)|GO:0005730(nucleolus)|GO:0006355(regulation of transcription, DNA-dependent)|GO:0007275(multicellular organismal development)
DDX3X	DEAD (Asp-Glu-Ala-Asp) box polypeptide 3	2469.39	1632.69	1.51246	0.186459	0.0901917	Homo sapiens DEAD (Asp-Glu-Ala-Asp) box	GO:0000166(nucleotide binding)|GO:0003677(DNA binding)|GO:0003723(RNA binding)|GO:0004004(ATP-dependent RNA helicase activity)|GO:0004386(helicase activity)|GO:0005524(ATP binding)|GO:0005634(nucleus)|GO:0005737(cytoplasm)|GO:0016607(nuclear speck)|GO:0016787(hydrolase activity)|GO:0044419(interspecies interaction between organisms)
DIXDC1	DIX domain containing 1	407.785	241.956	1.68537	0.113584	0.168949	Homo sapiens DIX domain containing 1 (DI	GO:0003779(actin binding)|GO:0004871(signal transducer activity)|GO:0005515(protein binding)|GO:0005622(intracellular)|GO:0005737(cytoplasm)|GO:0005829(cytosol)|GO:0005925(focal adhesion)|GO:0005938(cell cortex)|GO:0007049(cell cycle)|GO:0007275(multicellular organismal development)|GO:0019904(protein domain specific binding)|GO:0021695(cerebellar cortex development)|GO:0021799(cerebral cortex ra…
DMD	dystrophin	81.2701	43.4043	1.8724	0.304506	0.277678	Homo sapiens dystrophin (DMD), transcrip	GO:0002162(dystroglycan binding)|GO:0002166(beta-dystroglycan binding)|GO:0003779(actin binding)|GO:0005178(integrin binding)|GO:0005200(structural constituent of cytoskeleton)|GO:0005515(protein binding)|GO:0005626(insoluble fraction)|GO:0005634(nucleus)|GO:0005737(cytoplasm)|GO:0005792(microsome)|GO:0005829(cytosol)|GO:0005856(cytoskeleton)|GO:0006355(regulation of transcription, DNA-dependent)…
DNM3OS	DNM3 opposite strand/antisense RNA (non-	998.307	649.31	1.53749	0.192723	0.100904	Homo sapiens DNM3 opposite strand/antise
DPT	dermatopontin	1243.11	814.015	1.52714	0.430276	0.395508	Homo sapiens dermatopontin (DPT), mRNA [	GO:0005576(extracellular region)|GO:0005578(proteinaceous extracellular matrix)|GO:0005615(extracellular space)|GO:0007155(cell adhesion)|GO:0008285(negative regulation of cell proliferation)|GO:0030199(collagen fibril organization)|GO:0031012(extracellular matrix)
DUSP4	dual specificity phosphatase 4	103.367	62.7846	1.64638	0.374906	0.163122	Homo sapiens dual specificity phosphatas	GO:0000165(MAPKKK cascade)|GO:0000188(inactivation of MAPK activity)|GO:0001706(endoderm formation)|GO:0002224(toll-like receptor signaling pathway)|GO:0002755(MyD88-dependent toll-like receptor signaling pathway)|GO:0002756(MyD88-independent toll-like receptor signaling pathway)|GO:0004725(protein tyrosine phosphatase activity)|GO:0005625(soluble fraction)|GO:0005634(nucleus)|GO:0005654(nucleopl…
DUSP5	dual specificity phosphatase 5	94.007	59.1322	1.58978	0.446665	0.188688	Homo sapiens dual specificity phosphatas	GO:0000188(inactivation of MAPK activity)|GO:0001706(endoderm formation)|GO:0004725(protein tyrosine phosphatase activity)|GO:0005634(nucleus)|GO:0005654(nucleoplasm)|GO:0006470(protein dephosphorylation)|GO:0016787(hydrolase activity)|GO:0017017(MAP kinase tyrosine/serine/threonine phosphatase activity)|GO:0035335(peptidyl-tyrosine dephosphorylation)|GO:0045892(negative regulation of transcripti…
EGR3	early growth response 3	480.31	237.521	2.02218	0.398387	0.373794	Homo sapiens early growth response 3 (EG	GO:0001938(positive regulation of endothelial cell proliferation)|GO:0002042(cell migration involved in sprouting angiogenesis)|GO:0003677(DNA binding)|GO:0003700(sequence-specific DNA binding transcription factor activity)|GO:0005622(intracellular)|GO:0005634(nucleus)|GO:0006355(regulation of transcription, DNA-dependent)|GO:0007274(neuromuscular synaptic transmission)|GO:0007422(peripheral nerv…
EIF4E3	eukaryotic translation initiation factor	148.371	86.3121	1.71901	0.270095	0.467674	Homo sapiens eukaryotic translation init	GO:0003723(RNA binding)|GO:0003743(translation initiation factor activity)|GO:0005737(cytoplasm)|GO:0005845(mRNA cap binding complex)|GO:0006417(regulation of translation)
ELL2	elongation factor, RNA polymerase II, 2	2449.8	1570.95	1.55944	0.127678	0.190519	Homo sapiens elongation factor, RNA poly	GO:0005634(nucleus)|GO:0005730(nucleolus)|GO:0006355(regulation of transcription, DNA-dependent)|GO:0006368(transcription elongation from RNA polymerase II promoter)|GO:0008023(transcription elongation factor complex)
EMB	embigin	285.243	189.802	1.50284	0.240115	0.107238	Homo sapiens embigin (EMB), mRNA [NM_198	GO:0007155(cell adhesion)|GO:0016020(membrane)|GO:0016021(integral to membrane)
EMP1	epithelial membrane protein 1	10634.8	6799.95	1.56396	0.135464	0.0727927	Homo sapiens epithelial membrane protein	GO:0005624(membrane fraction)|GO:0005886(plasma membrane)|GO:0007275(multicellular organismal development)|GO:0008283(cell proliferation)|GO:0008544(epidermis development)|GO:0016021(integral to membrane)|GO:0016049(cell growth)
ENOX1	ecto-NOX disulfide-thiol exchanger 1	238.439	152.547	1.56306	0.35151	0.223275	Homo sapiens ecto-NOX disulfide-thiol ex	GO:0000166(nucleotide binding)|GO:0003676(nucleic acid binding)|GO:0005576(extracellular region)|GO:0005615(extracellular space)|GO:0005886(plasma membrane)|GO:0006810(transport)|GO:0016491(oxidoreductase activity)|GO:0022900(electron transport chain)|GO:0048511(rhythmic process)
ETV5	ets variant 5	368.989	204.458	1.80472	0.181068	0.16104	Homo sapiens ets variant 5 (ETV5), mRNA	GO:0003677(DNA binding)|GO:0003700(sequence-specific DNA binding transcription factor activity)|GO:0005634(nucleus)|GO:0006355(regulation of transcription, DNA-dependent)|GO:0034599(cellular response to oxidative stress)|GO:0043565(sequence-specific DNA binding)|GO:0044212(transcription regulatory region DNA binding)|GO:0045893(positive regulation of transcription, DNA-dependent)|GO:0060762(regul…
EXT1	exostosin 1	442.794	285.969	1.5484	0.238579	0.24011	Homo sapiens exostosin 1 (EXT1), mRNA [N	GO:0000139(Golgi membrane)|GO:0001501(skeletal system development)|GO:0001503(ossification)|GO:0005783(endoplasmic reticulum)|GO:0005789(endoplasmic reticulum membrane)|GO:0005794(Golgi apparatus)|GO:0006024(glycosaminoglycan biosynthetic process)|GO:0007165(signal transduction)|GO:0007369(gastrulation)|GO:0007411(axon guidance)|GO:0007420(brain development)|GO:0007492(endoderm development)|GO:00…
FAM107A	family with sequence similarity 107, mem	68.8685	35.9562	1.91534	0.382314	0.333434	Homo sapiens family with sequence simila	GO:0001558(regulation of cell growth)|GO:0003674(molecular_function)|GO:0005634(nucleus)
FAM19A2	family with sequence similarity 19 (chem	413.205	255.911	1.61464	0.353162	0.42554	Homo sapiens family with sequence simila	GO:0005737(cytoplasm)
FAM49A	family with sequence similarity 49, memb	129.821	80.6636	1.60941	0.194734	0.0963422	Homo sapiens family with sequence simila	GO:0005622(intracellular)
FAP	fibroblast activation protein, alpha	1612.88	1042.69	1.54685	0.286778	0.338173	Homo sapiens fibroblast activation prote	GO:0004222(metalloendopeptidase activity)|GO:0004252(serine-type endopeptidase activity)|GO:0005515(protein binding)|GO:0005886(plasma membrane)|GO:0006508(proteolysis)|GO:0008233(peptidase activity)|GO:0008236(serine-type peptidase activity)|GO:0008239(dipeptidyl-peptidase activity)|GO:0010716(negative regulation of extracellular matrix disassembly)|GO:0016021(integral to membrane)|GO:0030027(la…
FBN1	fibrillin 1	3973.06	2212.66	1.79561	0.147399	0.176286	Homo sapiens fibrillin 1 (FBN1), mRNA [N	GO:0001501(skeletal system development)|GO:0001527(microfibril)|GO:0005201(extracellular matrix structural constituent)|GO:0005509(calcium ion binding)|GO:0005515(protein binding)|GO:0005576(extracellular region)|GO:0005578(proteinaceous extracellular matrix)|GO:0005604(basement membrane)|GO:0005615(extracellular space)|GO:0007507(heart development)|GO:0031012(extracellular matrix)|GO:0035582(neg…
FGF18	fibroblast growth factor 18	248.1	107.691	2.30381	0.277179	0.286721	Homo sapiens fibroblast growth factor 18	GO:0001525(angiogenesis)|GO:0001957(intramembranous ossification)|GO:0001958(endochondral ossification)|GO:0002063(chondrocyte development)|GO:0004713(protein tyrosine kinase activity)|GO:0005105(type 1 fibroblast growth factor receptor binding)|GO:0005111(type 2 fibroblast growth factor receptor binding)|GO:0005576(extracellular region)|GO:0005615(extracellular space)|GO:0005730(nucleolus)|GO:00…
FGL2	fibrinogen-like 2	111.561	49.8486	2.23799	0.214233	0.227828	Homo sapiens fibrinogen-like 2 (FGL2), m	GO:0005102(receptor binding)|GO:0005576(extracellular region)|GO:0005577(fibrinogen complex)|GO:0007165(signal transduction)
FN1	fibronectin 1	10021.5	4857.27	2.0632	0.192503	0.138507	Homo sapiens fibronectin 1 (FN1), transc	GO:0001525(angiogenesis)|GO:0002576(platelet degranulation)|GO:0005201(extracellular matrix structural constituent)|GO:0005515(protein binding)|GO:0005518(collagen binding)|GO:0005576(extracellular region)|GO:0005577(fibrinogen complex)|GO:0005578(proteinaceous extracellular matrix)|GO:0005615(extracellular space)|GO:0005793(ER-Golgi intermediate compartment)|GO:0006953(acute-phase response)|GO:0…
FRMPD4	FERM and PDZ domain containing 4	202.938	122.408	1.65788	0.381807	0.18619	Homo sapiens FERM and PDZ domain contain	GO:0005515(protein binding)|GO:0005546(phosphatidylinositol-4,5-bisphosphate binding)|GO:0005856(cytoskeleton)|GO:0008289(lipid binding)|GO:0042995(cell projection)|GO:0043197(dendritic spine)|GO:0051835(positive regulation of synapse structural plasticity)
FZD1	frizzled family receptor 1	6139.32	3745.74	1.63901	0.243401	0.0712256	Homo sapiens frizzled family receptor 1	GO:0001934(positive regulation of protein phosphorylation)|GO:0001944(vasculature development)|GO:0003151(outflow tract morphogenesis)|GO:0004871(signal transducer activity)|GO:0004872(receptor activity)|GO:0004930(G-protein coupled receptor activity)|GO:0005102(receptor binding)|GO:0005515(protein binding)|GO:0005737(cytoplasm)|GO:0005886(plasma membrane)|GO:0007199(G-protein signaling, coupled …
GAB2	GRB2-associated binding protein 2	230.724	143.983	1.60244	0.143322	0.356778	Homo sapiens GRB2-associated binding pro	GO:0005068(transmembrane receptor protein tyrosine kinase adaptor activity)|GO:0005070(SH3/SH2 adaptor activity)|GO:0005515(protein binding)|GO:0005547(phosphatidylinositol-3,4,5-trisphosphate binding)|GO:0005737(cytoplasm)|GO:0005829(cytosol)|GO:0005886(plasma membrane)|GO:0007169(transmembrane receptor protein tyrosine kinase signaling pathway)|GO:0008284(positive regulation of cell proliferati…
GADD45A	growth arrest and DNA-damage-inducible,	2726.68	1658.97	1.6436	0.461171	0.210862	Homo sapiens growth arrest and DNA-damag	GO:0000079(regulation of cyclin-dependent protein kinase activity)|GO:0000086(G2/M transition of mitotic cell cycle)|GO:0005515(protein binding)|GO:0005634(nucleus)|GO:0006281(DNA repair)|GO:0006469(negative regulation of protein kinase activity)|GO:0006915(apoptosis)|GO:0007050(cell cycle arrest)|GO:0007098(centrosome cycle)|GO:0042770(signal transduction in response to DNA damage)|GO:0071260(ce…
GADD45B	growth arrest and DNA-damage-inducible,	13239.1	8628.78	1.5343	0.354818	0.311419	Homo sapiens growth arrest and DNA-damag	GO:0000185(activation of MAPKKK activity)|GO:0000186(activation of MAPKK activity)|GO:0006469(negative regulation of protein kinase activity)|GO:0006915(apoptosis)|GO:0006950(response to stress)|GO:0007275(multicellular organismal development)|GO:0030154(cell differentiation)|GO:0051726(regulation of cell cycle)
GPM6B	glycoprotein M6B	212.056	130.411	1.62606	0.0333395	0.212012	Homo sapiens glycoprotein M6B (GPM6B), t	GO:0003674(molecular_function)|GO:0007275(multicellular organismal development)|GO:0007399(nervous system development)|GO:0016020(membrane)|GO:0016021(integral to membrane)|GO:0030154(cell differentiation)
GPR125	G protein-coupled receptor 125	9054.08	5414.43	1.67221	0.16495	0.285088	Homo sapiens G protein-coupled receptor	GO:0004871(signal transducer activity)|GO:0004872(receptor activity)|GO:0004930(G-protein coupled receptor activity)|GO:0005886(plasma membrane)|GO:0007186(G-protein coupled receptor protein signaling pathway)|GO:0007218(neuropeptide signaling pathway)|GO:0009897(external side of plasma membrane)|GO:0016021(integral to membrane)
HCK	hemopoietic cell kinase	79.4569	30.2576	2.62602	0.480036	0.454515	Homo sapiens hemopoietic cell kinase (HC	GO:0000166(nucleotide binding)|GO:0002522(leukocyte migration involved in immune response)|GO:0002758(innate immune response-activating signal transduction)|GO:0004713(protein tyrosine kinase activity)|GO:0004715(non-membrane spanning protein tyrosine kinase activity)|GO:0005515(protein binding)|GO:0005524(ATP binding)|GO:0005737(cytoplasm)|GO:0005764(lysosome)|GO:0005829(cytosol)|GO:0005884(acti…
HES1	hairy and enhancer of split 1, (Drosophi	2702.13	1590.1	1.69934	0.145768	0.369783	Homo sapiens hairy and enhancer of split	GO:0000122(negative regulation of transcription from RNA polymerase II promoter)|GO:0000981(sequence-specific DNA binding RNA polymerase II transcription factor activity)|GO:0001078(RNA polymerase II core promoter proximal region sequence-specific DNA binding transcription factor activity involved in negative regulation of transcription)|GO:0001701(in utero embryonic development)|GO:0001889(liver…
HMGA1	high mobility group AT-hook 1	282.434	171.893	1.64308	0.362067	0.0627683	Homo sapiens high mobility group AT-hook	GO:0000785(chromatin)|GO:0003677(DNA binding)|GO:0003680(AT DNA binding)|GO:0003700(sequence-specific DNA binding transcription factor activity)|GO:0003906(DNA-(apurinic or apyrimidinic site) lyase activity)|GO:0005515(protein binding)|GO:0005634(nucleus)|GO:0005654(nucleoplasm)|GO:0005667(transcription factor complex)|GO:0005694(chromosome)|GO:0005829(cytosol)|GO:0006268(DNA unwinding involved i…
HOXC13	homeobox C13	236.828	147.53	1.60528	0.103485	0.0570145	Homo sapiens homeobox C13 (HOXC13), mRNA	GO:0001942(hair follicle development)|GO:0003700(sequence-specific DNA binding transcription factor activity)|GO:0005515(protein binding)|GO:0005634(nucleus)|GO:0006355(regulation of transcription, DNA-dependent)|GO:0007275(multicellular organismal development)|GO:0009653(anatomical structure morphogenesis)|GO:0009952(anterior/posterior pattern formation)|GO:0043565(sequence-specific DNA binding)…
HRASLS5	HRAS-like suppressor family, member 5	1364.56	726.187	1.87908	0.363758	0.0766672	Homo sapiens HRAS-like suppressor family
ID4	inhibitor of DNA binding 4, dominant neg	1673.2	1046.08	1.59949	0.446716	0.300472	Homo sapiens inhibitor of DNA binding 4,	GO:0000082(G1/S transition of mitotic cell cycle)|GO:0000122(negative regulation of transcription from RNA polymerase II promoter)|GO:0001085(RNA polymerase II transcription factor binding)|GO:0003714(transcription corepressor activity)|GO:0005515(protein binding)|GO:0005634(nucleus)|GO:0005737(cytoplasm)|GO:0006357(regulation of transcription from RNA polymerase II promoter)|GO:0007405(neuroblas…
IFFO2	intermediate filament family orphan 2	433.791	287.628	1.50817	0.203832	0.140552	Homo sapiens intermediate filament famil
IFIH1	interferon induced with helicase C domai	578.08	284.193	2.03411	0.171335	0.231908	Homo sapiens interferon induced with hel	GO:0000166(nucleotide binding)|GO:0003677(DNA binding)|GO:0003725(double-stranded RNA binding)|GO:0004386(helicase activity)|GO:0005515(protein binding)|GO:0005524(ATP binding)|GO:0005622(intracellular)|GO:0005634(nucleus)|GO:0005737(cytoplasm)|GO:0005829(cytosol)|GO:0008270(zinc ion binding)|GO:0009597(detection of virus)|GO:0016817(hydrolase activity, acting on acid anhydrides)|GO:0032480(negat…
IGFBP5	insulin-like growth factor binding prote	1484.97	838.65	1.77067	0.231136	0.173028	Homo sapiens insulin-like growth factor	GO:0001558(regulation of cell growth)|GO:0001649(osteoblast differentiation)|GO:0001968(fibronectin binding)|GO:0005515(protein binding)|GO:0005576(extracellular region)|GO:0006006(glucose metabolic process)|GO:0007165(signal transduction)|GO:0014912(negative regulation of smooth muscle cell migration)|GO:0016942(insulin-like growth factor binding protein complex)|GO:0017148(negative regulation o…
IL32	interleukin 32	75.7136	37.6809	2.00933	0.301842	0.141694	Homo sapiens interleukin 32 (IL32), tran	GO:0005125(cytokine activity)|GO:0005576(extracellular region)|GO:0005615(extracellular space)|GO:0006952(defense response)|GO:0006955(immune response)|GO:0007155(cell adhesion)
INPP4B	inositol polyphosphate-4-phosphatase, ty	220.465	120.647	1.82736	0.203911	0.349217	Homo sapiens inositol polyphosphate-4-ph	GO:0007165(signal transduction)|GO:0016316(phosphatidylinositol-3,4-bisphosphate 4-phosphatase activity)|GO:0016787(hydrolase activity)|GO:0034597(phosphatidylinositol-4,5-bisphosphate 4-phosphatase activity)
INSL3	insulin-like 3 (Leydig cell)	63.4659	38.5729	1.64535	0.44719	0.347485	Homo sapiens insulin-like 3 (Leydig cell	GO:0001556(oocyte maturation)|GO:0001664(G-protein-coupled receptor binding)|GO:0001701(in utero embryonic development)|GO:0004871(signal transducer activity)|GO:0005102(receptor binding)|GO:0005158(insulin receptor binding)|GO:0005179(hormone activity)|GO:0005576(extracellular region)|GO:0005615(extracellular space)|GO:0005625(soluble fraction)|GO:0007165(signal transduction)|GO:0007193(inhibiti…
ITGA6	integrin, alpha 6	1193.33	752.841	1.58511	0.0903605	0.168002	Homo sapiens integrin, alpha 6 (ITGA6),	GO:0004872(receptor activity)|GO:0005515(protein binding)|GO:0005886(plasma membrane)|GO:0007044(cell-substrate junction assembly)|GO:0007155(cell adhesion)|GO:0007229(integrin-mediated signaling pathway)|GO:0007596(blood coagulation)|GO:0008305(integrin complex)|GO:0016021(integral to membrane)|GO:0031581(hemidesmosome assembly)|GO:0034329(cell junction assembly)|GO:0042327(positive regulation o…
ITIH5	inter-alpha-trypsin inhibitor heavy chai	803.557	528.217	1.52126	0.0621394	0.199974	Homo sapiens inter-alpha-trypsin inhibit	GO:0004867(serine-type endopeptidase inhibitor activity)|GO:0005576(extracellular region)|GO:0030212(hyaluronan metabolic process)|GO:0030414(peptidase inhibitor activity)
KIFAP3	kinesin-associated protein 3	3160.93	2057.63	1.5362	0.122382	0.0978314	Homo sapiens kinesin-associated protein	GO:0000794(condensed nuclear chromosome)|GO:0005515(protein binding)|GO:0005783(endoplasmic reticulum)|GO:0005813(centrosome)|GO:0005829(cytosol)|GO:0005876(spindle microtubule)|GO:0006461(protein complex assembly)|GO:0007017(microtubule-based process)|GO:0007018(microtubule-based movement)|GO:0007165(signal transduction)|GO:0007596(blood coagulation)|GO:0008104(protein localization)|GO:0008285(n…
KLF13	Kruppel-like factor 13	3674.5	2370.41	1.55016	0.364577	0.317309	Homo sapiens Kruppel-like factor 13 (KLF	GO:0003677(DNA binding)|GO:0005515(protein binding)|GO:0005622(intracellular)|GO:0005634(nucleus)|GO:0006366(transcription from RNA polymerase II promoter)|GO:0008270(zinc ion binding)|GO:0008285(negative regulation of cell proliferation)|GO:0045646(regulation of erythrocyte differentiation)|GO:0045944(positive regulation of transcription from RNA polymerase II promoter)|GO:0046872(metal ion bind…
KLF3	Kruppel-like factor 3 (basic)	1432.39	952.417	1.50396	0.15344	0.134199	Homo sapiens Kruppel-like factor 3 (basi	GO:0003677(DNA binding)|GO:0003700(sequence-specific DNA binding transcription factor activity)|GO:0005622(intracellular)|GO:0005634(nucleus)|GO:0006355(regulation of transcription, DNA-dependent)|GO:0007275(multicellular organismal development)|GO:0008270(zinc ion binding)|GO:0046872(metal ion binding)
KLF9	Kruppel-like factor 9	1433.63	805.525	1.77974	0.35745	0.219924	Homo sapiens Kruppel-like factor 9 (KLF9	GO:0003677(DNA binding)|GO:0003700(sequence-specific DNA binding transcription factor activity)|GO:0005622(intracellular)|GO:0005634(nucleus)|GO:0006357(regulation of transcription from RNA polymerase II promoter)|GO:0007566(embryo implantation)|GO:0008270(zinc ion binding)|GO:0046872(metal ion binding)|GO:0050847(progesterone receptor signaling pathway)|GO:0097067(cellular response to thyroid ho…
KLHL14	kelch-like 14 (Drosophila)	101.167	60.9465	1.65994	0.418772	0.11043	Homo sapiens kelch-like 14 (Drosophila)	GO:0005737(cytoplasm)|GO:0005783(endoplasmic reticulum)|GO:0005789(endoplasmic reticulum membrane)|GO:0005829(cytosol)|GO:0016020(membrane)
LAMB3	laminin, beta 3	1391.94	870.568	1.59889	0.105599	0.359159	Homo sapiens laminin, beta 3 (LAMB3), tr	GO:0005198(structural molecule activity)|GO:0005515(protein binding)|GO:0005576(extracellular region)|GO:0005604(basement membrane)|GO:0007155(cell adhesion)|GO:0008544(epidermis development)|GO:0031581(hemidesmosome assembly)|GO:0032403(protein complex binding)|GO:0034329(cell junction assembly)
LGI4	leucine-rich repeat LGI family, member 4	72.3838	45.1966	1.60153	0.186349	0.336758	Homo sapiens leucine-rich repeat LGI fam	GO:0005576(extracellular region)|GO:0005615(extracellular space)|GO:0008344(adult locomotory behavior)|GO:0022011(myelination in peripheral nervous system)|GO:0042551(neuron maturation)
LMCD1	LIM and cysteine-rich domains 1	2653.15	1751.49	1.5148	0.266959	0.232984	Homo sapiens LIM and cysteine-rich domai	GO:0000122(negative regulation of transcription from RNA polymerase II promoter)|GO:0003714(transcription corepressor activity)|GO:0005615(extracellular space)|GO:0005634(nucleus)|GO:0005737(cytoplasm)|GO:0006355(regulation of transcription, DNA-dependent)|GO:0008270(zinc ion binding)|GO:0010611(regulation of cardiac muscle hypertrophy)|GO:0031012(extracellular matrix)|GO:0046872(metal ion bindin…
LMO2	LIM domain only 2 (rhombotin-like 1)	586.966	276.539	2.12255	0.437159	0.190662	Homo sapiens LIM domain only 2 (rhomboti	GO:0003677(DNA binding)|GO:0005634(nucleus)|GO:0007275(multicellular organismal development)|GO:0008270(zinc ion binding)|GO:0043234(protein complex)|GO:0045647(negative regulation of erythrocyte differentiation)|GO:0046872(metal ion binding)|GO:0097067(cellular response to thyroid hormone stimulus)
LRRC37A3	leucine rich repeat containing 37, membe	161.565	89.8078	1.79901	0.0918507	0.149797	Homo sapiens leucine rich repeat contain	GO:0016020(membrane)|GO:0016021(integral to membrane)
LRRC8C	leucine rich repeat containing 8 family,	278.349	167.872	1.6581	0.162644	0.123425	Homo sapiens leucine rich repeat contain	GO:0005783(endoplasmic reticulum)|GO:0005789(endoplasmic reticulum membrane)|GO:0016020(membrane)|GO:0016021(integral to membrane)
LRRTM1	leucine rich repeat transmembrane neuron	507.02	263.467	1.92441	0.328131	0.306672	Homo sapiens leucine rich repeat transme	GO:0003674(molecular_function)|GO:0005783(endoplasmic reticulum)|GO:0005789(endoplasmic reticulum membrane)|GO:0008150(biological_process)|GO:0009986(cell surface)|GO:0016020(membrane)|GO:0016021(integral to membrane)|GO:0030424(axon)|GO:0030426(growth cone)
LTBP2	latent transforming growth factor beta b	504.29	208.851	2.41459	0.294514	0.154916	Homo sapiens latent transforming growth	GO:0005488(binding)|GO:0005509(calcium ion binding)|GO:0005576(extracellular region)|GO:0005578(proteinaceous extracellular matrix)|GO:0005615(extracellular space)|GO:0006605(protein targeting)|GO:0007179(transforming growth factor beta receptor signaling pathway)|GO:0009306(protein secretion)|GO:0019838(growth factor binding)|GO:0031012(extracellular matrix)
MAFB	v-maf musculoaponeurotic fibrosarcoma on	2775.1	1634.31	1.69802	0.199228	0.353578	Homo sapiens v-maf musculoaponeurotic fi	GO:0003700(sequence-specific DNA binding transcription factor activity)|GO:0005515(protein binding)|GO:0005634(nucleus)|GO:0005667(transcription factor complex)|GO:0007379(segment specification)|GO:0007423(sensory organ development)|GO:0007585(respiratory gaseous exchange)|GO:0008134(transcription factor binding)|GO:0021571(rhombomere 5 development)|GO:0021572(rhombomere 6 development)|GO:0035284…
MAN1A1	mannosidase, alpha, class 1A, member 1	104.281	52.4153	1.98952	0.23945	0.328949	Homo sapiens mannosidase, alpha, class 1	GO:0000139(Golgi membrane)|GO:0004571(mannosyl-oligosaccharide 1,2-alpha-mannosidase activity)|GO:0005509(calcium ion binding)|GO:0005624(membrane fraction)|GO:0005783(endoplasmic reticulum)|GO:0005793(ER-Golgi intermediate compartment)|GO:0005794(Golgi apparatus)|GO:0008152(metabolic process)|GO:0015923(mannosidase activity)|GO:0016020(membrane)|GO:0016021(integral to membrane)|GO:0016798(hydrol…
MANSC1	MANSC domain containing 1	80.6725	44.0995	1.82933	0.33108	0.341353	Homo sapiens MANSC domain containing 1 (	GO:0016020(membrane)|GO:0016021(integral to membrane)
2016-03-03	membrane-associated ring finger (C3HC4)	92.4495	57.2993	1.61345	0.0880986	0.219727	Homo sapiens membrane-associated ring fi	GO:0005764(lysosome)|GO:0005768(endosome)|GO:0006897(endocytosis)|GO:0008270(zinc ion binding)|GO:0016020(membrane)|GO:0016021(integral to membrane)|GO:0016874(ligase activity)|GO:0030659(cytoplasmic vesicle membrane)|GO:0031410(cytoplasmic vesicle)|GO:0031901(early endosome membrane)|GO:0046872(metal ion binding)
MECOM	MDS1 and EVI1 complex locus	299.762	153.955	1.94708	0.489488	0.374883	Homo sapiens MDS1 and EVI1 complex locus	GO:0000118(histone deacetylase complex)|GO:0001701(in utero embryonic development)|GO:0001780(neutrophil homeostasis)|GO:0003677(DNA binding)|GO:0003700(sequence-specific DNA binding transcription factor activity)|GO:0005515(protein binding)|GO:0005622(intracellular)|GO:0005634(nucleus)|GO:0006355(regulation of transcription, DNA-dependent)|GO:0006915(apoptosis)|GO:0006954(inflammatory response)|…
MEGF10	multiple EGF-like-domains 10	259.435	146.238	1.77406	0.434492	0.166859	Homo sapiens multiple EGF-like-domains 1	GO:0001891(phagocytic cup)|GO:0005886(plasma membrane)|GO:0006909(phagocytosis)|GO:0007155(cell adhesion)|GO:0016021(integral to membrane)|GO:0016323(basolateral plasma membrane)|GO:0042995(cell projection)
MEMO1	mediator of cell motility 1	171.022	107.659	1.58856	0.253825	0.0852064	Homo sapiens mediator of cell motility 1	GO:0005634(nucleus)|GO:0005829(cytosol)|GO:0032886(regulation of microtubule-based process)
MERTK	c-mer proto-oncogene tyrosine kinase	391.344	259.236	1.50961	0.104063	0.211697	c-mer proto-oncogene tyrosine kinase [So	GO:0000166(nucleotide binding)|GO:0001750(photoreceptor outer segment)|GO:0004714(transmembrane receptor protein tyrosine kinase activity)|GO:0004872(receptor activity)|GO:0005524(ATP binding)|GO:0005625(soluble fraction)|GO:0005886(plasma membrane)|GO:0005887(integral to plasma membrane)|GO:0006468(protein phosphorylation)|GO:0007166(cell surface receptor linked signaling pathway)|GO:0007267(cel…
MICALL1	MICAL-like 1	104.559	68.9322	1.51684	0.473866	0.128661	Homo sapiens MICAL-like 1 (MICALL1), mRN	GO:0005515(protein binding)|GO:0005737(cytoplasm)|GO:0005856(cytoskeleton)|GO:0008270(zinc ion binding)|GO:0046872(metal ion binding)
MOXD1	monooxygenase, DBH-like 1	3898.05	2045.32	1.90584	0.172236	0.117492	Homo sapiens monooxygenase, DBH-like 1 (	GO:0004500(dopamine beta-monooxygenase activity)|GO:0005507(copper ion binding)|GO:0005783(endoplasmic reticulum)|GO:0005789(endoplasmic reticulum membrane)|GO:0006584(catecholamine metabolic process)|GO:0016020(membrane)|GO:0016021(integral to membrane)|GO:0046872(metal ion binding)
MTSS1	metastasis suppressor 1	204.818	119.141	1.71913	0.250693	0.390123	Homo sapiens metastasis suppressor 1 (MT	GO:0001726(ruffle)|GO:0003785(actin monomer binding)|GO:0005102(receptor binding)|GO:0005515(protein binding)|GO:0005737(cytoplasm)|GO:0006928(cellular component movement)|GO:0007155(cell adhesion)|GO:0007165(signal transduction)|GO:0007169(transmembrane receptor protein tyrosine kinase signaling pathway)|GO:0008093(cytoskeletal adaptor activity)|GO:0015629(actin cytoskeleton)|GO:0017124(SH3 doma…
NAA15	N(alpha)-acetyltransferase 15, NatA auxi	294.229	184.806	1.59209	0.22767	0.28955	Homo sapiens N(alpha)-acetyltransferase	GO:0001525(angiogenesis)|GO:0005515(protein binding)|GO:0005634(nucleus)|GO:0005667(transcription factor complex)|GO:0005737(cytoplasm)|GO:0006474(N-terminal protein amino acid acetylation)|GO:0007275(multicellular organismal development)|GO:0016407(acetyltransferase activity)|GO:0030154(cell differentiation)|GO:0043022(ribosome binding)|GO:0045893(positive regulation of transcription, DNA-depend…
NAV3	neuron navigator 3	153.884	95.6676	1.60853	0.326773	0.39105	Homo sapiens neuron navigator 3 (NAV3),	GO:0000166(nucleotide binding)|GO:0005524(ATP binding)|GO:0005634(nucleus)|GO:0005640(nuclear outer membrane)|GO:0016020(membrane)|GO:0017111(nucleoside-triphosphatase activity)
NEBL	nebulette	226.945	145.016	1.56497	0.200975	0.33306	Homo sapiens nebulette (NEBL), transcrip	GO:0003779(actin binding)|GO:0005515(protein binding)|GO:0008270(zinc ion binding)|GO:0008307(structural constituent of muscle)|GO:0030832(regulation of actin filament length)|GO:0046872(metal ion binding)
NFATC2	nuclear factor of activated T-cells, cyt	334.211	184.11	1.81527	0.373498	0.172421	nuclear factor of activated T-cells, cyt	GO:0001816(cytokine production)|GO:0003677(DNA binding)|GO:0003700(sequence-specific DNA binding transcription factor activity)|GO:0005515(protein binding)|GO:0005634(nucleus)|GO:0005730(nucleolus)|GO:0005737(cytoplasm)|GO:0005829(cytosol)|GO:0005886(plasma membrane)|GO:0006355(regulation of transcription, DNA-dependent)|GO:0006974(response to DNA damage stimulus)|GO:0015629(actin cytoskeleton)|G…
NFKBIZ	nuclear factor of kappa light polypeptid	798.042	523.216	1.52526	0.301963	0.474958	Homo sapiens nuclear factor of kappa lig	GO:0005634(nucleus)|GO:0006355(regulation of transcription, DNA-dependent)|GO:0006954(inflammatory response)
NOV	nephroblastoma overexpressed gene	949.65	349.713	2.71551	0.248243	0.349747	Homo sapiens nephroblastoma overexpresse	GO:0001558(regulation of cell growth)|GO:0005520(insulin-like growth factor binding)|GO:0005576(extracellular region)|GO:0008083(growth factor activity)|GO:0030424(axon)|GO:0030425(dendrite)|GO:0031012(extracellular matrix)|GO:0043025(neuronal cell body)|GO:0043231(intracellular membrane-bounded organelle)
NR1D1	nuclear receptor subfamily 1, group D, m	7406.08	4285.99	1.72797	0.143474	0.0843068	Homo sapiens nuclear receptor subfamily	GO:0000122(negative regulation of transcription from RNA polymerase II promoter)|GO:0000790(nuclear chromatin)|GO:0003700(sequence-specific DNA binding transcription factor activity)|GO:0003707(steroid hormone receptor activity)|GO:0003714(transcription corepressor activity)|GO:0004872(receptor activity)|GO:0004879(ligand-dependent nuclear receptor activity)|GO:0005634(nucleus)|GO:0005654(nucleop…
NR4A2	nuclear receptor subfamily 4, group A, m	1075.58	556.629	1.93232	0.2541	0.4337	Homo sapiens nuclear receptor subfamily	GO:0001666(response to hypoxia)|GO:0001764(neuron migration)|GO:0001975(response to amphetamine)|GO:0003700(sequence-specific DNA binding transcription factor activity)|GO:0003707(steroid hormone receptor activity)|GO:0004872(receptor activity)|GO:0004879(ligand-dependent nuclear receptor activity)|GO:0005515(protein binding)|GO:0005634(nucleus)|GO:0005654(nucleoplasm)|GO:0005737(cytoplasm)|GO:00…
NRP1	neuropilin 1	465.333	301.64	1.54268	0.350185	0.391604	Homo sapiens neuropilin 1 (NRP1), transc	GO:0001569(patterning of blood vessels)|GO:0001938(positive regulation of endothelial cell proliferation)|GO:0002116(semaphorin receptor complex)|GO:0004872(receptor activity)|GO:0005021(vascular endothelial growth factor receptor activity)|GO:0005576(extracellular region)|GO:0005829(cytosol)|GO:0005883(neurofilament)|GO:0005886(plasma membrane)|GO:0007155(cell adhesion)|GO:0007165(signal transdu…
NTRK2	neurotrophic tyrosine kinase, receptor,	1755.56	475.962	3.68845	0.347849	0.0817634	Homo sapiens neurotrophic tyrosine kinas	GO:0000166(nucleotide binding)|GO:0004714(transmembrane receptor protein tyrosine kinase activity)|GO:0004872(receptor activity)|GO:0005524(ATP binding)|GO:0005887(integral to plasma membrane)|GO:0007169(transmembrane receptor protein tyrosine kinase signaling pathway)|GO:0007190(activation of adenylate cyclase activity)|GO:0007275(multicellular organismal development)|GO:0007399(nervous system d…
NUAK1	NUAK family, SNF1-like kinase, 1	7339.61	4223.62	1.73775	0.250909	0.336671	Homo sapiens NUAK family, SNF1-like kina	GO:0000166(nucleotide binding)|GO:0002039(p53 binding)|GO:0004674(protein serine/threonine kinase activity)|GO:0005515(protein binding)|GO:0005524(ATP binding)|GO:0005634(nucleus)|GO:0005737(cytoplasm)|GO:0006974(response to DNA damage stimulus)|GO:0030155(regulation of cell adhesion)|GO:0035507(regulation of myosin-light-chain-phosphatase activity)|GO:0042127(regulation of cell proliferation)|GO…
NXNL2	nucleoredoxin-like 2	163.026	103.705	1.57202	0.294537	0.0914854	nucleoredoxin-like 2 [Source:HGNC Symbol
OTUD1	OTU domain containing 1	1606.42	1056.17	1.52098	0.335219	0.128983	Homo sapiens OTU domain containing 1 (OT
PACSIN1	protein kinase C and casein kinase subst	105.811	65.5731	1.61364	0.183977	0.133773	Homo sapiens protein kinase C and casein	GO:0004672(protein kinase activity)|GO:0005737(cytoplasm)|GO:0006468(protein phosphorylation)|GO:0006897(endocytosis)|GO:0007010(cytoskeleton organization)|GO:0008092(cytoskeletal protein binding)|GO:0016301(kinase activity)|GO:0030137(COPI-coated vesicle)|GO:0045806(negative regulation of endocytosis)
PALM2-AKAP2	PALM2-AKAP2 readthrough	6897.75	4359.37	1.58228	0.341529	0.175158	Homo sapiens PALM2-AKAP2 readthrough (PA
PDGFC	platelet derived growth factor C	670.807	322.397	2.08068	0.193421	0.398896	Homo sapiens platelet derived growth fac	GO:0000139(Golgi membrane)|GO:0005161(platelet-derived growth factor receptor binding)|GO:0005576(extracellular region)|GO:0005615(extracellular space)|GO:0005634(nucleus)|GO:0005737(cytoplasm)|GO:0005788(endoplasmic reticulum lumen)|GO:0007275(multicellular organismal development)|GO:0007417(central nervous system development)|GO:0008083(growth factor activity)|GO:0016020(membrane)|GO:0042803(pr…
PDGFRB	platelet-derived growth factor receptor,	2100.94	1220.97	1.72072	0.127561	0.288422	Homo sapiens platelet-derived growth fac	GO:0000166(nucleotide binding)|GO:0001701(in utero embryonic development)|GO:0001822(kidney development)|GO:0001894(tissue homeostasis)|GO:0004713(protein tyrosine kinase activity)|GO:0004871(signal transducer activity)|GO:0004872(receptor activity)|GO:0004992(platelet activating factor receptor activity)|GO:0005017(platelet-derived growth factor receptor activity)|GO:0005019(platelet-derived gro…
PELI1	pellino homolog 1 (Drosophila)	662.491	438.667	1.51024	0.220515	0.182951	Homo sapiens pellino homolog 1 (Drosophi	GO:0001819(positive regulation of cytokine production)|GO:0002224(toll-like receptor signaling pathway)|GO:0002755(MyD88-dependent toll-like receptor signaling pathway)|GO:0004842(ubiquitin-protein ligase activity)|GO:0005829(cytosol)|GO:0008063(Toll signaling pathway)|GO:0016874(ligase activity)|GO:0030890(positive regulation of B cell proliferation)|GO:0031398(positive regulation of protein ubi…
PGM5	phosphoglucomutase 5	118.404	77.8202	1.5215	0.175356	0.12915	Homo sapiens phosphoglucomutase 5 (PGM5)	GO:0000287(magnesium ion binding)|GO:0001725(stress fiber)|GO:0004614(phosphoglucomutase activity)|GO:0005198(structural molecule activity)|GO:0005737(cytoplasm)|GO:0005829(cytosol)|GO:0005856(cytoskeleton)|GO:0005913(cell-cell adherens junction)|GO:0005914(spot adherens junction)|GO:0005925(focal adhesion)|GO:0005975(carbohydrate metabolic process)|GO:0005978(glycogen biosynthetic process)|GO:00…
PHACTR3	phosphatase and actin regulator 3	277.133	159.845	1.73377	0.051556	0.18127	Homo sapiens phosphatase and actin regul	GO:0003779(actin binding)|GO:0004864(protein phosphatase inhibitor activity)|GO:0005634(nucleus)|GO:0016363(nuclear matrix)
PHLDA1	pleckstrin homology-like domain, family	2397.85	1512.25	1.58562	0.174301	0.261446	Homo sapiens pleckstrin homology-like do	GO:0005515(protein binding)|GO:0005634(nucleus)|GO:0005730(nucleolus)|GO:0005737(cytoplasm)|GO:0005886(plasma membrane)|GO:0006915(apoptosis)|GO:0006917(induction of apoptosis)|GO:0030659(cytoplasmic vesicle membrane)|GO:0031410(cytoplasmic vesicle)|GO:0045210(FasL biosynthetic process)
PLA2G4C	phospholipase A2, group IVC (cytosolic,	82.8726	47.9065	1.72988	0.224268	0.333769	Homo sapiens phospholipase A2, group IVC	GO:0005543(phospholipid binding)|GO:0005622(intracellular)|GO:0005829(cytosol)|GO:0006644(phospholipid metabolic process)|GO:0006954(inflammatory response)|GO:0007567(parturition)|GO:0008152(metabolic process)|GO:0016020(membrane)|GO:0016042(lipid catabolic process)|GO:0016787(hydrolase activity)|GO:0019369(arachidonic acid metabolic process)|GO:0035556(intracellular signal transduction)|GO:00464…
PLA2G5	phospholipase A2, group V	222.572	106.212	2.09555	0.152577	0.18455	Homo sapiens phospholipase A2, group V (	GO:0005509(calcium ion binding)|GO:0005576(extracellular region)|GO:0005794(Golgi apparatus)|GO:0005886(plasma membrane)|GO:0006644(phospholipid metabolic process)|GO:0006663(platelet activating factor biosynthetic process)|GO:0008201(heparin binding)|GO:0009986(cell surface)|GO:0016042(lipid catabolic process)|GO:0016787(hydrolase activity)|GO:0019370(leukotriene biosynthetic process)|GO:0034097…
PLCB4	phospholipase C, beta 4	492.457	306.955	1.60433	0.212338	0.113353	Homo sapiens phospholipase C, beta 4 (PL	GO:0004435(phosphatidylinositol phospholipase C activity)|GO:0004629(phospholipase C activity)|GO:0004871(signal transducer activity)|GO:0005509(calcium ion binding)|GO:0005829(cytosol)|GO:0016042(lipid catabolic process)|GO:0016787(hydrolase activity)|GO:0035556(intracellular signal transduction)
PLEKHA5	pleckstrin homology domain containing, f	227.612	150.741	1.50995	0.183926	0.208709	Homo sapiens pleckstrin homology domain	GO:0005515(protein binding)|GO:0005545(1-phosphatidylinositol binding)|GO:0005575(cellular_component)|GO:0008150(biological_process)
PLEKHH2	pleckstrin homology domain containing, f	292.887	191.553	1.52901	0.125098	0.124429	Homo sapiens pleckstrin homology domain	GO:0005488(binding)|GO:0005737(cytoplasm)|GO:0005856(cytoskeleton)|GO:0016020(membrane)|GO:0016021(integral to membrane)
PPP2R2B	protein phosphatase 2, regulatory subuni	213.544	134.653	1.58588	0.275429	0.495719	Homo sapiens protein phosphatase 2, regu	GO:0000159(protein phosphatase type 2A complex)|GO:0005515(protein binding)|GO:0005737(cytoplasm)|GO:0005739(mitochondrion)|GO:0005741(mitochondrial outer membrane)|GO:0005856(cytoskeleton)|GO:0006915(apoptosis)|GO:0007165(signal transduction)|GO:0008219(cell death)|GO:0008601(protein phosphatase type 2A regulator activity)|GO:0016020(membrane)
PPP3R1	protein phosphatase 3, regulatory subuni	462.565	294.3	1.57175	0.108811	0.273434	Homo sapiens protein phosphatase 3, regu	GO:0001569(patterning of blood vessels)|GO:0001837(epithelial to mesenchymal transition)|GO:0004721(phosphoprotein phosphatase activity)|GO:0004723(calcium-dependent protein serine/threonine phosphatase activity)|GO:0005509(calcium ion binding)|GO:0005516(calmodulin binding)|GO:0005829(cytosol)|GO:0005955(calcineurin complex)|GO:0006470(protein dephosphorylation)|GO:0006915(apoptosis)|GO:0007507(…
PRICKLE2	prickle homolog 2 (Drosophila)	277.676	123.969	2.23987	0.11897	0.457509	Homo sapiens prickle homolog 2 (Drosophi	GO:0005634(nucleus)|GO:0005737(cytoplasm)|GO:0008270(zinc ion binding)|GO:0016020(membrane)|GO:0016327(apicolateral plasma membrane)|GO:0016328(lateral plasma membrane)|GO:0031175(neuron projection development)|GO:0031965(nuclear membrane)|GO:0045197(establishment or maintenance of epithelial cell apical/basal polarity)|GO:0046872(metal ion binding)
PRRX1	paired related homeobox 1	218.327	111.913	1.95086	0.148871	0.384134	Homo sapiens paired related homeobox 1 (	GO:0003700(sequence-specific DNA binding transcription factor activity)|GO:0003713(transcription coactivator activity)|GO:0005634(nucleus)|GO:0007275(multicellular organismal development)|GO:0043565(sequence-specific DNA binding)
PSD2	pleckstrin and Sec7 domain containing 2	116.508	74.61	1.56156	0.281319	0.241491	Homo sapiens pleckstrin and Sec7 domain	GO:0005086(ARF guanyl-nucleotide exchange factor activity)|GO:0005622(intracellular)|GO:0005737(cytoplasm)|GO:0016020(membrane)|GO:0016021(integral to membrane)|GO:0030425(dendrite)|GO:0032012(regulation of ARF protein signal transduction)|GO:0043025(neuronal cell body)
PTPRD	protein tyrosine phosphatase, receptor t	376.842	239.632	1.57259	0.433232	0.492642	Homo sapiens protein tyrosine phosphatas	GO:0004725(protein tyrosine phosphatase activity)|GO:0004872(receptor activity)|GO:0005001(transmembrane receptor protein tyrosine phosphatase activity)|GO:0005515(protein binding)|GO:0005887(integral to plasma membrane)|GO:0006470(protein dephosphorylation)|GO:0006796(phosphate metabolic process)|GO:0007185(transmembrane receptor protein tyrosine phosphatase signaling pathway)|GO:0016020(membran…
PTPRG	protein tyrosine phosphatase, receptor t	179.877	109.504	1.64266	0.0696195	0.198704	Homo sapiens protein tyrosine phosphatas	GO:0004725(protein tyrosine phosphatase activity)|GO:0005001(transmembrane receptor protein tyrosine phosphatase activity)|GO:0005887(integral to plasma membrane)|GO:0007169(transmembrane receptor protein tyrosine kinase signaling pathway)|GO:0016020(membrane)|GO:0016787(hydrolase activity)|GO:0035335(peptidyl-tyrosine dephosphorylation)|GO:0042802(identical protein binding)
PTPRM	protein tyrosine phosphatase, receptor t	876.851	575.649	1.52324	0.135549	0.0758725	Homo sapiens protein tyrosine phosphatas	GO:0001937(negative regulation of endothelial cell proliferation)|GO:0004725(protein tyrosine phosphatase activity)|GO:0004872(receptor activity)|GO:0005001(transmembrane receptor protein tyrosine phosphatase activity)|GO:0005515(protein binding)|GO:0005737(cytoplasm)|GO:0005887(integral to plasma membrane)|GO:0005911(cell-cell junction)|GO:0005913(cell-cell adherens junction)|GO:0006470(protein …
PTPRZ1	protein tyrosine phosphatase, receptor-t	756.294	377.325	2.00435	0.443056	0.250429	Homo sapiens protein tyrosine phosphatas	GO:0005001(transmembrane receptor protein tyrosine phosphatase activity)|GO:0005578(proteinaceous extracellular matrix)|GO:0005887(integral to plasma membrane)|GO:0006470(protein dephosphorylation)|GO:0007409(axonogenesis)|GO:0007417(central nervous system development)|GO:0008330(protein tyrosine/threonine phosphatase activity)|GO:0016020(membrane)|GO:0016787(hydrolase activity)|GO:0072534(perine…
PTX3	pentraxin 3, long	5502.06	3139.9	1.7523	0.492144	0.198925	Homo sapiens pentraxin 3, long (PTX3), m	GO:0001872(1,3-beta-D-glucan binding)|GO:0001878(response to yeast)|GO:0005576(extracellular region)|GO:0006954(inflammatory response)|GO:0008228(opsonization)|GO:0045429(positive regulation of nitric oxide biosynthetic process)|GO:0050766(positive regulation of phagocytosis)
RAB28	RAB28, member RAS oncogene family	104.28	65.1188	1.60139	0.363989	0.0831819	Homo sapiens RAB28, member RAS oncogene	GO:0000166(nucleotide binding)|GO:0003924(GTPase activity)|GO:0005525(GTP binding)|GO:0005886(plasma membrane)|GO:0006184(GTP catabolic process)|GO:0007264(small GTPase mediated signal transduction)|GO:0019003(GDP binding)
RASSF8	Ras association (RalGDS/AF-6) domain fam	278.476	174.128	1.59926	0.260446	0.125262	Homo sapiens Ras association (RalGDS/AF-	GO:0007165(signal transduction)
RBMS3	RNA binding motif, single stranded inter	514.075	316.951	1.62194	0.225851	0.300096	Homo sapiens RNA binding motif, single s	GO:0000166(nucleotide binding)|GO:0003723(RNA binding)|GO:0005737(cytoplasm)|GO:0043231(intracellular membrane-bounded organelle)
RBP1	retinol binding protein 1, cellular	817.711	528.522	1.54717	0.365129	0.356775	Homo sapiens retinol binding protein 1,	GO:0005215(transporter activity)|GO:0005501(retinoid binding)|GO:0005737(cytoplasm)|GO:0006776(vitamin A metabolic process)|GO:0008289(lipid binding)|GO:0016918(retinal binding)|GO:0019841(retinol binding)|GO:0030852(regulation of granulocyte differentiation)|GO:0033189(response to vitamin A)|GO:0042572(retinol metabolic process)|GO:0042573(retinoic acid metabolic process)
RCAN2	regulator of calcineurin 2	338.042	172.872	1.95544	0.338952	0.456799	Homo sapiens regulator of calcineurin 2	GO:0000166(nucleotide binding)|GO:0005575(cellular_component)|GO:0007417(central nervous system development)|GO:0019722(calcium-mediated signaling)|GO:0030346(protein phosphatase 2B binding)
RFTN1	raftlin, lipid raft linker 1	621.212	390.811	1.58954	0.407753	0.38973	Homo sapiens raftlin, lipid raft linker	GO:0005886(plasma membrane)
RGL1	ral guanine nucleotide dissociation stim	4748.49	2787.75	1.70334	0.158969	0.317529	Homo sapiens ral guanine nucleotide diss	GO:0005085(guanyl-nucleotide exchange factor activity)|GO:0005575(cellular_component)|GO:0005622(intracellular)|GO:0005829(cytosol)|GO:0007165(signal transduction)|GO:0007264(small GTPase mediated signal transduction)|GO:0008321(Ral guanyl-nucleotide exchange factor activity)|GO:0044255(cellular lipid metabolic process)|GO:0051056(regulation of small GTPase mediated signal transduction)
RGS2	regulator of G-protein signaling 2, 24kD	7493.5	4038.31	1.8556	0.136389	0.347596	Homo sapiens regulator of G-protein sign	GO:0004871(signal transducer activity)|GO:0005096(GTPase activator activity)|GO:0005516(calmodulin binding)|GO:0005634(nucleus)|GO:0005730(nucleolus)|GO:0005737(cytoplasm)|GO:0005739(mitochondrion)|GO:0005829(cytosol)|GO:0005886(plasma membrane)|GO:0006417(regulation of translation)|GO:0007049(cell cycle)|GO:0008277(regulation of G-protein coupled receptor protein signaling pathway)|GO:0009898(in…
RIMBP2	RIMS binding protein 2	74.9781	49.4487	1.51628	0.149563	0.150105	Homo sapiens RIMS binding protein 2 (RIM	GO:0005886(plasma membrane)|GO:0010923(negative regulation of phosphatase activity)|GO:0030054(cell junction)|GO:0045202(synapse)
RNF128	ring finger protein 128	814.822	502.874	1.62033	0.327906	0.378672	Homo sapiens ring finger protein 128 (RN	GO:0004842(ubiquitin-protein ligase activity)|GO:0005737(cytoplasm)|GO:0005770(late endosome)|GO:0005783(endoplasmic reticulum)|GO:0005794(Golgi apparatus)|GO:0008270(zinc ion binding)|GO:0012505(endomembrane system)|GO:0016020(membrane)|GO:0016021(integral to membrane)|GO:0016874(ligase activity)|GO:0042036(negative regulation of cytokine biosynthetic process)|GO:0046872(metal ion binding)|GO:00…
RUNX1	runt-related transcription factor 1	899.884	585.007	1.53825	0.138907	0.263495	Homo sapiens runt-related transcription	GO:0003677(DNA binding)|GO:0003700(sequence-specific DNA binding transcription factor activity)|GO:0005509(calcium ion binding)|GO:0005515(protein binding)|GO:0005524(ATP binding)|GO:0005634(nucleus)|GO:0005730(nucleolus)|GO:0008134(transcription factor binding)|GO:0030097(hemopoiesis)|GO:0030099(myeloid cell differentiation)|GO:0030853(negative regulation of granulocyte differentiation)|GO:00308…
SAMD4A	sterile alpha motif domain containing 4A	1676.34	1044.13	1.60548	0.144889	0.197873	Homo sapiens sterile alpha motif domain	GO:0005737(cytoplasm)|GO:0017148(negative regulation of translation)|GO:0019717(synaptosome)|GO:0030054(cell junction)|GO:0030371(translation repressor activity)|GO:0030425(dendrite)|GO:0042995(cell projection)|GO:0045202(synapse)|GO:0045727(positive regulation of translation)
SAT1	spermidine/spermine N1-acetyltransferase	8355.74	5470.46	1.52743	0.326789	0.259717	Homo sapiens spermidine/spermine N1-acet	GO:0001525(angiogenesis)|GO:0004145(diamine N-acetyltransferase activity)|GO:0005515(protein binding)|GO:0005622(intracellular)|GO:0005625(soluble fraction)|GO:0005737(cytoplasm)|GO:0005829(cytosol)|GO:0006595(polyamine metabolic process)|GO:0006596(polyamine biosynthetic process)|GO:0008152(metabolic process)|GO:0016746(transferase activity, transferring acyl groups)|GO:0019809(spermidine bindin…
SCARA5	scavenger receptor class A, member 5 (pu	169.37	74.7786	2.26496	0.108589	0.166617	Homo sapiens scavenger receptor class A,	GO:0004872(receptor activity)|GO:0005044(scavenger receptor activity)|GO:0005886(plasma membrane)|GO:0005887(integral to plasma membrane)|GO:0006811(ion transport)|GO:0006879(cellular iron ion homeostasis)|GO:0006897(endocytosis)|GO:0009986(cell surface)|GO:0034605(cellular response to heat)|GO:0034755(iron ion transmembrane transport)|GO:0070207(protein homotrimerization)|GO:0070287(ferritin rec…
SEMA3C	sema domain, immunoglobulin domain (Ig),	358.383	179.211	1.99978	0.162181	0.289379	Homo sapiens sema domain, immunoglobulin	GO:0001755(neural crest cell migration)|GO:0001756(somitogenesis)|GO:0001974(blood vessel remodeling)|GO:0003151(outflow tract morphogenesis)|GO:0003215(cardiac right ventricle morphogenesis)|GO:0003350(pulmonary myocardium development)|GO:0004872(receptor activity)|GO:0005576(extracellular region)|GO:0005615(extracellular space)|GO:0006955(immune response)|GO:0007507(heart development)|GO:000979…
SEMA6D	sema domain, transmembrane domain (TM),	289.801	163.46	1.77291	0.294571	0.488294	Homo sapiens sema domain, transmembrane	GO:0004872(receptor activity)|GO:0005737(cytoplasm)|GO:0005794(Golgi apparatus)|GO:0005886(plasma membrane)|GO:0007275(multicellular organismal development)|GO:0007399(nervous system development)|GO:0007411(axon guidance)|GO:0016021(integral to membrane)|GO:0030154(cell differentiation)
SERPINE2	serpin peptidase inhibitor, clade E (nex	2867.28	1464.32	1.9581	0.335193	0.110674	Homo sapiens serpin peptidase inhibitor,	GO:0004867(serine-type endopeptidase inhibitor activity)|GO:0005102(receptor binding)|GO:0005515(protein binding)|GO:0005539(glycosaminoglycan binding)|GO:0005576(extracellular region)|GO:0005615(extracellular space)|GO:0005829(cytosol)|GO:0007275(multicellular organismal development)|GO:0007399(nervous system development)|GO:0008201(heparin binding)|GO:0010757(negative regulation of plasminogen …
SERPINI1	serpin peptidase inhibitor, clade I (neu	316.303	139.443	2.26834	0.25797	0.197297	Homo sapiens serpin peptidase inhibitor,	GO:0004867(serine-type endopeptidase inhibitor activity)|GO:0005576(extracellular region)|GO:0007417(central nervous system development)|GO:0007422(peripheral nervous system development)|GO:0010951(negative regulation of endopeptidase activity)|GO:0030155(regulation of cell adhesion)|GO:0030162(regulation of proteolysis)|GO:0030414(peptidase inhibitor activity)
SFRP1	secreted frizzled-related protein 1	5465.06	3035.08	1.80063	0.169164	0.398803	Homo sapiens secreted frizzled-related p	GO:0001649(osteoblast differentiation)|GO:0001657(ureteric bud development)|GO:0001756(somitogenesis)|GO:0001843(neural tube closure)|GO:0001944(vasculature development)|GO:0001954(positive regulation of cell-matrix adhesion)|GO:0002244(hemopoietic progenitor cell differentiation)|GO:0004197(cysteine-type endopeptidase activity)|GO:0005109(frizzled binding)|GO:0005576(extracellular region)|GO:000…
SGCA	sarcoglycan, alpha (50kDa dystrophin-ass	116.633	62.6692	1.8611	0.337731	0.19646	Homo sapiens sarcoglycan, alpha (50kDa d	GO:0005509(calcium ion binding)|GO:0005737(cytoplasm)|GO:0005856(cytoskeleton)|GO:0005911(cell-cell junction)|GO:0006936(muscle contraction)|GO:0007517(muscle organ development)|GO:0016010(dystrophin-associated glycoprotein complex)|GO:0016012(sarcoglycan complex)|GO:0016021(integral to membrane)|GO:0042383(sarcolemma)|GO:0045121(membrane raft)
SGK1	serum/glucocorticoid regulated kinase 1	5301.29	2505.42	2.11593	0.327794	0.160077	Homo sapiens serum/glucocorticoid regula	GO:0000166(nucleotide binding)|GO:0001558(regulation of cell growth)|GO:0004674(protein serine/threonine kinase activity)|GO:0005246(calcium channel regulator activity)|GO:0005524(ATP binding)|GO:0005634(nucleus)|GO:0005737(cytoplasm)|GO:0005783(endoplasmic reticulum)|GO:0005886(plasma membrane)|GO:0006468(protein phosphorylation)|GO:0006814(sodium ion transport)|GO:0006950(response to stress)|GO…
SIM2	single-minded homolog 2 (Drosophila)	197.807	112.977	1.75086	0.223965	0.150308	Homo sapiens single-minded homolog 2 (Dr	GO:0000122(negative regulation of transcription from RNA polymerase II promoter)|GO:0003677(DNA binding)|GO:0003700(sequence-specific DNA binding transcription factor activity)|GO:0004871(signal transducer activity)|GO:0005634(nucleus)|GO:0005730(nucleolus)|GO:0006355(regulation of transcription, DNA-dependent)|GO:0007275(multicellular organismal development)|GO:0007399(nervous system development…
SLAIN1	SLAIN motif family, member 1	76.4549	48.0767	1.59027	0.12309	0.466055	Homo sapiens SLAIN motif family, member
SLC35F3	solute carrier family 35, member F3	595.583	352.837	1.68798	0.235831	0.337135	Homo sapiens solute carrier family 35, m	GO:0006810(transport)|GO:0016020(membrane)|GO:0016021(integral to membrane)
SLC4A4	solute carrier family 4, sodium bicarbon	533.46	251.934	2.11746	0.271711	0.311128	Homo sapiens solute carrier family 4, so	GO:0005215(transporter activity)|GO:0005452(inorganic anion exchanger activity)|GO:0005515(protein binding)|GO:0005886(plasma membrane)|GO:0005887(integral to plasma membrane)|GO:0006810(transport)|GO:0006811(ion transport)|GO:0006814(sodium ion transport)|GO:0008509(anion transmembrane transporter activity)|GO:0008510(sodium:bicarbonate symporter activity)|GO:0015293(symporter activity)|GO:00157…
SMOC1	SPARC related modular calcium binding 1	1071.84	661.228	1.62098	0.278766	0.176353	Homo sapiens SPARC related modular calci	GO:0001654(eye development)|GO:0005509(calcium ion binding)|GO:0005576(extracellular region)|GO:0005604(basement membrane)|GO:0007165(signal transduction)|GO:0007275(multicellular organismal development)|GO:0030154(cell differentiation)|GO:0045667(regulation of osteoblast differentiation)|GO:0060173(limb development)
SOCS5	suppressor of cytokine signaling 5	1014.12	589.791	1.71946	0.295997	0.327389	Homo sapiens suppressor of cytokine sign	GO:0005154(epidermal growth factor receptor binding)|GO:0005515(protein binding)|GO:0007173(epidermal growth factor receptor signaling pathway)|GO:0007175(negative regulation of epidermal growth factor receptor activity)|GO:0009968(negative regulation of signal transduction)|GO:0016049(cell growth)|GO:0019221(cytokine-mediated signaling pathway)|GO:0030971(receptor tyrosine kinase binding)|GO:003…
SP110	SP110 nuclear body protein	415.784	243.083	1.71046	0.486487	0.164806	Homo sapiens SP110 nuclear body protein	GO:0003677(DNA binding)|GO:0004871(signal transducer activity)|GO:0005488(binding)|GO:0005634(nucleus)|GO:0006355(regulation of transcription, DNA-dependent)|GO:0007165(signal transduction)|GO:0008270(zinc ion binding)|GO:0044419(interspecies interaction between organisms)|GO:0046872(metal ion binding)
SPRED1	sprouty-related, EVH1 domain containing	498.279	283.358	1.75848	0.0676152	0.127905	Homo sapiens sprouty-related, EVH1 domai	GO:0000188(inactivation of MAPK activity)|GO:0005173(stem cell factor receptor binding)|GO:0005634(nucleus)|GO:0005730(nucleolus)|GO:0005737(cytoplasm)|GO:0005886(plasma membrane)|GO:0005901(caveola)|GO:0007275(multicellular organismal development)|GO:0009966(regulation of signal transduction)|GO:0010923(negative regulation of phosphatase activity)|GO:0019902(phosphatase binding)
SPRED2	sprouty-related, EVH1 domain containing	107.3	65.2494	1.64446	0.191423	0.130568	Homo sapiens sprouty-related, EVH1 domai	GO:0000188(inactivation of MAPK activity)|GO:0005173(stem cell factor receptor binding)|GO:0005515(protein binding)|GO:0005737(cytoplasm)|GO:0005886(plasma membrane)|GO:0007275(multicellular organismal development)|GO:0009966(regulation of signal transduction)|GO:0030658(transport vesicle membrane)|GO:0031410(cytoplasmic vesicle)
SPRY2	sprouty homolog 2 (Drosophila)	1519.98	868.509	1.7501	0.240506	0.339283	Homo sapiens sprouty homolog 2 (Drosophi	GO:0005737(cytoplasm)|GO:0005829(cytosol)|GO:0005856(cytoskeleton)|GO:0005874(microtubule)|GO:0005886(plasma membrane)|GO:0007173(epidermal growth factor receptor signaling pathway)|GO:0007275(multicellular organismal development)|GO:0007605(sensory perception of sound)|GO:0008285(negative regulation of cell proliferation)|GO:0009966(regulation of signal transduction)|GO:0010628(positive regulati…
STAT1	signal transducer and activator of trans	414.056	209.865	1.97297	0.490923	0.136007	Homo sapiens signal transducer and activ	GO:0000979(RNA polymerase II core promoter sequence-specific DNA binding)|GO:0000983(RNA polymerase II core promoter sequence-specific DNA binding transcription factor activity)|GO:0003677(DNA binding)|GO:0003700(sequence-specific DNA binding transcription factor activity)|GO:0004715(non-membrane spanning protein tyrosine kinase activity)|GO:0004871(signal transducer activity)|GO:0005509(calcium …
STK32B	serine/threonine kinase 32B	447.549	289.094	1.54811	0.329766	0.209443	Homo sapiens serine/threonine kinase 32B	GO:0000166(nucleotide binding)|GO:0004674(protein serine/threonine kinase activity)|GO:0005524(ATP binding)|GO:0046872(metal ion binding)
SUSD5	sushi domain containing 5	2199.75	1299.19	1.69317	0.338327	0.354869	Homo sapiens sushi domain containing 5 (	GO:0005488(binding)|GO:0005540(hyaluronic acid binding)|GO:0007155(cell adhesion)|GO:0016020(membrane)|GO:0016021(integral to membrane)
TBX5	T-box 5	96.0647	50.2805	1.91058	0.334071	0.154558	Homo sapiens T-box 5 (TBX5), transcript	GO:0002009(morphogenesis of an epithelium)|GO:0003166(bundle of His development)|GO:0003181(atrioventricular valve morphogenesis)|GO:0003197(endocardial cushion development)|GO:0003218(cardiac left ventricle formation)|GO:0003229(ventricular cardiac muscle tissue development)|GO:0003281(ventricular septum development)|GO:0003283(atrial septum development)|GO:0003677(DNA binding)|GO:0003700(sequen…
TFPI2	tissue factor pathway inhibitor 2	689.668	358.767	1.92233	0.397499	0.444557	Homo sapiens tissue factor pathway inhib	GO:0004867(serine-type endopeptidase inhibitor activity)|GO:0005201(extracellular matrix structural constituent)|GO:0005576(extracellular region)|GO:0005578(proteinaceous extracellular matrix)|GO:0007596(blood coagulation)|GO:0030414(peptidase inhibitor activity)
TGFB2	transforming growth factor, beta 2	1310.11	735.555	1.78111	0.0856164	0.214915	Homo sapiens transforming growth factor,	GO:0000902(cell morphogenesis)|GO:0001525(angiogenesis)|GO:0001540(beta-amyloid binding)|GO:0001654(eye development)|GO:0001666(response to hypoxia)|GO:0001837(epithelial to mesenchymal transition)|GO:0001942(hair follicle development)|GO:0002576(platelet degranulation)|GO:0003007(heart morphogenesis)|GO:0004702(receptor signaling protein serine/threonine kinase activity)|GO:0005102(receptor bind…
TIMP2	TIMP metallopeptidase inhibitor 2	18514.2	11951.7	1.54909	0.125786	0.0832603	Homo sapiens TIMP metallopeptidase inhib	GO:0004857(enzyme inhibitor activity)|GO:0005178(integrin binding)|GO:0005576(extracellular region)|GO:0005604(basement membrane)|GO:0008047(enzyme activator activity)|GO:0008191(metalloendopeptidase inhibitor activity)|GO:0008285(negative regulation of cell proliferation)|GO:0009986(cell surface)|GO:0030814(regulation of cAMP metabolic process)|GO:0043408(regulation of MAPKKK cascade)|GO:0045664…
TIMP3	TIMP metallopeptidase inhibitor 3	20042.8	10366.4	1.93345	0.106613	0.183706	Homo sapiens TIMP metallopeptidase inhib	GO:0004857(enzyme inhibitor activity)|GO:0005515(protein binding)|GO:0005576(extracellular region)|GO:0005604(basement membrane)|GO:0005737(cytoplasm)|GO:0007417(central nervous system development)|GO:0007568(aging)|GO:0007601(visual perception)|GO:0008191(metalloendopeptidase inhibitor activity)|GO:0009612(response to mechanical stimulus)|GO:0009725(response to hormone stimulus)|GO:0014070(respo…
TLE4	transducin-like enhancer of split 4 (E(s	1680.72	1100	1.52793	0.101158	0.165064	Homo sapiens transducin-like enhancer of	GO:0000122(negative regulation of transcription from RNA polymerase II promoter)|GO:0003674(molecular_function)|GO:0003682(chromatin binding)|GO:0005634(nucleus)|GO:0008150(biological_process)|GO:0016055(Wnt receptor signaling pathway)|GO:0070491(repressing transcription factor binding)
TLN1	talin 1	308.44	203.948	1.51234	0.227042	0.184618	Homo sapiens talin 1 (TLN1), mRNA [NM_00	GO:0001726(ruffle)|GO:0002576(platelet degranulation)|GO:0003779(actin binding)|GO:0005158(insulin receptor binding)|GO:0005200(structural constituent of cytoskeleton)|GO:0005488(binding)|GO:0005515(protein binding)|GO:0005576(extracellular region)|GO:0005737(cytoplasm)|GO:0005813(centrosome)|GO:0005829(cytosol)|GO:0005886(plasma membrane)|GO:0005911(cell-cell junction)|GO:0005925(focal adhesion)…
TMEM201	transmembrane protein 201	817.237	527.771	1.54847	0.23544	0.0714167	Homo sapiens transmembrane protein 201 (	GO:0005634(nucleus)|GO:0005637(nuclear inner membrane)|GO:0016020(membrane)|GO:0016021(integral to membrane)
TMEM47	transmembrane protein 47	967.491	622.366	1.55454	0.470758	0.225831	Homo sapiens transmembrane protein 47 (T	GO:0005886(plasma membrane)|GO:0005911(cell-cell junction)|GO:0016021(integral to membrane)
TMSB4X	thymosin beta 4, X-linked	13217.1	7823.47	1.68941	0.344736	0.394598	Homo sapiens thymosin beta 4, X-linked (	GO:0001649(osteoblast differentiation)|GO:0002576(platelet degranulation)|GO:0003779(actin binding)|GO:0005515(protein binding)|GO:0005576(extracellular region)|GO:0005634(nucleus)|GO:0005737(cytoplasm)|GO:0005829(cytosol)|GO:0005856(cytoskeleton)|GO:0007596(blood coagulation)|GO:0030036(actin cytoskeleton organization)|GO:0030168(platelet activation)|GO:0030334(regulation of cell migration)|GO:0…
TNFRSF21	tumor necrosis factor receptor superfami	467.155	276.303	1.69074	0.358954	0.369615	Homo sapiens tumor necrosis factor recep	GO:0004872(receptor activity)|GO:0005515(protein binding)|GO:0005737(cytoplasm)|GO:0005886(plasma membrane)|GO:0007165(signal transduction)|GO:0016021(integral to membrane)|GO:0030424(axon)|GO:0044255(cellular lipid metabolic process)|GO:0051402(neuron apoptosis)
TOX	thymocyte selection-associated high mobi	325.197	201.966	1.61016	0.0599746	0.143751	Homo sapiens thymocyte selection-associa	GO:0003677(DNA binding)|GO:0005634(nucleus)
TSC22D1	TSC22 domain family, member 1	3601.18	2296.53	1.56809	0.396158	0.376067	Homo sapiens TSC22 domain family, member	GO:0003700(sequence-specific DNA binding transcription factor activity)|GO:0005634(nucleus)|GO:0005737(cytoplasm)|GO:0006366(transcription from RNA polymerase II promoter)|GO:0008284(positive regulation of cell proliferation)|GO:0043065(positive regulation of apoptosis)|GO:0043066(negative regulation of apoptosis)
VAT1L	vesicle amine transport protein 1 homolo	80.4353	48.8085	1.64798	0.148942	0.362243	Homo sapiens vesicle amine transport pro	GO:0000166(nucleotide binding)|GO:0008270(zinc ion binding)|GO:0016491(oxidoreductase activity)
ZEB2	zinc finger E-box binding homeobox 2	390.008	186.069	2.09604	0.405694	0.457249	Homo sapiens zinc finger E-box binding h	GO:0001755(neural crest cell migration)|GO:0001756(somitogenesis)|GO:0001843(neural tube closure)|GO:0003700(sequence-specific DNA binding transcription factor activity)|GO:0005622(intracellular)|GO:0005634(nucleus)|GO:0005730(nucleolus)|GO:0005737(cytoplasm)|GO:0007399(nervous system development)|GO:0007417(central nervous system development)|GO:0008270(zinc ion binding)|GO:0019208(phosphatase r…
ZFP36L1	zinc finger protein 36, C3H type-like 1	19600.4	12165.5	1.61114	0.134304	0.179542	Homo sapiens zinc finger protein 36, C3H	GO:0000288(nuclear-transcribed mRNA catabolic process, deadenylation-dependent decay)|GO:0001570(vasculogenesis)|GO:0003677(DNA binding)|GO:0003700(sequence-specific DNA binding transcription factor activity)|GO:0003729(mRNA binding)|GO:0005515(protein binding)|GO:0005634(nucleus)|GO:0005737(cytoplasm)|GO:0005829(cytosol)|GO:0006355(regulation of transcription, DNA-dependent)|GO:0006402(mRNA cata…
ZFP36L2	zinc finger protein 36, C3H type-like 2	3429.29	2164.36	1.58444	0.167712	0.201688	Homo sapiens zinc finger protein 36, C3H	GO:0000288(nuclear-transcribed mRNA catabolic process, deadenylation-dependent decay)|GO:0003677(DNA binding)|GO:0003700(sequence-specific DNA binding transcription factor activity)|GO:0003723(RNA binding)|GO:0005634(nucleus)|GO:0005737(cytoplasm)|GO:0006355(regulation of transcription, DNA-dependent)|GO:0008270(zinc ion binding)|GO:0008283(cell proliferation)|GO:0043488(regulation of mRNA stabil…
ZNF503	zinc finger protein 503	1375.33	813.099	1.69147	0.204276	0.246614	Homo sapiens zinc finger protein 503 (ZN	GO:0003676(nucleic acid binding)|GO:0005622(intracellular)|GO:0005634(nucleus)|GO:0006355(regulation of transcription, DNA-dependent)|GO:0008270(zinc ion binding)|GO:0046872(metal ion binding)
ZNF710	zinc finger protein 710	435.964	278.306	1.56649	0.16218	0.195462	Homo sapiens zinc finger protein 710 (ZN	GO:0003677(DNA binding)|GO:0005622(intracellular)|GO:0005634(nucleus)|GO:0006355(regulation of transcription, DNA-dependent)|GO:0008270(zinc ion binding)|GO:0046872(metal ion binding)
ZNFX1	zinc finger, NFX1-type containing 1	126.851	83.94	1.5112	0.148342	0.0928818	Homo sapiens zinc finger, NFX1-type cont	GO:0046872(metal ion binding)

## Sheet: 6. GBR-DEG down
gene_symbol	gene_name	IPI926Treated_ave	VehicleTreated_ave	FC	IPI926Treated_std	VehicleTreated_std	Description	GO_ID
A2ML1	alpha-2-macroglobulin-like 1	238.471	438.194	-1.83752	0.294758	0.15294	Homo sapiens alpha-2-macroglobulin-like	GO:0004867(serine-type endopeptidase inhibitor activity)|GO:0005576(extracellular region)|GO:0005615(extracellular space)|GO:0010466(negative regulation of peptidase activity)|GO:0030414(peptidase inhibitor activity)|GO:0052548(regulation of endopeptidase activity)
A4GALT	alpha 1,4-galactosyltransferase	36.9357	69.9061	-1.89264	0.429939	0.216959	Homo sapiens alpha 1,4-galactosyltransfe	GO:0000139(Golgi membrane)|GO:0005624(membrane fraction)|GO:0005794(Golgi apparatus)|GO:0005795(Golgi stack)|GO:0006688(glycosphingolipid biosynthetic process)|GO:0007009(plasma membrane organization)|GO:0008378(galactosyltransferase activity)|GO:0008610(lipid biosynthetic process)|GO:0016020(membrane)|GO:0016021(integral to membrane)|GO:0016757(transferase activity, transferring glycosyl groups)…
AAK1	AP2 associated kinase 1	80.4292	161.397	-2.00669	0.346387	0.196044	Homo sapiens AP2 associated kinase 1 (AA	GO:0000166(nucleotide binding)|GO:0004674(protein serine/threonine kinase activity)|GO:0005112(Notch binding)|GO:0005524(ATP binding)|GO:0005886(plasma membrane)|GO:0005905(coated pit)|GO:0006468(protein phosphorylation)|GO:0006897(endocytosis)|GO:0019897(extrinsic to plasma membrane)|GO:0030136(clathrin-coated vesicle)|GO:0031252(cell leading edge)|GO:0032880(regulation of protein localization)|…
ABLIM1	actin binding LIM protein 1	940.515	1543.14	-1.64074	0.270639	0.121166	Homo sapiens actin binding LIM protein 1	GO:0003779(actin binding)|GO:0005515(protein binding)|GO:0005737(cytoplasm)|GO:0007010(cytoskeleton organization)|GO:0007411(axon guidance)|GO:0007601(visual perception)|GO:0008270(zinc ion binding)|GO:0009887(organ morphogenesis)|GO:0015629(actin cytoskeleton)|GO:0045944(positive regulation of transcription from RNA polymerase II promoter)|GO:0046872(metal ion binding)
ADAMTS9-AS2	ADAMTS9 antisense RNA 2 (non-protein cod	74.1544	114.231	-1.54044	0.253737	0.296232	Homo sapiens cDNA FLJ25194 fis, clone RE
ADAMTSL1	ADAMTS-like 1	29.9041	101.832	-3.40527	0.207913	0.171467	Homo sapiens ADAMTS-like 1 (ADAMTSL1), t	GO:0005576(extracellular region)|GO:0005578(proteinaceous extracellular matrix)|GO:0008233(peptidase activity)|GO:0008237(metallopeptidase activity)|GO:0008270(zinc ion binding)
ADRA1D	adrenergic, alpha-1D-, receptor	87.1712	205.595	-2.35851	0.221364	0.141374	Homo sapiens adrenergic, alpha-1D-, rece	GO:0001986(negative regulation of the force of heart contraction involved in baroreceptor response to increased systemic arterial blood pressure)|GO:0001994(norepinephrine-epinephrine vasoconstriction involved in regulation of systemic arterial blood pressure)|GO:0004871(signal transducer activity)|GO:0004872(receptor activity)|GO:0004930(G-protein coupled receptor activity)|GO:0004935(adrenergic…
ANGPT2	angiopoietin 2	305.743	544.345	-1.7804	0.265182	0.23098	Homo sapiens angiopoietin 2 (ANGPT2), tr	GO:0001666(response to hypoxia)|GO:0005102(receptor binding)|GO:0005515(protein binding)|GO:0005576(extracellular region)|GO:0005615(extracellular space)|GO:0005634(nucleus)|GO:0005886(plasma membrane)|GO:0007165(signal transduction)|GO:0007275(multicellular organismal development)|GO:0007281(germ cell development)|GO:0007596(blood coagulation)|GO:0009314(response to radiation)|GO:0009612(respons…
ARHGAP26	Rho GTPase activating protein 26	36.729	67.3778	-1.83446	0.181482	0.413728	Homo sapiens Rho GTPase activating prote	GO:0005096(GTPase activator activity)|GO:0005100(Rho GTPase activator activity)|GO:0005515(protein binding)|GO:0005575(cellular_component)|GO:0005622(intracellular)|GO:0005737(cytoplasm)|GO:0005829(cytosol)|GO:0005856(cytoskeleton)|GO:0005925(focal adhesion)|GO:0007165(signal transduction)|GO:0007264(small GTPase mediated signal transduction)|GO:0007399(nervous system development)|GO:0008093(cyto…
ARHGEF3	Rho guanine nucleotide exchange factor (	261.964	474.189	-1.81013	0.362208	0.236165	Homo sapiens Rho guanine nucleotide exch	GO:0005085(guanyl-nucleotide exchange factor activity)|GO:0005089(Rho guanyl-nucleotide exchange factor activity)|GO:0005622(intracellular)|GO:0005737(cytoplasm)|GO:0005829(cytosol)|GO:0006915(apoptosis)|GO:0007264(small GTPase mediated signal transduction)|GO:0007266(Rho protein signal transduction)|GO:0008624(induction of apoptosis by extracellular signals)|GO:0035023(regulation of Rho protein …
ARL4C	ADP-ribosylation factor-like 4C	255.16	433.701	-1.69972	0.337957	0.460187	Homo sapiens ADP-ribosylation factor-lik	GO:0000166(nucleotide binding)|GO:0003924(GTPase activity)|GO:0005515(protein binding)|GO:0005525(GTP binding)|GO:0005622(intracellular)|GO:0005634(nucleus)|GO:0005737(cytoplasm)|GO:0005886(plasma membrane)|GO:0006184(GTP catabolic process)|GO:0006810(transport)|GO:0007264(small GTPase mediated signal transduction)|GO:0030175(filopodium)|GO:0032456(endocytic recycling)|GO:0043014(alpha-tubulin bi…
ASTL	astacin-like metallo-endopeptidase (M12	76.8471	139.018	-1.80902	0.20903	0.208178	Homo sapiens astacin-like metallo-endope	GO:0004222(metalloendopeptidase activity)|GO:0006508(proteolysis)|GO:0008233(peptidase activity)|GO:0008270(zinc ion binding)|GO:0046872(metal ion binding)
ASXL3	additional sex combs like 3 (Drosophila)	39.6389	63.1129	-1.5922	0.243929	0.445096	Homo sapiens additional sex combs like 3	GO:0005634(nucleus)|GO:0006355(regulation of transcription, DNA-dependent)|GO:0046872(metal ion binding)
BAI1	brain-specific angiogenesis inhibitor 1	136.246	214.719	-1.57597	0.218263	0.279924	Homo sapiens brain-specific angiogenesis	GO:0004871(signal transducer activity)|GO:0004872(receptor activity)|GO:0004930(G-protein coupled receptor activity)|GO:0005886(plasma membrane)|GO:0005887(integral to plasma membrane)|GO:0005911(cell-cell junction)|GO:0007155(cell adhesion)|GO:0007165(signal transduction)|GO:0007186(G-protein coupled receptor protein signaling pathway)|GO:0007218(neuropeptide signaling pathway)|GO:0007409(axonog…
CA3	carbonic anhydrase III, muscle specific	56.4441	86.4402	-1.53143	0.188422	0.186703	Homo sapiens carbonic anhydrase III, mus	GO:0004089(carbonate dehydratase activity)|GO:0005737(cytoplasm)|GO:0006730(one-carbon metabolic process)|GO:0006979(response to oxidative stress)|GO:0008270(zinc ion binding)|GO:0016151(nickel ion binding)|GO:0016829(lyase activity)|GO:0046872(metal ion binding)
CACNA1E	calcium channel, voltage-dependent, R ty	170.941	266.521	-1.55913	0.361976	0.161947	Homo sapiens calcium channel, voltage-de	GO:0005244(voltage-gated ion channel activity)|GO:0005245(voltage-gated calcium channel activity)|GO:0005886(plasma membrane)|GO:0005891(voltage-gated calcium channel complex)|GO:0006112(energy reserve metabolic process)|GO:0006810(transport)|GO:0006811(ion transport)|GO:0007268(synaptic transmission)|GO:0016021(integral to membrane)|GO:0050796(regulation of insulin secretion)|GO:0051899(membrane…
CCDC66	coiled-coil domain containing 66	56.6397	86.0821	-1.51982	0.345581	0.495835	Homo sapiens coiled-coil domain containi
CDCA7	cell division cycle associated 7	825.557	1312.6	-1.58995	0.438053	0.108209	Homo sapiens cell division cycle associa	GO:0005634(nucleus)|GO:0006355(regulation of transcription, DNA-dependent)|GO:0042127(regulation of cell proliferation)
CDH13	cadherin 13, H-cadherin (heart)	168.852	423.375	-2.50738	0.350348	0.308725	Homo sapiens cadherin 13, H-cadherin (he	GO:0000278(mitotic cell cycle)|GO:0001558(regulation of cell growth)|GO:0001938(positive regulation of endothelial cell proliferation)|GO:0001954(positive regulation of cell-matrix adhesion)|GO:0002040(sprouting angiogenesis)|GO:0005509(calcium ion binding)|GO:0005615(extracellular space)|GO:0005737(cytoplasm)|GO:0005886(plasma membrane)|GO:0005901(caveola)|GO:0007156(homophilic cell adhesion)|GO…
CEACAM19	carcinoembryonic antigen-related cell ad	493.651	799.916	-1.62041	0.125848	0.146818	Homo sapiens carcinoembryonic antigen-re	GO:0016020(membrane)|GO:0016021(integral to membrane)
CHAT	choline O-acetyltransferase	34.3627	65.7387	-1.91308	0.176388	0.33487	Homo sapiens choline O-acetyltransferase	GO:0001547(antral ovarian follicle growth)|GO:0001666(response to hypoxia)|GO:0004102(choline O-acetyltransferase activity)|GO:0005634(nucleus)|GO:0005737(cytoplasm)|GO:0005739(mitochondrion)|GO:0005829(cytosol)|GO:0007268(synaptic transmission)|GO:0007269(neurotransmitter secretion)|GO:0007274(neuromuscular synaptic transmission)|GO:0007517(muscle organ development)|GO:0007529(establishment of s…
CLEC3B	C-type lectin domain family 3, member B	367.55	1030.64	-2.80408	0.355651	0.455989	Homo sapiens C-type lectin domain family	GO:0001501(skeletal system development)|GO:0005488(binding)|GO:0005529(sugar binding)|GO:0005576(extracellular region)|GO:0005615(extracellular space)
CLSPN	claspin	43.0305	71.82	-1.66905	0.40087	0.179983	Homo sapiens claspin (CLSPN), transcript	GO:0000075(cell cycle checkpoint)|GO:0000077(DNA damage checkpoint)|GO:0003677(DNA binding)|GO:0005515(protein binding)|GO:0005634(nucleus)|GO:0005654(nucleoplasm)|GO:0006260(DNA replication)|GO:0006281(DNA repair)|GO:0006915(apoptosis)|GO:0006921(cellular component disassembly involved in apoptosis)|GO:0007049(cell cycle)|GO:0010997(anaphase-promoting complex binding)|GO:0018105(peptidyl-serine …
CNIH3	cornichon homolog 3 (Drosophila)	49.2942	76.2577	-1.54699	0.318326	0.432963	Homo sapiens cornichon homolog 3 (Drosop	GO:0005886(plasma membrane)|GO:0016021(integral to membrane)|GO:0030054(cell junction)|GO:0032281(alpha-amino-3-hydroxy-5-methyl-4-isoxazolepropionic acid selective glutamate receptor complex)|GO:0035556(intracellular signal transduction)|GO:0043198(dendritic shaft)|GO:0045202(synapse)|GO:0045211(postsynaptic membrane)|GO:2000311(regulation of alpha-amino-3-hydroxy-5-methyl-4-isoxazole propionate…
CNTN5	contactin 5	54.351	92.1763	-1.69595	0.30914	0.042229	Homo sapiens contactin 5 (CNTN5), transc	GO:0005737(cytoplasm)|GO:0005886(plasma membrane)|GO:0007155(cell adhesion)|GO:0031225(anchored to membrane)
CPZ	carboxypeptidase Z	801.833	1516.28	-1.89102	0.382113	0.369631	Homo sapiens carboxypeptidase Z (CPZ), t	GO:0004181(metallocarboxypeptidase activity)|GO:0005576(extracellular region)|GO:0005578(proteinaceous extracellular matrix)|GO:0006508(proteolysis)|GO:0008233(peptidase activity)|GO:0008237(metallopeptidase activity)|GO:0008270(zinc ion binding)|GO:0016055(Wnt receptor signaling pathway)|GO:0046872(metal ion binding)
CROCCP3	ciliary rootlet coiled-coil, rootletin p	43.1686	72.8375	-1.68728	0.267614	0.249075	Homo sapiens ciliary rootlet coiled-coil
CSDC2	cold shock domain containing C2, RNA bin	426.821	677.361	-1.58699	0.262878	0.141822	Homo sapiens cold shock domain containin	GO:0003677(DNA binding)|GO:0003723(RNA binding)|GO:0005634(nucleus)|GO:0005737(cytoplasm)|GO:0006355(regulation of transcription, DNA-dependent)|GO:0006397(mRNA processing)|GO:0006398(histone mRNA 3'-end processing)
CT47A11	cancer/testis antigen family 47, member	179.471	279.144	-1.55537	0.129495	0.136749	Homo sapiens cancer/testis antigen famil
DCLK2	doublecortin-like kinase 2	91.6664	204.022	-2.2257	0.274999	0.354364	Homo sapiens doublecortin-like kinase 2	GO:0000166(nucleotide binding)|GO:0004674(protein serine/threonine kinase activity)|GO:0005524(ATP binding)|GO:0005737(cytoplasm)|GO:0005856(cytoskeleton)|GO:0035556(intracellular signal transduction)
DIAPH3	diaphanous homolog 3 (Drosophila)	428.203	701.264	-1.63769	0.243832	0.0927575	Homo sapiens diaphanous homolog 3 (Droso	GO:0003779(actin binding)|GO:0005488(binding)|GO:0016043(cellular component organization)|GO:0017048(Rho GTPase binding)|GO:0030036(actin cytoskeleton organization)
DLX4	distal-less homeobox 4	831.054	1387.43	-1.66949	0.425233	0.355889	Homo sapiens distal-less homeobox 4 (DLX	GO:0000976(transcription regulatory region sequence-specific DNA binding)|GO:0003700(sequence-specific DNA binding transcription factor activity)|GO:0005515(protein binding)|GO:0005634(nucleus)|GO:0006355(regulation of transcription, DNA-dependent)|GO:0007275(multicellular organismal development)|GO:0043565(sequence-specific DNA binding)
DNAH11	dynein, axonemal, heavy chain 11	115.183	174.365	-1.5138	0.156924	0.236454	Homo sapiens dynein, axonemal, heavy cha	GO:0000166(nucleotide binding)|GO:0001539(ciliary or flagellar motility)|GO:0003777(microtubule motor activity)|GO:0005524(ATP binding)|GO:0005737(cytoplasm)|GO:0005856(cytoskeleton)|GO:0005858(axonemal dynein complex)|GO:0005874(microtubule)|GO:0005929(cilium)|GO:0007018(microtubule-based movement)|GO:0007368(determination of left/right symmetry)|GO:0016887(ATPase activity)|GO:0035085(cilium axo…
DOK7	docking protein 7	490.618	882.986	-1.79974	0.170245	0.221894	Homo sapiens docking protein 7 (DOK7), t	GO:0001934(positive regulation of protein phosphorylation)|GO:0005158(insulin receptor binding)|GO:0005886(plasma membrane)|GO:0007528(neuromuscular junction development)|GO:0008289(lipid binding)|GO:0019901(protein kinase binding)|GO:0030054(cell junction)|GO:0031594(neuromuscular junction)|GO:0035091(phosphatidylinositol binding)|GO:0043113(receptor clustering)|GO:0061098(positive regulation of…
DUSP10	dual specificity phosphatase 10	63.8105	150.08	-2.35196	0.358181	0.150308	Homo sapiens dual specificity phosphatas	GO:0000188(inactivation of MAPK activity)|GO:0002819(regulation of adaptive immune response)|GO:0004721(phosphoprotein phosphatase activity)|GO:0004725(protein tyrosine phosphatase activity)|GO:0005634(nucleus)|GO:0005730(nucleolus)|GO:0005737(cytoplasm)|GO:0005794(Golgi apparatus)|GO:0006470(protein dephosphorylation)|GO:0006950(response to stress)|GO:0007254(JNK cascade)|GO:0010033(response to …
ELFN2	extracellular leucine-rich repeat and fi	38.8902	68.3123	-1.75654	0.463112	0.347427	Homo sapiens extracellular leucine-rich	GO:0009986(cell surface)|GO:0010923(negative regulation of phosphatase activity)|GO:0016020(membrane)|GO:0016021(integral to membrane)|GO:0019902(phosphatase binding)
EPHA5	EPH receptor A5	106.233	206.006	-1.9392	0.380987	0.282273	Homo sapiens EPH receptor A5 (EPHA5), tr	GO:0000166(nucleotide binding)|GO:0004872(receptor activity)|GO:0005003(ephrin receptor activity)|GO:0005004(GPI-linked ephrin receptor activity)|GO:0005005(transmembrane-ephrin receptor activity)|GO:0005524(ATP binding)|GO:0005791(rough endoplasmic reticulum)|GO:0005886(plasma membrane)|GO:0005887(integral to plasma membrane)|GO:0007399(nervous system development)|GO:0007411(axon guidance)|GO:00…
ETS1	v-ets erythroblastosis virus E26 oncogen	58.5299	89.9846	-1.53741	0.149656	0.0759384	Homo sapiens v-ets erythroblastosis viru	GO:0001666(response to hypoxia)|GO:0003677(DNA binding)|GO:0003700(sequence-specific DNA binding transcription factor activity)|GO:0005515(protein binding)|GO:0005634(nucleus)|GO:0005667(transcription factor complex)|GO:0006366(transcription from RNA polymerase II promoter)|GO:0006916(anti-apoptosis)|GO:0006917(induction of apoptosis)|GO:0006955(immune response)|GO:0007565(female pregnancy)|GO:00…
EVX1	even-skipped homeobox 1	462.526	1018.11	-2.2012	0.175169	0.226372	Homo sapiens even-skipped homeobox 1 (EV	GO:0003700(sequence-specific DNA binding transcription factor activity)|GO:0005634(nucleus)|GO:0006355(regulation of transcription, DNA-dependent)|GO:0007275(multicellular organismal development)|GO:0009792(embryo development ending in birth or egg hatching)|GO:0021913(regulation of transcription from RNA polymerase II promoter involved in ventral spinal cord interneuron specification)|GO:0043565…
FADS3	fatty acid desaturase 3	92.8527	208.625	-2.24684	0.33275	0.279214	Homo sapiens fatty acid desaturase 3 (FA	GO:0003674(molecular_function)|GO:0005624(membrane fraction)|GO:0005783(endoplasmic reticulum)|GO:0005789(endoplasmic reticulum membrane)|GO:0006636(unsaturated fatty acid biosynthetic process)|GO:0006810(transport)|GO:0016020(membrane)|GO:0016021(integral to membrane)|GO:0016491(oxidoreductase activity)|GO:0016717(oxidoreductase activity, acting on paired donors, with oxidation of a pair of dono…
FBN3	fibrillin 3	73.7198	118.497	-1.6074	0.203763	0.192806	Homo sapiens fibrillin 3 (FBN3), mRNA [N	GO:0005201(extracellular matrix structural constituent)|GO:0005488(binding)|GO:0005509(calcium ion binding)|GO:0005576(extracellular region)|GO:0005578(proteinaceous extracellular matrix)
FLRT3	fibronectin leucine rich transmembrane p	2169.71	3498	-1.6122	0.423431	0.334356	Homo sapiens fibronectin leucine rich tr	GO:0005057(receptor signaling protein activity)|GO:0005578(proteinaceous extracellular matrix)|GO:0005887(integral to plasma membrane)|GO:0007155(cell adhesion)|GO:0008150(biological_process)|GO:0016020(membrane)|GO:0016021(integral to membrane)|GO:0030674(protein binding, bridging)
FOXL1	forkhead box L1	256.746	393.895	-1.53418	0.428272	0.248208	Homo sapiens forkhead box L1 (FOXL1), mR	GO:0003677(DNA binding)|GO:0003690(double-stranded DNA binding)|GO:0003700(sequence-specific DNA binding transcription factor activity)|GO:0003705(sequence-specific enhancer binding RNA polymerase II transcription factor activity)|GO:0005634(nucleus)|GO:0005667(transcription factor complex)|GO:0006355(regulation of transcription, DNA-dependent)|GO:0007275(multicellular organismal development)|GO:…
GABRB1	gamma-aminobutyric acid (GABA) A recepto	424.638	776.66	-1.82899	0.387124	0.457961	Homo sapiens gamma-aminobutyric acid (GA	GO:0004872(receptor activity)|GO:0004890(GABA-A receptor activity)|GO:0005216(ion channel activity)|GO:0005230(extracellular ligand-gated ion channel activity)|GO:0005254(chloride channel activity)|GO:0005886(plasma membrane)|GO:0005887(integral to plasma membrane)|GO:0006810(transport)|GO:0006821(chloride transport)|GO:0007165(signal transduction)|GO:0007268(synaptic transmission)|GO:0030054(cel…
GAS2	growth arrest-specific 2	218.524	521.486	-2.3864	0.199895	0.370924	Homo sapiens growth arrest-specific 2 (G	GO:0005737(cytoplasm)|GO:0005829(cytosol)|GO:0005856(cytoskeleton)|GO:0005884(actin filament)|GO:0006915(apoptosis)|GO:0006921(cellular component disassembly involved in apoptosis)|GO:0007049(cell cycle)|GO:0007050(cell cycle arrest)|GO:0008360(regulation of cell shape)|GO:0016020(membrane)
GDF10	growth differentiation factor 10	1363.41	7658.69	-5.61731	0.27337	0.443225	Homo sapiens growth differentiation fact	GO:0001501(skeletal system development)|GO:0005125(cytokine activity)|GO:0005576(extracellular region)|GO:0005615(extracellular space)|GO:0007179(transforming growth factor beta receptor signaling pathway)|GO:0008083(growth factor activity)|GO:0021549(cerebellum development)|GO:0030278(regulation of ossification)|GO:0040007(growth)|GO:0042698(ovulation cycle)|GO:0045669(positive regulation of ost…
GLI1	GLI family zinc finger 1	195.492	1744.41	-8.92318	0.357805	0.105446	Homo sapiens GLI family zinc finger 1 (G	GO:0001649(osteoblast differentiation)|GO:0003677(DNA binding)|GO:0005515(protein binding)|GO:0005622(intracellular)|GO:0005634(nucleus)|GO:0005737(cytoplasm)|GO:0005829(cytosol)|GO:0007224(smoothened signaling pathway)|GO:0007275(multicellular organismal development)|GO:0008270(zinc ion binding)|GO:0008284(positive regulation of cell proliferation)|GO:0008589(regulation of smoothened signaling p…
GMDS	GDP-mannose 4,6-dehydratase	111.237	174.575	-1.56939	0.219323	0.115403	Homo sapiens GDP-mannose 4,6-dehydratase	GO:0000166(nucleotide binding)|GO:0005622(intracellular)|GO:0005737(cytoplasm)|GO:0007219(Notch signaling pathway)|GO:0008446(GDP-mannose 4,6-dehydratase activity)|GO:0016829(lyase activity)|GO:0019673(GDP-mannose metabolic process)|GO:0042351(de novo' GDP-L-fucose biosynthetic process)|GO:0044237(cellular metabolic process)|GO:0050662(coenzyme binding)|GO:0070401(NADP+ binding)
GPAT2	glycerol-3-phosphate acyltransferase 2,	79.4505	126.274	-1.58934	0.197724	0.0634435	Homo sapiens glycerol-3-phosphate acyltr	GO:0004366(glycerol-3-phosphate O-acyltransferase activity)|GO:0005739(mitochondrion)|GO:0005741(mitochondrial outer membrane)|GO:0006072(glycerol-3-phosphate metabolic process)|GO:0008152(metabolic process)|GO:0008654(phospholipid biosynthetic process)|GO:0016020(membrane)|GO:0016021(integral to membrane)|GO:0016746(transferase activity, transferring acyl groups)|GO:0019432(triglyceride biosynth…
GPR98	G protein-coupled receptor 98	112.163	210.967	-1.8809	0.439623	0.0920275	Homo sapiens G protein-coupled receptor	GO:0002142(stereocilia ankle link complex)|GO:0004871(signal transducer activity)|GO:0004872(receptor activity)|GO:0004930(G-protein coupled receptor activity)|GO:0005509(calcium ion binding)|GO:0005515(protein binding)|GO:0005737(cytoplasm)|GO:0005886(plasma membrane)|GO:0007186(G-protein coupled receptor protein signaling pathway)|GO:0007218(neuropeptide signaling pathway)|GO:0007399(nervous sy…
HES6	hairy and enhancer of split 6 (Drosophil	44.1141	70.8963	-1.60711	0.164557	0.0616082	Homo sapiens hairy and enhancer of split	GO:0003677(DNA binding)|GO:0003700(sequence-specific DNA binding transcription factor activity)|GO:0003712(transcription cofactor activity)|GO:0005634(nucleus)|GO:0005667(transcription factor complex)|GO:0006355(regulation of transcription, DNA-dependent)|GO:0006357(regulation of transcription from RNA polymerase II promoter)|GO:0007275(multicellular organismal development)|GO:0007399(nervous sys…
HGF	hepatocyte growth factor (hepapoietin A;	26.7989	79.5165	-2.96715	0.353476	0.0307913	Homo sapiens hepatocyte growth factor (h	GO:0000187(activation of MAPK activity)|GO:0000902(cell morphogenesis)|GO:0001837(epithelial to mesenchymal transition)|GO:0001889(liver development)|GO:0002576(platelet degranulation)|GO:0003824(catalytic activity)|GO:0004252(serine-type endopeptidase activity)|GO:0005515(protein binding)|GO:0005576(extracellular region)|GO:0005615(extracellular space)|GO:0006508(proteolysis)|GO:0006916(anti-apo…
HHIP	hedgehog interacting protein	179.954	1075.03	-5.97392	0.292853	0.0617387	Homo sapiens hedgehog interacting protei	GO:0003824(catalytic activity)|GO:0005515(protein binding)|GO:0005576(extracellular region)|GO:0005737(cytoplasm)|GO:0005886(plasma membrane)|GO:0005887(integral to plasma membrane)|GO:0007405(neuroblast proliferation)|GO:0008270(zinc ion binding)|GO:0009953(dorsal/ventral pattern formation)|GO:0009968(negative regulation of signal transduction)|GO:0009986(cell surface)|GO:0040036(regulation of f…
HHIPL2	HHIP-like 2	113.066	409.596	-3.62261	0.387179	0.220378	Homo sapiens HHIP-like 2 (HHIPL2), mRNA	GO:0003824(catalytic activity)|GO:0005576(extracellular region)|GO:0005975(carbohydrate metabolic process)|GO:0016901(oxidoreductase activity, acting on the CH-OH group of donors, quinone or similar compound as acceptor)|GO:0048038(quinone binding)
HIST1H4C	histone cluster 1, H4c	33793.2	57570.5	-1.70361	0.156928	0.0274064	Homo sapiens histone cluster 1, H4c (HIS
IAPP	islet amyloid polypeptide	57.3534	108.042	-1.88379	0.208059	0.228629	Homo sapiens islet amyloid polypeptide (	GO:0005102(receptor binding)|GO:0005179(hormone activity)|GO:0005576(extracellular region)|GO:0005625(soluble fraction)|GO:0006915(apoptosis)|GO:0007165(signal transduction)|GO:0007267(cell-cell signaling)|GO:0031018(endocrine pancreas development)
IGDCC3	immunoglobulin superfamily, DCC subclass	111.812	201.779	-1.80462	0.100997	0.169251	Homo sapiens immunoglobulin superfamily,	GO:0005887(integral to plasma membrane)|GO:0016020(membrane)|GO:0050885(neuromuscular process controlling balance)
KAL1	Kallmann syndrome 1 sequence	1773.18	2784.61	-1.57041	0.407736	0.408327	Homo sapiens Kallmann syndrome 1 sequenc	GO:0004867(serine-type endopeptidase inhibitor activity)|GO:0005201(extracellular matrix structural constituent)|GO:0005576(extracellular region)|GO:0005578(proteinaceous extracellular matrix)|GO:0005615(extracellular space)|GO:0005886(plasma membrane)|GO:0006928(cellular component movement)|GO:0006935(chemotaxis)|GO:0007155(cell adhesion)|GO:0007411(axon guidance)|GO:0008201(heparin binding)|GO:…
KCNJ8	potassium inwardly-rectifying channel, s	226.993	511.206	-2.25208	0.262843	0.243274	Homo sapiens potassium inwardly-rectifyi	GO:0001822(kidney development)|GO:0005242(inward rectifier potassium channel activity)|GO:0005244(voltage-gated ion channel activity)|GO:0005524(ATP binding)|GO:0005624(membrane fraction)|GO:0005739(mitochondrion)|GO:0005792(microsome)|GO:0005886(plasma membrane)|GO:0006811(ion transport)|GO:0006813(potassium ion transport)|GO:0007268(synaptic transmission)|GO:0007507(heart development)|GO:000807…
KRTAP17-1	keratin associated protein 17-1	126.641	361.282	-2.8528	0.266627	0.336851	Homo sapiens keratin associated protein	GO:0005882(intermediate filament)
LAMA1	laminin, alpha 1	160.003	506.744	-3.16709	0.338979	0.31235	Homo sapiens laminin, alpha 1 (LAMA1), m	GO:0005102(receptor binding)|GO:0005201(extracellular matrix structural constituent)|GO:0005576(extracellular region)|GO:0005578(proteinaceous extracellular matrix)|GO:0005604(basement membrane)|GO:0005606(laminin-1 complex)|GO:0005608(laminin-3 complex)|GO:0005615(extracellular space)|GO:0007166(cell surface receptor linked signaling pathway)|GO:0007411(axon guidance)|GO:0030155(regulation of ce…
LPHN3	latrophilin 3	115.417	184.292	-1.59674	0.252297	0.210375	Homo sapiens latrophilin 3 (LPHN3), mRNA	GO:0004871(signal transducer activity)|GO:0004872(receptor activity)|GO:0004930(G-protein coupled receptor activity)|GO:0005529(sugar binding)|GO:0005886(plasma membrane)|GO:0007186(G-protein coupled receptor protein signaling pathway)|GO:0007218(neuropeptide signaling pathway)|GO:0016021(integral to membrane)
MAGEA6	melanoma antigen family A, 6	43.2258	134.847	-3.1196	0.255664	0.256984	Homo sapiens melanoma antigen family A,	GO:0003674(molecular_function)|GO:0005575(cellular_component)|GO:0008150(biological_process)
MATN2	matrilin 2	703.44	1321.19	-1.87818	0.199487	0.328927	Homo sapiens matrilin 2 (MATN2), transcr	GO:0003674(molecular_function)|GO:0005509(calcium ion binding)|GO:0005576(extracellular region)|GO:0005578(proteinaceous extracellular matrix)|GO:0008150(biological_process)|GO:0031012(extracellular matrix)
MEGF11	multiple EGF-like-domains 11	42.3956	171.645	-4.04864	0.385008	0.264273	Homo sapiens multiple EGF-like-domains 1	GO:0005886(plasma membrane)|GO:0016021(integral to membrane)|GO:0016323(basolateral plasma membrane)
MEGF6	multiple EGF-like-domains 6	121.753	274.385	-2.25362	0.198874	0.275353	Homo sapiens multiple EGF-like-domains 6	GO:0005509(calcium ion binding)|GO:0005575(cellular_component)|GO:0005576(extracellular region)|GO:0008150(biological_process)
MMAB	methylmalonic aciduria (cobalamin defici	740.517	1122.6	-1.51596	0.146022	0.117362	Homo sapiens methylmalonic aciduria (cob	GO:0000166(nucleotide binding)|GO:0005524(ATP binding)|GO:0005739(mitochondrion)|GO:0008817(cob(I)yrinic acid a,c-diamide adenosyltransferase activity)|GO:0009236(cobalamin biosynthetic process)|GO:0016740(transferase activity)
MNX1	motor neuron and pancreas homeobox 1	48.843	82.5545	-1.6902	0.322135	0.255329	Homo sapiens motor neuron and pancreas h	GO:0001764(neuron migration)|GO:0003700(sequence-specific DNA binding transcription factor activity)|GO:0005634(nucleus)|GO:0006355(regulation of transcription, DNA-dependent)|GO:0006357(regulation of transcription from RNA polymerase II promoter)|GO:0006959(humoral immune response)|GO:0008045(motor axon guidance)|GO:0009653(anatomical structure morphogenesis)|GO:0009791(post-embryonic developmen…
MUC3A	mucin 3A, cell surface associated	40.4128	66.976	-1.6573	0.415624	0.290004	PREDICTED: Homo sapiens mucin 3A, cell s	GO:0005201(extracellular matrix structural constituent)|GO:0005576(extracellular region)|GO:0007586(digestion)|GO:0016020(membrane)|GO:0016021(integral to membrane)|GO:0016324(apical plasma membrane)|GO:0030197(extracellular matrix constituent, lubricant activity)|GO:0030277(maintenance of gastrointestinal epithelium)
NEUROD2	neurogenic differentiation 2	42.2419	78.6521	-1.86194	0.200832	0.227649	Homo sapiens neurogenic differentiation	GO:0001662(behavioral fear response)|GO:0003677(DNA binding)|GO:0003700(sequence-specific DNA binding transcription factor activity)|GO:0003714(transcription corepressor activity)|GO:0005634(nucleus)|GO:0006357(regulation of transcription from RNA polymerase II promoter)|GO:0007275(multicellular organismal development)|GO:0007399(nervous system development)|GO:0008306(associative learning)|GO:001…
PCDHA8	protocadherin alpha 8	122.602	298.486	-2.43459	0.482797	0.178354	Homo sapiens protocadherin alpha 8 (PCDH	GO:0005509(calcium ion binding)|GO:0005886(plasma membrane)|GO:0005887(integral to plasma membrane)|GO:0007155(cell adhesion)|GO:0007156(homophilic cell adhesion)|GO:0007399(nervous system development)
PCP4	Purkinje cell protein 4	111.424	173.213	-1.55454	0.280211	0.238778	Homo sapiens Purkinje cell protein 4 (PC	GO:0005634(nucleus)|GO:0005829(cytosol)|GO:0007417(central nervous system development)
PDE5A	phosphodiesterase 5A, cGMP-specific	41.4614	65.5973	-1.58213	0.0946088	0.175224	Homo sapiens phosphodiesterase 5A, cGMP-	GO:0000166(nucleotide binding)|GO:0001666(response to hypoxia)|GO:0002026(regulation of the force of heart contraction)|GO:0002678(positive regulation of chronic inflammatory response)|GO:0004114(3',5'-cyclic-nucleotide phosphodiesterase activity)|GO:0005575(cellular_component)|GO:0005829(cytosol)|GO:0007165(signal transduction)|GO:0007399(nervous system development)|GO:0007596(blood coagulation)…
PLCXD2	phosphatidylinositol-specific phospholip	28.8048	80.3832	-2.79061	0.342975	0.271886	Homo sapiens phosphatidylinositol-specif	GO:0004629(phospholipase C activity)|GO:0004871(signal transducer activity)|GO:0016042(lipid catabolic process)|GO:0016787(hydrolase activity)|GO:0035556(intracellular signal transduction)
PLCXD3	phosphatidylinositol-specific phospholip	21.487	145.555	-6.77411	0.469751	0.272836	Homo sapiens phosphatidylinositol-specif	GO:0004629(phospholipase C activity)|GO:0004871(signal transducer activity)|GO:0016042(lipid catabolic process)|GO:0016787(hydrolase activity)|GO:0035556(intracellular signal transduction)
PODXL	podocalyxin-like	100.456	275.202	-2.73952	0.42417	0.258097	Homo sapiens podocalyxin-like (PODXL), t	GO:0001726(ruffle)|GO:0005730(nucleolus)|GO:0005737(cytoplasm)|GO:0005813(centrosome)|GO:0005886(plasma membrane)|GO:0005887(integral to plasma membrane)|GO:0015629(actin cytoskeleton)|GO:0016324(apical plasma membrane)|GO:0016477(cell migration)|GO:0022408(negative regulation of cell-cell adhesion)|GO:0030027(lamellipodium)|GO:0030175(filopodium)|GO:0030335(positive regulation of cell migration)…
PPM1F	protein phosphatase, Mg2+/Mn2+ dependent	68.6947	145.9	-2.12389	0.414757	0.432426	Homo sapiens protein phosphatase, Mg2+/M	GO:0004722(protein serine/threonine phosphatase activity)|GO:0006470(protein dephosphorylation)|GO:0006915(apoptosis)|GO:0008287(protein serine/threonine phosphatase complex)|GO:0016787(hydrolase activity)|GO:0046872(metal ion binding)
PPP1R14C	protein phosphatase 1, regulatory (inhib	76.2737	271.273	-3.55658	0.498105	0.264237	Homo sapiens protein phosphatase 1, regu	GO:0004865(protein serine/threonine phosphatase inhibitor activity)|GO:0005737(cytoplasm)|GO:0016020(membrane)|GO:0042325(regulation of phosphorylation)
PRDM13	PR domain containing 13	57.5783	106.909	-1.85676	0.346558	0.245616	Homo sapiens PR domain containing 13 (PR	GO:0003677(DNA binding)|GO:0005622(intracellular)|GO:0005634(nucleus)|GO:0006355(regulation of transcription, DNA-dependent)|GO:0008270(zinc ion binding)|GO:0046872(metal ion binding)
PRKCB	protein kinase C, beta	115.173	200.982	-1.74503	0.30566	0.441849	Homo sapiens protein kinase C, beta (PRK	GO:0000166(nucleotide binding)|GO:0003682(chromatin binding)|GO:0004697(protein kinase C activity)|GO:0005080(protein kinase C binding)|GO:0005515(protein binding)|GO:0005524(ATP binding)|GO:0005634(nucleus)|GO:0005737(cytoplasm)|GO:0005829(cytosol)|GO:0005886(plasma membrane)|GO:0006355(regulation of transcription, DNA-dependent)|GO:0006468(protein phosphorylation)|GO:0006915(apoptosis)|GO:00071…
PTCH1	patched 1	246.655	890.381	-3.60983	0.161067	0.231423	Homo sapiens patched 1 (PTCH1), transcri	GO:0001658(branching involved in ureteric bud morphogenesis)|GO:0001841(neural tube formation)|GO:0001843(neural tube closure)|GO:0003007(heart morphogenesis)|GO:0004872(receptor activity)|GO:0005113(patched binding)|GO:0005515(protein binding)|GO:0005886(plasma membrane)|GO:0005887(integral to plasma membrane)|GO:0007165(signal transduction)|GO:0007224(smoothened signaling pathway)|GO:0007346(re…
PTN	pleiotrophin	22848.3	35563.9	-1.55653	0.432801	0.221541	Homo sapiens pleiotrophin (PTN), mRNA [N	GO:0004864(protein phosphatase inhibitor activity)|GO:0005576(extracellular region)|GO:0005615(extracellular space)|GO:0005783(endoplasmic reticulum)|GO:0007185(transmembrane receptor protein tyrosine phosphatase signaling pathway)|GO:0007399(nervous system development)|GO:0007612(learning)|GO:0008083(growth factor activity)|GO:0008201(heparin binding)|GO:0008284(positive regulation of cell proli…
PTPN14	protein tyrosine phosphatase, non-recept	919.779	1514.29	-1.64637	0.229126	0.198294	Homo sapiens protein tyrosine phosphatas	GO:0001946(lymphangiogenesis)|GO:0004725(protein tyrosine phosphatase activity)|GO:0005488(binding)|GO:0005737(cytoplasm)|GO:0005856(cytoskeleton)|GO:0006470(protein dephosphorylation)|GO:0016787(hydrolase activity)|GO:0030971(receptor tyrosine kinase binding)|GO:0035335(peptidyl-tyrosine dephosphorylation)
PTPRN2	protein tyrosine phosphatase, receptor t	41.8768	66.3347	-1.58404	0.0892315	0.2022	Homo sapiens protein tyrosine phosphatas	GO:0004872(receptor activity)|GO:0005001(transmembrane receptor protein tyrosine phosphatase activity)|GO:0005624(membrane fraction)|GO:0005737(cytoplasm)|GO:0005887(integral to plasma membrane)|GO:0006470(protein dephosphorylation)|GO:0016020(membrane)|GO:0016787(hydrolase activity)|GO:0030141(stored secretory granule)|GO:0034260(negative regulation of GTPase activity)|GO:0043195(terminal button)
RORC	RAR-related orphan receptor C	31.93	68.7881	-2.15434	0.261303	0.303295	Homo sapiens RAR-related orphan receptor	GO:0003677(DNA binding)|GO:0003700(sequence-specific DNA binding transcription factor activity)|GO:0003707(steroid hormone receptor activity)|GO:0004872(receptor activity)|GO:0004879(ligand-dependent nuclear receptor activity)|GO:0005634(nucleus)|GO:0005654(nucleoplasm)|GO:0006468(protein phosphorylation)|GO:0007275(multicellular organismal development)|GO:0008270(zinc ion binding)|GO:0010467(gen…
RTN4R	reticulon 4 receptor	520.182	859.282	-1.65189	0.143777	0.168045	Homo sapiens reticulon 4 receptor (RTN4R	GO:0004872(receptor activity)|GO:0005515(protein binding)|GO:0005783(endoplasmic reticulum)|GO:0005886(plasma membrane)|GO:0007409(axonogenesis)|GO:0009986(cell surface)|GO:0016020(membrane)|GO:0031225(anchored to membrane)|GO:0048011(nerve growth factor receptor signaling pathway)|GO:0050770(regulation of axonogenesis)|GO:0050771(negative regulation of axonogenesis)
SEMA3A	sema domain, immunoglobulin domain (Ig),	1485.11	2349.9	-1.5823	0.306061	0.293777	Homo sapiens sema domain, immunoglobulin	GO:0002027(regulation of heart rate)|GO:0004872(receptor activity)|GO:0005576(extracellular region)|GO:0006915(apoptosis)|GO:0007275(multicellular organismal development)|GO:0007399(nervous system development)|GO:0007411(axon guidance)|GO:0007413(axonal fasciculation)|GO:0010633(negative regulation of epithelial cell migration)|GO:0016020(membrane)|GO:0030154(cell differentiation)|GO:0030424(axon…
SEMA5B	sema domain, seven thrombospondin repeat	1523.84	2537.62	-1.66528	0.32893	0.315765	Homo sapiens sema domain, seven thrombos	GO:0004872(receptor activity)|GO:0007275(multicellular organismal development)|GO:0007399(nervous system development)|GO:0016020(membrane)|GO:0016021(integral to membrane)|GO:0030154(cell differentiation)
SEMA6B	sema domain, transmembrane domain (TM),	63.0119	98.8759	-1.56916	0.364319	0.237677	Homo sapiens sema domain, transmembrane	GO:0004872(receptor activity)|GO:0007275(multicellular organismal development)|GO:0007399(nervous system development)|GO:0016020(membrane)|GO:0016021(integral to membrane)|GO:0030154(cell differentiation)|GO:0030215(semaphorin receptor binding)
SFN	stratifin	107.587	311.522	-2.89553	0.169978	0.183737	Homo sapiens stratifin (SFN), mRNA [NM_0	GO:0001836(release of cytochrome c from mitochondria)|GO:0005515(protein binding)|GO:0005576(extracellular region)|GO:0005615(extracellular space)|GO:0005634(nucleus)|GO:0005737(cytoplasm)|GO:0006469(negative regulation of protein kinase activity)|GO:0006915(apoptosis)|GO:0007165(signal transduction)|GO:0008283(cell proliferation)|GO:0008426(protein kinase C inhibitor activity)|GO:0008630(DNA dam…
SHANK2	SH3 and multiple ankyrin repeat domains	38.1606	111.864	-2.93141	0.113456	0.131293	Homo sapiens SH3 and multiple ankyrin re	GO:0005515(protein binding)|GO:0005575(cellular_component)|GO:0005622(intracellular)|GO:0005737(cytoplasm)|GO:0005886(plasma membrane)|GO:0014069(postsynaptic density)|GO:0017124(SH3 domain binding)|GO:0030054(cell junction)|GO:0030160(GKAP/Homer scaffold activity)|GO:0035255(ionotropic glutamate receptor binding)|GO:0035556(intracellular signal transduction)|GO:0045202(synapse)|GO:0045211(postsy…
SLIT3	slit homolog 3 (Drosophila)	5069.48	7870.85	-1.5526	0.499766	0.466757	Homo sapiens slit homolog 3 (Drosophila)	GO:0005509(calcium ion binding)|GO:0005576(extracellular region)|GO:0005615(extracellular space)|GO:0005739(mitochondrion)|GO:0007275(multicellular organismal development)|GO:0007399(nervous system development)|GO:0007411(axon guidance)|GO:0021834(chemorepulsion involved in embryonic olfactory bulb interneuron migration)|GO:0030154(cell differentiation)|GO:0030308(negative regulation of cell grow…
SLITRK5	SLIT and NTRK-like family, member 5	83.3357	168.985	-2.02776	0.382515	0.407259	Homo sapiens SLIT and NTRK-like family,	GO:0007409(axonogenesis)|GO:0016020(membrane)|GO:0016021(integral to membrane)
SMARCA4	SWI/SNF related, matrix associated, acti	9468.89	14880.9	-1.57155	0.127037	0.43954	Homo sapiens SWI/SNF related, matrix ass	GO:0000122(negative regulation of transcription from RNA polymerase II promoter)|GO:0000166(nucleotide binding)|GO:0000790(nuclear chromatin)|GO:0000792(heterochromatin)|GO:0000902(cell morphogenesis)|GO:0001570(vasculogenesis)|GO:0001701(in utero embryonic development)|GO:0001832(blastocyst growth)|GO:0001835(blastocyst hatching)|GO:0001889(liver development)|GO:0002039(p53 binding)|GO:0003407(n…
STAC	SH3 and cysteine rich domain	42.0462	66.9471	-1.59223	0.29273	0.185711	Homo sapiens SH3 and cysteine rich domai	GO:0005625(soluble fraction)|GO:0005737(cytoplasm)|GO:0007165(signal transduction)|GO:0034605(cellular response to heat)|GO:0035556(intracellular signal transduction)|GO:0046872(metal ion binding)
TERT	telomerase reverse transcriptase	228.067	484.067	-2.12248	0.262835	0.240147	Homo sapiens telomerase reverse transcri	GO:0000723(telomere maintenance)|GO:0000781(chromosome, telomeric region)|GO:0000783(nuclear telomere cap complex)|GO:0003677(DNA binding)|GO:0003720(telomerase activity)|GO:0003721(telomeric template RNA reverse transcriptase activity)|GO:0003723(RNA binding)|GO:0003964(RNA-directed DNA polymerase activity)|GO:0005515(protein binding)|GO:0005634(nucleus)|GO:0005654(nucleoplasm)|GO:0005694(chromo…
TLR5	toll-like receptor 5	88.5167	144.462	-1.63203	0.182251	0.147073	Homo sapiens toll-like receptor 5 (TLR5)	GO:0002755(MyD88-dependent toll-like receptor signaling pathway)|GO:0004872(receptor activity)|GO:0005149(interleukin-1 receptor binding)|GO:0005622(intracellular)|GO:0005886(plasma membrane)|GO:0006954(inflammatory response)|GO:0007165(signal transduction)|GO:0016021(integral to membrane)|GO:0032757(positive regulation of interleukin-8 production)|GO:0034123(positive regulation of toll-like rece…
TMEM37	transmembrane protein 37	83.4627	148.913	-1.78418	0.336251	0.109013	Homo sapiens transmembrane protein 37 (T	GO:0005244(voltage-gated ion channel activity)|GO:0005262(calcium channel activity)|GO:0006811(ion transport)|GO:0016020(membrane)|GO:0016021(integral to membrane)
TMPO	thymopoietin	124.469	187.577	-1.50701	0.226814	0.0430922	Homo sapiens thymopoietin (TMPO), transc	GO:0000785(chromatin)|GO:0003677(DNA binding)|GO:0005515(protein binding)|GO:0005521(lamin binding)|GO:0005634(nucleus)|GO:0005635(nuclear envelope)|GO:0005637(nuclear inner membrane)|GO:0005694(chromosome)|GO:0006355(regulation of transcription, DNA-dependent)|GO:0016020(membrane)|GO:0016021(integral to membrane)
TMSB15A	thymosin beta 15a	400.841	667.411	-1.66503	0.200681	0.185347	Homo sapiens thymosin beta 15a (TMSB15A)	GO:0003779(actin binding)|GO:0005737(cytoplasm)|GO:0005856(cytoskeleton)|GO:0030036(actin cytoskeleton organization)|GO:0042989(sequestering of actin monomers)
TRIM29	tripartite motif containing 29	61.0681	124.397	-2.03702	0.207537	0.110448	Homo sapiens tripartite motif containing	GO:0003700(sequence-specific DNA binding transcription factor activity)|GO:0005515(protein binding)|GO:0005622(intracellular)|GO:0005737(cytoplasm)|GO:0006355(regulation of transcription, DNA-dependent)|GO:0006366(transcription from RNA polymerase II promoter)|GO:0008270(zinc ion binding)|GO:0046872(metal ion binding)
TTC39C	tetratricopeptide repeat domain 39C	668.384	1034.3	-1.54746	0.0794665	0.0966537	Homo sapiens tetratricopeptide repeat do	GO:0005488(binding)
UNC5A	unc-5 homolog A (C. elegans)	39.3559	66.4234	-1.68776	0.187248	0.237791	Homo sapiens unc-5 homolog A (C. elegans	GO:0004872(receptor activity)|GO:0005042(netrin receptor activity)|GO:0005886(plasma membrane)|GO:0006915(apoptosis)|GO:0007165(signal transduction)|GO:0007275(multicellular organismal development)|GO:0007411(axon guidance)|GO:0016021(integral to membrane)|GO:0042981(regulation of apoptosis)
VEGFA	vascular endothelial growth factor A	2597.71	4336.76	-1.66946	0.35575	0.464382	Homo sapiens vascular endothelial growth	GO:0001525(angiogenesis)|GO:0001541(ovarian follicle development)|GO:0001569(patterning of blood vessels)|GO:0001570(vasculogenesis)|GO:0001666(response to hypoxia)|GO:0001701(in utero embryonic development)|GO:0001822(kidney development)|GO:0001938(positive regulation of endothelial cell proliferation)|GO:0001968(fibronectin binding)|GO:0001974(blood vessel remodeling)|GO:0002042(cell migration …
VIPR1	vasoactive intestinal peptide receptor 1	79.6148	119.671	-1.50313	0.382301	0.174058	Homo sapiens vasoactive intestinal pepti	GO:0004871(signal transducer activity)|GO:0004872(receptor activity)|GO:0004999(vasoactive intestinal polypeptide receptor activity)|GO:0005634(nucleus)|GO:0005730(nucleolus)|GO:0005737(cytoplasm)|GO:0005886(plasma membrane)|GO:0005887(integral to plasma membrane)|GO:0006936(muscle contraction)|GO:0006955(immune response)|GO:0007186(G-protein coupled receptor protein signaling pathway)|GO:0007187…
YPEL1	yippee-like 1 (Drosophila)	80.7516	169.387	-2.09763	0.0636322	0.206458	Homo sapiens yippee-like 1 (Drosophila)	GO:0005634(nucleus)

## Sheet: 7. GBR-DEG process
Change	Biology Process	Statistical significance	PValue	Genes
down	negative regulation of bone resorption	1.29854	0.0502877	IAPP, VEGFA
down	negative regulation of cell differentiation	1.29896	0.0502394	IAPP, RTN4R, HIST1H4C, SEMA3A, GPR98
down	positive regulation of cell proliferation	1.30145	0.0499514	LAMA1, CDH13, VEGFA, PTN, VIPR1, ADRA1D, GLI1
down	regulation of smoothened signaling pathway	2.28313	0.00521043	PTCH1, HHIP, GLI1
up	odontogenesis	1.53676	0.0290561	BMP2, ITGA6, BCL2L11, TGFB2
up	regulation of apoptosis	1.67815	0.0209823	IFIH1, CRYAB, TBX5, NR4A2, PPP3R1, STAT1, TIMP3, ANXA4, BCL2L11, TGFB2, CSRNP3, SFRP1, CLCF1, AGT, BCL6, BMF, PHLDA1, ACVR1
up	regulation of osteoblast differentiation	1.79744	0.0159428	BMP2, FZD1, AXIN2, ACVR1
up	negative regulation of cell proliferation	1.84731	0.0142131	BMP2, PTPRM, TBX5, AGT, KIFAP3, BCL6, AXIN2, TIMP2, DPT, IGFBP5, TGFB2
up	positive regulation of cell adhesion	2.19325	0.00640847	ITGA6, SMOC1, KIFAP3, CYR61, TGFB2
up	mesenchymal cell differentiation	2.44643	0.00357739	BMP2, SEMA3C, ZEB2, TGFB2, ACVR1
up	regulation of ossification	3.39821	0.00039975	BMP2, SFRP1, FZD1, AXIN2, ANKH, TGFB2, ACVR1
up	phagocytosis	3.52004	0.000301968	HCK, ABCA1, MERTK, PTX3, MEGF10, CD14
up	blood vessel development	4.96993	1.0717e-05	FGF18, NRP1, LMO2, PRRX1, NAA15, TGFB2, ZFP36L1, CTGF, AGT, NTRK2, SEMA3C, ANGPT1, ACVR1, CYR61

## Sheet: 8. GBR-DEG pathway
Change	Pathway	Significance	PValue	Genes
down	Hedgehog signaling pathway	1.2959	0.0505936	PTCH1, HHIP, GLI1
up	TGF-beta signaling pathway	1.0342	0.0924267	BMP2, ID4, TGFB2, ACVR1
up	Regulation of actin cytoskeleton	1.31123	0.0488388	FGF18, ITGA6, PDGFRB, TMSB4X, PDGFC, CD14, FN1
up	Jak-STAT signaling pathway	1.37639	0.042035	SPRY2, CLCF1, SPRED2, SPRED1, SOCS5, STAT1
up	Wnt signaling pathway	2.61424	0.00243088	PLCB4, SFRP1, PRICKLE2, PPP3R1, FZD1, AXIN2, NFATC2, CAMK2A
up	MAPK signaling pathway	4.77103	1.69423e-05	FGF18, PPP3R1, CACNA2D3, MECOM, TGFB2, DUSP5, DUSP4, NTRK2, PDGFRB, GADD45B, NFATC2, GADD45A, CD14, PLA2G5

## Sheet: 9. Geneset a
Target gene symbol	Gene name	IPI926Treated	VehicleTreated	Fold change
STAT1	signal transducer and activator of trans	414.056	209.865	1.97297
MOXD1	monooxygenase, DBH-like 1	3898.05	2045.32	1.90584
ARHGAP29	Rho GTPase activating protein 29	122.985	67.7824	1.81441
MEGF10	multiple EGF-like-domains 10	259.435	146.238	1.77406
CX3CR1	chemokine (C-X3-C motif) receptor 1	70.8259	40.8156	1.73527
HMGA1	high mobility group AT-hook 1	282.434	171.893	1.64308
FZD1	frizzled family receptor 1	6139.32	3745.74	1.63901
NAA15	N(alpha)-acetyltransferase 15, NatA auxi	294.229	184.806	1.59209
TIMP2	TIMP metallopeptidase inhibitor 2	18514.2	11951.7	1.54909
RBP1	retinol binding protein 1, cellular	817.711	528.522	1.54717
MERTK	c-mer proto-oncogene tyrosine kinase	391.344	259.236	1.50961
CT47A11	cancer/testis antigen family 47, member	179.471	279.144	-1.55537
GPAT2	glycerol-3-phosphate acyltransferase 2,	79.4505	126.274	-1.58934
FBN3	fibrillin 3	73.7198	118.497	-1.6074
MUC3A	mucin 3A, cell surface associated	40.4128	66.976	-1.6573
MNX1	motor neuron and pancreas homeobox 1	48.843	82.5545	-1.6902
FADS3	fatty acid desaturase 3	92.8527	208.625	-2.24684
SFN	stratifin	107.587	311.522	-2.89553

## Sheet: b
Target gene symbol	Gene name	IPI926Treated	VehicleTreated	Fold change
CD14	CD14 molecule	137.374	54.1617	2.53636
PLA2G5	phospholipase A2, group V	222.572	106.212	2.09555
EGR3	early growth response 3	480.31	237.521	2.02218
PTPRZ1	protein tyrosine phosphatase, receptor-t	756.294	377.325	2.00435
FAM107A	family with sequence similarity 107, mem	68.8685	35.9562	1.91534
TBX5	T-box 5	96.0647	50.2805	1.91058
HRASLS5	HRAS-like suppressor family, member 5	1364.56	726.187	1.87908
CRYAB	crystallin, alpha B	4342.8	2407.29	1.80402
KLF9	Kruppel-like factor 9	1433.63	805.525	1.77974
PLA2G4C	phospholipase A2, group IVC (cytosolic,	82.8726	47.9065	1.72988
NR1D1	nuclear receptor subfamily 1, group D, m	7406.08	4285.99	1.72797
ZNF503	zinc finger protein 503	1375.33	813.099	1.69147
TMSB4X	thymosin beta 4, X-linked	13217.1	7823.47	1.68941
LRRC8C	leucine rich repeat containing 8 family,	278.349	167.872	1.6581
VAT1L	vesicle amine transport protein 1 homolo	80.4353	48.8085	1.64798
INSL3	insulin-like 3 (Leydig cell)	63.4659	38.5729	1.64535
CCDC126	coiled-coil domain containing 126	85.6845	52.934	1.61871
ADAMTS5	ADAM metallopeptidase with thrombospondi	846.827	528.406	1.60261
GAB2	GRB2-associated binding protein 2	230.724	143.983	1.60244
LGI4	leucine-rich repeat LGI family, member 4	72.3838	45.1966	1.60153
MEMO1	mediator of cell motility 1	171.022	107.659	1.58856
NXNL2	nucleoredoxin-like 2	163.026	103.705	1.57202
TSC22D1	TSC22 domain family, member 1	3601.18	2296.53	1.56809
ELL2	elongation factor, RNA polymerase II, 2	2449.8	1570.95	1.55944
KLF13	Kruppel-like factor 13	3674.5	2370.41	1.55016
TMEM201	transmembrane protein 201	817.237	527.771	1.54847
FAP	fibroblast activation protein, alpha	1612.88	1042.69	1.54685
SAT1	spermidine/spermine N1-acetyltransferase	8355.74	5470.46	1.52743
DPT	dermatopontin	1243.11	814.015	1.52714
NFKBIZ	nuclear factor of kappa light polypeptid	798.042	523.216	1.52526
MICALL1	MICAL-like 1	104.559	68.9322	1.51684
ZNFX1	zinc finger, NFX1-type containing 1	126.851	83.94	1.5112
PELI1	pellino homolog 1 (Drosophila)	662.491	438.667	1.51024
HES6	hairy and enhancer of split 6 (Drosophil	44.1141	70.8963	-1.60711
CEACAM19	carcinoembryonic antigen-related cell ad	493.651	799.916	-1.62041
PTPN14	protein tyrosine phosphatase, non-recept	919.779	1514.29	-1.64637
CROCCP3	ciliary rootlet coiled-coil, rootletin p	43.1686	72.8375	-1.68728
UNC5A	unc-5 homolog A (C. elegans)	39.3559	66.4234	-1.68776
HIST1H4C	histone cluster 1, H4c	33793.2	57570.5	-1.70361
ANGPT2	angiopoietin 2	305.743	544.345	-1.7804
TMEM37	transmembrane protein 37	83.4627	148.913	-1.78418
DOK7	docking protein 7	490.618	882.986	-1.79974
ASTL	astacin-like metallo-endopeptidase (M12	76.8471	139.018	-1.80902
A2ML1	alpha-2-macroglobulin-like 1	238.471	438.194	-1.83752
IAPP	islet amyloid polypeptide	57.3534	108.042	-1.88379
KCNJ8	potassium inwardly-rectifying channel, s	226.993	511.206	-2.25208
KRTAP17-1	keratin associated protein 17-1	126.641	361.282	-2.8528
MAGEA6	melanoma antigen family A, 6	43.2258	134.847	-3.1196
HHIPL2	HHIP-like 2	113.066	409.596	-3.62261
MEGF11	multiple EGF-like-domains 11	42.3956	171.645	-4.04864
GLI1	GLI family zinc finger 1	195.492	1744.41	-8.92318

[truncated: 5 more sheets: c, d, e, f, g]
