# Supplementary material for: Unique and overlapping GLI1 and GLI2 transcriptional targets in neoplastic chondrocytes
Source: PLoS One. 2019 Jan 29;14(1):e0211333. doi: 10.1371/journal.pone.0211333 (PMC6350985; doi:10.1371/journal.pone.0211333)
Supplement: S3 Table — (XLSX) [file pone.0211333.s007.xlsx]

## Sheet: 1 G1BR-CInteract (set l)
chromosome	startPosition	endPosition
chr1	978955	979455
chr1	1809701	1810201
chr1	2078479	2078979
chr1	2258600	2259100
chr1	2464627	2465127
chr1	4019175	4019675
chr1	4382713	4383213
chr1	4432821	4433321
chr1	4989955	4990455
chr1	4990956	4991456
chr1	5994632	5995132
chr1	6093055	6093555
chr1	6406001	6406501
chr1	6504912	6505412
chr1	6635433	6635933
chr1	7136376	7136876
chr1	7262188	7262688
chr1	7287944	7288444
chr1	7624830	7625330
chr1	7738903	7739403
chr1	8263921	8264421
chr1	8780271	8780771
chr1	8851072	8851572
chr1	9495059	9495559
chr1	9688601	9689101
chr1	9828313	9828813
chr1	10436505	10437005
chr1	10529585	10530085
chr1	10588820	10589320
chr1	10599622	10600122
chr1	10615490	10615990
chr1	10732456	10732956
chr1	10746565	10747065
chr1	10918338	10918838
chr1	10941449	10941949
chr1	11161646	11162146
chr1	11297559	11298059
chr1	11399004	11399504
chr1	11585122	11585622
chr1	11610217	11610717
chr1	11914808	11915308
chr1	11965610	11966110
chr1	12127275	12127775
chr1	12443400	12443900
chr1	12471531	12472031
chr1	12510819	12511319
chr1	13840300	13840800
chr1	14021372	14021872
chr1	14781294	14781794
chr1	15457294	15457794
chr1	15647275	15647775
chr1	15748441	15748941
chr1	15778947	15779447
chr1	15841540	15842040
chr1	16070940	16071440
chr1	16153087	16153587
chr1	16449103	16449603
chr1	16794920	16795420
chr1	16827023	16827523
chr1	16840515	16841015
chr1	16950588	16951088
chr1	17023554	17024054
chr1	17057091	17057591
chr1	17220303	17220803
chr1	17292134	17292634
chr1	17534875	17535375
chr1	17681720	17682220
chr1	17977533	17978033
chr1	18444396	18444896
chr1	18484657	18485157
chr1	18609354	18609854
chr1	18742603	18743103
chr1	18950909	18951409
chr1	18965406	18965906
chr1	19043694	19044194
chr1	19397933	19398433
chr1	19465568	19466068
chr1	19491249	19491749
chr1	19529879	19530379
chr1	19562841	19563341
chr1	19659974	19660474
chr1	19672869	19673369
chr1	20023832	20024332
chr1	20690831	20691331
chr1	21110187	21110687
chr1	22051577	22052077
chr1	22211408	22211908
chr1	22905655	22906155
chr1	23806738	23807238
chr1	24110466	24110966
chr1	24132675	24133175
chr1	24637085	24637585
chr1	24667061	24667561
chr1	24840181	24840681
chr1	25411915	25412415
chr1	25569287	25569787
chr1	26028231	26028731
chr1	26649214	26649714
chr1	26888742	26889242
chr1	27632991	27633491
chr1	27680805	27681305
chr1	27728772	27729272
chr1	27754021	27754521
chr1	27809038	27809538
chr1	27886845	27887345
chr1	28582797	28583297
chr1	28589425	28589925
chr1	28679358	28679858
chr1	28945092	28945592
chr1	29187197	29187697
chr1	29284241	29284741
chr1	29634907	29635407
chr1	30028201	30028701
chr1	30124681	30125181
chr1	31501244	31501744
chr1	32032777	32033277
chr1	32041942	32042442
chr1	32224313	32224813
chr1	32797960	32798460
chr1	33354450	33354950
chr1	33376719	33377219
chr1	33918563	33919063
chr1	35124877	35125377
chr1	35153696	35154196
chr1	35395764	35396264
chr1	35925968	35926468
chr1	36424858	36425358
chr1	36439646	36440146
chr1	36449950	36450450
chr1	36592721	36593221
chr1	36914353	36914853
chr1	37412587	37413087
chr1	37715125	37715625
chr1	38058292	38058792
chr1	38572291	38572791
chr1	39148856	39149356
chr1	39204402	39204902
chr1	39590817	39591317
chr1	39632096	39632596
chr1	39830736	39831236
chr1	39900037	39900537
chr1	41020408	41020908
chr1	41602321	41602821
chr1	42373486	42373986
chr1	42473682	42474182
chr1	42680088	42680588
chr1	42724531	42725031
chr1	42794874	42795374
chr1	42912706	42913206
chr1	43278897	43279397
chr1	43367598	43368098
chr1	43497265	43497765
chr1	43542524	43543024
chr1	43828091	43828591
chr1	43977505	43978005
chr1	44187633	44188133
chr1	44389227	44389727
chr1	44436450	44436950
chr1	44693275	44693775
chr1	44700162	44700662
chr1	44718446	44718946
chr1	45119701	45120201
chr1	45459897	45460397
chr1	45708044	45708544
chr1	46050197	46050697
chr1	46073255	46073755
chr1	46534667	46535167
chr1	46865826	46866326
chr1	46933709	46934209
chr1	46994633	46995133
chr1	47025148	47025648
chr1	47174093	47174593
chr1	48056623	48057123
chr1	48197009	48197509
chr1	49145886	49146386
chr1	51008067	51008567
chr1	51436614	51437114
chr1	51689063	51689563
chr1	51963769	51964269
chr1	52151832	52152332
chr1	52528428	52528928
chr1	52898723	52899223
chr1	53024726	53025226
chr1	53114452	53114952
chr1	53727226	53727726
chr1	54005332	54005832
chr1	54634000	54634500
chr1	54644568	54645068
chr1	54818068	54818568
chr1	54845026	54845526
chr1	55037668	55038168
chr1	55473437	55473937
chr1	55645481	55645981
chr1	57676102	57676602
chr1	57805114	57805614
chr1	58571493	58571993
chr1	59195395	59195895
chr1	59234858	59235358
chr1	59318456	59318956
chr1	59380855	59381355
chr1	59399891	59400391
chr1	59756343	59756843
chr1	59830880	59831380
chr1	59966338	59966838
chr1	61299099	61299599
chr1	61390604	61391104
chr1	61550504	61551004
chr1	61557612	61558112
chr1	61907326	61907826
chr1	62027481	62027981
chr1	62071303	62071803
chr1	62937572	62938072
chr1	62990288	62990788
chr1	63715772	63716272
chr1	63792172	63792672
chr1	64386091	64386591
chr1	64419279	64419779
chr1	65323635	65324135
chr1	65404140	65404640
chr1	65433871	65434371
chr1	68297527	68298027
chr1	68932025	68932525
chr1	70286535	70287035
chr1	71151509	71152009
chr1	71215344	71215844
chr1	71505974	71506474
chr1	74796653	74797153
chr1	76236230	76236730
chr1	77726832	77727332
chr1	78155878	78156378
chr1	78506347	78506847
chr1	79969052	79969552
chr1	82952567	82953067
chr1	84568435	84568935
chr1	85361528	85362028
chr1	85981898	85982398
chr1	86772704	86773204
chr1	87435634	87436134
chr1	87637844	87638344
chr1	87942549	87943049
chr1	88029163	88029663
chr1	88745228	88745728
chr1	88842395	88842895
chr1	88979200	88979700
chr1	89272877	89273377
chr1	89993265	89993765
chr1	90274853	90275353
chr1	90279781	90280281
chr1	90286383	90286883
chr1	90823411	90823911
chr1	90857830	90858330
chr1	91179178	91179678
chr1	91274716	91275216
chr1	92359714	92360214
chr1	93111682	93112182
chr1	93303153	93303653
chr1	93687298	93687798
chr1	93773871	93774371
chr1	94202722	94203222
chr1	94786299	94786799
chr1	94891586	94892086
chr1	95672766	95673266
chr1	95721218	95721718
chr1	95867134	95867634
chr1	97738887	97739387
chr1	98411252	98411752
chr1	100299611	100300111
chr1	100431144	100431644
chr1	100976985	100977485
chr1	101707574	101708074
chr1	107310078	107310578
chr1	108060471	108060971
chr1	108153378	108153878
chr1	108262963	108263463
chr1	108577512	108578012
chr1	108639578	108640078
chr1	109387734	109388234
chr1	109408017	109408517
chr1	109642620	109643120
chr1	109823759	109824259
chr1	110004682	110005182
chr1	110088848	110089348
chr1	110612763	110613263
chr1	110886197	110886697
chr1	110897224	110897724
chr1	111037473	111037973
chr1	111223552	111224052
chr1	111289236	111289736
chr1	112010250	112010750
chr1	112166882	112167382
chr1	112192157	112192657
chr1	112544389	112544889
chr1	112795655	112796155
chr1	112801634	112802134
chr1	113059286	113059786
chr1	113201674	113202174
chr1	113525643	113526143
chr1	113686428	113686928
chr1	114329515	114330015
chr1	114637471	114637971
chr1	115228308	115228808
chr1	115260116	115260616
chr1	115486124	115486624
chr1	115715499	115715999
chr1	115849193	115849693
chr1	115971935	115972435
chr1	115997702	115998202
chr1	116162248	116162748
chr1	116260810	116261310
chr1	116519082	116519582
chr1	116663310	116663810
chr1	116699491	116699991
chr1	116798386	116798886
chr1	116987347	116987847
chr1	117081291	117081791
chr1	117091833	117092333
chr1	117368685	117369185
chr1	117877897	117878397
chr1	118131405	118131905
chr1	118885174	118885674
chr1	119694131	119694631
chr1	119803083	119803583
chr1	119860990	119861490
chr1	120309372	120309872
chr1	120324435	120324935
chr1	120324589	120325089
chr1	145217816	145218316
chr1	145238680	145239180
chr1	145601628	145602128
chr1	146650844	146651344
chr1	147225106	147225606
chr1	147254294	147254794
chr1	147374513	147375013
chr1	148252101	148252601
chr1	149867213	149867713
chr1	150086711	150087211
chr1	150748151	150748651
chr1	150982715	150983215
chr1	151010163	151010663
chr1	151188188	151188688
chr1	151285537	151286037
chr1	151327008	151327508
chr1	151436459	151436959
chr1	151522415	151522915
chr1	151611324	151611824
chr1	151748272	151748772
chr1	152093934	152094434
chr1	152139706	152140206
chr1	153582115	153582615
chr1	153648914	153649414
chr1	154610277	154610777
chr1	154619507	154620007
chr1	155024594	155025094
chr1	155186313	155186813
chr1	155266939	155267439
chr1	155629815	155630315
chr1	155645900	155646400
chr1	155924796	155925296
chr1	156242665	156243165
chr1	156651592	156652092
chr1	156745546	156746046
chr1	157156389	157156889
chr1	157360379	157360879
chr1	159918852	159919352
chr1	160157554	160158054
chr1	160236226	160236726
chr1	161142682	161143182
chr1	161229772	161230272
chr1	161650529	161651029
chr1	161917457	161917957
chr1	163090488	163090988
chr1	163348278	163348778
chr1	164157852	164158352
chr1	164762749	164763249
chr1	164935452	164935952
chr1	165124319	165124819
chr1	167818953	167819453
chr1	168172592	168173092
chr1	168293838	168294338
chr1	168338851	168339351
chr1	168489750	168490250
chr1	168724266	168724766
chr1	169099090	169099590
chr1	169719233	169719733
chr1	169880898	169881398
chr1	170489574	170490074
chr1	170558822	170559322
chr1	172373395	172373895
chr1	173382339	173382839
chr1	173615921	173616421
chr1	175180207	175180707
chr1	175271725	175272225
chr1	175376346	175376846
chr1	175941422	175941922
chr1	176064936	176065436
chr1	176488342	176488842
chr1	176928883	176929383
chr1	177414452	177414952
chr1	178901209	178901709
chr1	179110640	179111140
chr1	180552220	180552720
chr1	180660656	180661156
chr1	181252167	181252667
chr1	181867869	181868369
chr1	182141255	182141755
chr1	183083264	183083764
chr1	183131927	183132427
chr1	183149504	183150004
chr1	183151736	183152236
chr1	183176296	183176796
chr1	183229909	183230409
chr1	183293058	183293558
chr1	183441520	183442020
chr1	183851509	183852009
chr1	184388633	184389133
chr1	184980925	184981425
chr1	185086737	185087237
chr1	185139598	185140098
chr1	186360933	186361433
chr1	186487392	186487892
chr1	186917578	186918078
chr1	189206351	189206851
chr1	189587021	189587521
chr1	190591679	190592179
chr1	193110883	193111383
chr1	193439321	193439821
chr1	194433266	194433766
chr1	194496755	194497255
chr1	195477930	195478430
chr1	196853510	196854010
chr1	198266114	198266614
chr1	198904555	198905055
chr1	200054824	200055324
chr1	200496406	200496906
chr1	200866801	200867301
chr1	200976640	200977140
chr1	201475939	201476439
chr1	201659458	201659958
chr1	201720159	201720659
chr1	201783548	201784048
chr1	201799039	201799539
chr1	202204519	202205019
chr1	202534113	202534613
chr1	203640920	203641420
chr1	203930911	203931411
chr1	204304194	204304694
chr1	204315624	204316124
chr1	204461576	204462076
chr1	204561869	204562369
chr1	204650734	204651234
chr1	204737323	204737823
chr1	205134572	205135072
chr1	205403925	205404425
chr1	205694154	205694654
chr1	206752960	206753460
chr1	206848440	206848940
chr1	207645122	207645622
chr1	208189004	208189504
chr1	208355697	208356197
chr1	208399507	208400007
chr1	208890385	208890885
chr1	209319448	209319948
chr1	209970957	209971457
chr1	210851876	210852376
chr1	211035530	211036030
chr1	211365140	211365640
chr1	211757078	211757578
chr1	212628283	212628783
chr1	212675405	212675905
chr1	213262564	213263064
chr1	213286627	213287127
chr1	213456939	213457439
chr1	213485812	213486312
chr1	213489778	213490278
chr1	214629648	214630148
chr1	214731094	214731594
chr1	214839966	214840466
chr1	215399443	215399943
chr1	216857344	216857844
chr1	217005590	217006090
chr1	217538194	217538694
chr1	217734059	217734559
chr1	217796332	217796832
chr1	218090626	218091126
chr1	218468798	218469298
chr1	218520660	218521160
chr1	218831110	218831610
chr1	219409019	219409519
chr1	221954433	221954933
chr1	222070502	222071002
chr1	222697435	222697935
chr1	222832355	222832855
chr1	223549325	223549825
chr1	224074750	224075250
chr1	224362897	224363397
chr1	224797615	224798115
chr1	224975047	224975547
chr1	225058254	225058754
chr1	225946726	225947226
chr1	226095939	226096439
chr1	226280599	226281099
chr1	226393049	226393549
chr1	227366426	227366926
chr1	228421486	228421986
chr1	228551420	228551920
chr1	229528591	229529091
chr1	229584958	229585458
chr1	230057238	230057738
chr1	231324219	231324719
chr1	231449046	231449546
chr1	232313960	232314460
chr1	232321138	232321638
chr1	232767071	232767571
chr1	232830572	232831072
chr1	233231819	233232319
chr1	234495335	234495835
chr1	234700501	234701001
chr1	234835627	234836127
chr1	235063225	235063725
chr1	235246434	235246934
chr1	235290282	235290782
chr1	236150804	236151304
chr1	236167116	236167616
chr1	236390891	236391391
chr1	236802209	236802709
chr1	240628698	240629198
chr1	240644030	240644530
chr1	241875852	241876352
chr1	243374977	243375477
chr1	243381410	243381910
chr1	243606868	243607368
chr1	243649855	243650355
chr1	244427986	244428486
chr1	244526421	244526921
chr1	245007825	245008325
chr1	245019672	245020172
chr1	245549147	245549647
chr1	245950071	245950571
chr1	246055424	246055924
chr1	246193257	246193757
chr1	247808314	247808814
chr1	247833490	247833990
chr1	248885620	248886120
chr1	249175428	249175928
chr10	693783	694283
chr10	1237050	1237550
chr10	1527573	1528073
chr10	2434281	2434781
chr10	2759079	2759579
chr10	3322126	3322626
chr10	3690698	3691198
chr10	4174333	4174833
chr10	5031128	5031628
chr10	5463980	5464480
chr10	5505522	5506022
chr10	5611022	5611522
chr10	5762254	5762754
chr10	5959458	5959958
chr10	5962391	5962891
chr10	6496485	6496985
chr10	6754617	6755117
chr10	7449538	7450038
chr10	7836253	7836753
chr10	7984679	7985179
chr10	7986589	7987089
chr10	8007337	8007837
chr10	8200577	8201077
chr10	8262000	8262500
chr10	8287140	8287640
chr10	8376627	8377127
chr10	9122812	9123312
chr10	11659946	11660446
chr10	12133669	12134169
chr10	12401208	12401708
chr10	12961721	12962221
chr10	13328384	13328884
chr10	13330285	13330785
chr10	13592038	13592538
chr10	13851465	13851965
chr10	13885882	13886382
chr10	13963991	13964491
chr10	13972980	13973480
chr10	15651330	15651830
chr10	16807190	16807690
chr10	16859051	16859551
chr10	17203306	17203806
chr10	18796053	18796553
chr10	20101532	20102032
chr10	21130853	21131353
chr10	21437059	21437559
chr10	21841736	21842236
chr10	22142383	22142883
chr10	22614379	22614879
chr10	22887283	22887783
chr10	24797155	24797655
chr10	25014053	25014553
chr10	25051065	25051565
chr10	27001734	27002234
chr10	28399997	28400497
chr10	28959785	28960285
chr10	29052547	29053047
chr10	29191507	29192007
chr10	29541841	29542341
chr10	29565486	29565986
chr10	29567511	29568011
chr10	29742681	29743181
chr10	29759198	29759698
chr10	30843384	30843884
chr10	32289875	32290375
chr10	32323510	32324010
chr10	33382276	33382776
chr10	33409148	33409648
chr10	33532010	33532510
chr10	34012890	34013390
chr10	34578510	34579010
chr10	35681235	35681735
chr10	35987550	35988050
chr10	37622499	37622999
chr10	38208901	38209401
chr10	42966652	42967152
chr10	43483245	43483745
chr10	43513230	43513730
chr10	43675979	43676479
chr10	43719635	43720135
chr10	45386880	45387380
chr10	45675856	45676356
chr10	45731056	45731556
chr10	45961680	45962180
chr10	48499289	48499789
chr10	48604060	48604560
chr10	49475278	49475778
chr10	49546210	49546710
chr10	50004623	50005123
chr10	50377596	50378096
chr10	50811512	50812012
chr10	50835467	50835967
chr10	50954207	50954707
chr10	51501679	51502179
chr10	52156908	52157408
chr10	55568401	55568901
chr10	59918503	59919003
chr10	59938949	59939449
chr10	60657900	60658400
chr10	60716600	60717100
chr10	61316625	61317125
chr10	61791379	61791879
chr10	62036127	62036627
chr10	62571026	62571526
chr10	63625873	63626373
chr10	63924604	63925104
chr10	63926167	63926667
chr10	63942304	63942804
chr10	64254233	64254733
chr10	64555947	64556447
chr10	64904693	64905193
chr10	65100992	65101492
chr10	65346707	65347207
chr10	65734901	65735401
chr10	66096987	66097487
chr10	66379044	66379544
chr10	67767041	67767541
chr10	67853641	67854141
chr10	69381023	69381523
chr10	71534508	71535008
chr10	71604563	71605063
chr10	71853796	71854296
chr10	71880178	71880678
chr10	72056643	72057143
chr10	72526549	72527049
chr10	72714009	72714509
chr10	73504759	73505259
chr10	73538956	73539456
chr10	73988077	73988577
chr10	74115823	74116323
chr10	74450931	74451431
chr10	75798565	75799065
chr10	76041842	76042342
chr10	76046888	76047388
chr10	76065057	76065557
chr10	76434652	76435152
chr10	76500865	76501365
chr10	76656249	76656749
chr10	76865168	76865668
chr10	76907280	76907780
chr10	77112723	77113223
chr10	77149653	77150153
chr10	77177157	77177657
chr10	77211759	77212259
chr10	77383310	77383810
chr10	77477734	77478234
chr10	77564462	77564962
chr10	77964944	77965444
chr10	78787833	78788333
chr10	79035508	79036008
chr10	79221571	79222071
chr10	79322974	79323474
chr10	79446420	79446920
chr10	80023688	80024188
chr10	80122950	80123450
chr10	80473812	80474312
chr10	80500256	80500756
chr10	80664252	80664752
chr10	80785428	80785928
chr10	80935480	80935980
chr10	81024582	81025082
chr10	81851207	81851707
chr10	82017216	82017716
chr10	82080011	82080511
chr10	82418049	82418549
chr10	82511589	82512089
chr10	83216210	83216710
chr10	84709858	84710358
chr10	84993477	84993977
chr10	85902885	85903385
chr10	87775464	87775964
chr10	89644075	89644575
chr10	90253268	90253768
chr10	90700929	90701429
chr10	93385852	93386352
chr10	93657792	93658292
chr10	94476764	94477264
chr10	94506093	94506593
chr10	94785871	94786371
chr10	94877366	94877866
chr10	94907062	94907562
chr10	94983429	94983929
chr10	97170409	97170909
chr10	97272706	97273206
chr10	98033062	98033562
chr10	98164167	98164667
chr10	98313973	98314473
chr10	98440186	98440686
chr10	98592732	98593232
chr10	99185958	99186458
chr10	99307216	99307716
chr10	99561727	99562227
chr10	100116916	100117416
chr10	100845380	100845880
chr10	100990390	100990890
chr10	102415413	102415913
chr10	102626745	102627245
chr10	102919420	102919920
chr10	103211547	103212047
chr10	103533645	103534145
chr10	103790759	103791259
chr10	103903507	103904007
chr10	104156221	104156721
chr10	104309674	104310174
chr10	104473543	104474043
chr10	104708776	104709276
chr10	104804932	104805432
chr10	104865188	104865688
chr10	105921570	105922070
chr10	111779085	111779585
chr10	112134126	112134626
chr10	112153199	112153699
chr10	112262051	112262551
chr10	112432767	112433267
chr10	113356679	113357179
chr10	114281483	114281983
chr10	115354649	115355149
chr10	115861288	115861788
chr10	116469887	116470387
chr10	116475966	116476466
chr10	116778415	116778915
chr10	117807958	117808458
chr10	117919920	117920420
chr10	117971521	117972021
chr10	118632207	118632707
chr10	118690543	118691043
chr10	118720645	118721145
chr10	118817458	118817958
chr10	120096029	120096529
chr10	121030768	121031268
chr10	121084833	121085333
chr10	121135577	121136077
chr10	121145625	121146125
chr10	121341175	121341675
chr10	122330368	122330868
chr10	122734441	122734941
chr10	124111653	124112153
chr10	124944423	124944923
chr10	125014282	125014782
chr10	125189507	125190007
chr10	125532448	125532948
chr10	126049177	126049677
chr10	126470534	126471034
chr10	126815264	126815764
chr10	126826781	126827281
chr10	127101089	127101589
chr10	127974848	127975348
chr10	128080286	128080786
chr10	128127103	128127603
chr10	130353340	130353840
chr10	131008801	131009301
chr10	131209228	131209728
chr10	131690965	131691465
chr10	132752643	132753143
chr10	133172658	133173158
chr10	134471425	134471925
chr10	134791401	134791901
chr10	135227619	135228119
chr10	135454728	135455228
chr11	586907	587407
chr11	1752913	1753413
chr11	1898215	1898715
chr11	1931447	1931947
chr11	2598272	2598772
chr11	2688432	2688932
chr11	2883544	2884044
chr11	2893977	2894477
chr11	2972302	2972802
chr11	5042960	5043460
chr11	5460030	5460530
chr11	5884161	5884661
chr11	9033383	9033883
chr11	9378732	9379232
chr11	9597804	9598304
chr11	10514188	10514688
chr11	10758697	10759197
chr11	11162504	11163004
chr11	11845253	11845753
chr11	12188234	12188734
chr11	12572311	12572811
chr11	12700786	12701286
chr11	13250994	13251494
chr11	13282078	13282578
chr11	13344018	13344518
chr11	15329415	15329915
chr11	15871224	15871724
chr11	16041759	16042259
chr11	16240540	16241040
chr11	16376426	16376926
chr11	16397856	16398356
chr11	16442257	16442757
chr11	16633172	16633672
chr11	16943860	16944360
chr11	17095254	17095754
chr11	17990846	17991346
chr11	18539070	18539570
chr11	19097663	19098163
chr11	20020755	20021255
chr11	20623113	20623613
chr11	24426178	24426678
chr11	27199017	27199517
chr11	27791825	27792325
chr11	30877698	30878198
chr11	31060572	31061072
chr11	31822107	31822607
chr11	31959025	31959525
chr11	32052940	32053440
chr11	33413162	33413662
chr11	33942622	33943122
chr11	34190751	34191251
chr11	34546063	34546563
chr11	34604282	34604782
chr11	35026796	35027296
chr11	35167557	35168057
chr11	35586967	35587467
chr11	35589614	35590114
chr11	35784506	35785006
chr11	35831227	35831727
chr11	35913619	35914119
chr11	36790537	36791037
chr11	38363614	38364114
chr11	43576697	43577197
chr11	43579159	43579659
chr11	43704048	43704548
chr11	43848874	43849374
chr11	43918697	43919197
chr11	44032719	44033219
chr11	44076202	44076702
chr11	44654605	44655105
chr11	44732545	44733045
chr11	44766944	44767444
chr11	44811612	44812112
chr11	45338000	45338500
chr11	45916453	45916953
chr11	46257371	46257871
chr11	46378837	46379337
chr11	46522072	46522572
chr11	46650615	46651115
chr11	46760209	46760709
chr11	46969150	46969650
chr11	47192860	47193360
chr11	47261586	47262086
chr11	47379815	47380315
chr11	47504753	47505253
chr11	47600176	47600676
chr11	47656432	47656932
chr11	47660344	47660844
chr11	48362164	48362664
chr11	50227134	50227634
chr11	57293375	57293875
chr11	57338262	57338762
chr11	57531451	57531951
chr11	58386848	58387348
chr11	59120635	59121135
chr11	59511864	59512364
chr11	61293752	61294252
chr11	61347211	61347711
chr11	61372472	61372972
chr11	62174961	62175461
chr11	62349141	62349641
chr11	63309972	63310472
chr11	63656200	63656700
chr11	63867451	63867951
chr11	63889051	63889551
chr11	63949637	63950137
chr11	64080079	64080579
chr11	64135924	64136424
chr11	64477061	64477561
chr11	64645284	64645784
chr11	64885360	64885860
chr11	65300905	65301405
chr11	65333773	65334273
chr11	65381875	65382375
chr11	65904524	65905024
chr11	66338796	66339296
chr11	66391354	66391854
chr11	66412280	66412780
chr11	66912888	66913388
chr11	67297582	67298082
chr11	68419766	68420266
chr11	69039138	69039638
chr11	69044549	69045049
chr11	69191359	69191859
chr11	69313308	69313808
chr11	69495442	69495942
chr11	69535670	69536170
chr11	69586331	69586831
chr11	69809180	69809680
chr11	70319736	70320236
chr11	70352794	70353294
chr11	70737612	70738112
chr11	71032759	71033259
chr11	71169646	71170146
chr11	71645444	71645944
chr11	71683823	71684323
chr11	71777461	71777961
chr11	71892422	71892922
chr11	72047758	72048258
chr11	72158778	72159278
chr11	72385288	72385788
chr11	72443420	72443920
chr11	72460107	72460607
chr11	72742360	72742860
chr11	73098464	73098964
chr11	73381731	73382231
chr11	74038038	74038538
chr11	74564165	74564665
chr11	74571503	74572003
chr11	74872620	74873120
chr11	75003952	75004452
chr11	75215025	75215525
chr11	75743298	75743798
chr11	75901930	75902430
chr11	76269764	76270264
chr11	76439950	76440450
chr11	76844166	76844666
chr11	77782710	77783210
chr11	77898800	77899300
chr11	78114768	78115268
chr11	78605812	78606312
chr11	78857791	78858291
chr11	80031592	80032092
chr11	80473950	80474450
chr11	82893219	82893719
chr11	85336992	85337492
chr11	86352814	86353314
chr11	87029031	87029531
chr11	87858288	87858788
chr11	91127685	91128185
chr11	92820605	92821105
chr11	93250018	93250518
chr11	94172582	94173082
chr11	94214646	94215146
chr11	94499923	94500423
chr11	94663652	94664152
chr11	94860849	94861349
chr11	95434437	95434937
chr11	95662863	95663363
chr11	97020397	97020897
chr11	100549147	100549647
chr11	102232215	102232715
chr11	102844416	102844916
chr11	102926834	102927334
chr11	102957018	102957518
chr11	104305651	104306151
chr11	106774873	106775373
chr11	108041323	108041823
chr11	108568914	108569414
chr11	108610886	108611386
chr11	109849187	109849687
chr11	111291236	111291736
chr11	111685385	111685885
chr11	111794910	111795410
chr11	111799992	111800492
chr11	112194450	112194950
chr11	113139806	113140306
chr11	113426390	113426890
chr11	113449418	113449918
chr11	114000196	114000696
chr11	114010318	114010818
chr11	114013111	114013611
chr11	114996595	114997095
chr11	115068214	115068714
chr11	115092668	115093168
chr11	115547340	115547840
chr11	115776246	115776746
chr11	115954357	115954857
chr11	116474296	116474796
chr11	116631948	116632448
chr11	117263464	117263964
chr11	117279013	117279513
chr11	117288584	117289084
chr11	117503916	117504416
chr11	118398927	118399427
chr11	118429078	118429578
chr11	118431720	118432220
chr11	118630457	118630957
chr11	118794493	118794993
chr11	118930974	118931474
chr11	118983555	118984055
chr11	119189346	119189846
chr11	119567241	119567741
chr11	119667162	119667662
chr11	119814895	119815395
chr11	120106127	120106627
chr11	120204916	120205416
chr11	120769095	120769595
chr11	120783105	120783605
chr11	120796655	120797155
chr11	121065432	121065932
chr11	122031885	122032385
chr11	124604116	124604616
chr11	124687873	124688373
chr11	125213142	125213642
chr11	125567476	125567976
chr11	125945763	125946263
chr11	126111435	126111935
chr11	126784669	126785169
chr11	127772699	127773199
chr11	128388265	128388765
chr11	129346563	129347063
chr11	130351153	130351653
chr11	130421234	130421734
chr11	130449568	130450068
chr12	212645	213145
chr12	1011179	1011679
chr12	1394196	1394696
chr12	2080532	2081032
chr12	2123126	2123626
chr12	2597656	2598156
chr12	2663294	2663794
chr12	2992195	2992695
chr12	3232173	3232673
chr12	3577164	3577664
chr12	3663735	3664235
chr12	3927382	3927882
chr12	4529992	4530492
chr12	4889731	4890231
chr12	5081766	5082266
chr12	5268255	5268755
chr12	5696629	5697129
chr12	6346705	6347205
chr12	6481868	6482368
chr12	7296174	7296674
chr12	7586959	7587459
chr12	8203345	8203845
chr12	9523861	9524361
chr12	9812019	9812519
chr12	11253750	11254250
chr12	11961578	11962078
chr12	12000156	12000656
chr12	12037957	12038457
chr12	12484790	12485290
chr12	12637786	12638286
chr12	13008198	13008698
chr12	13023579	13024079
chr12	13147767	13148267
chr12	13561354	13561854
chr12	13715257	13715757
chr12	16775238	16775738
chr12	17053988	17054488
chr12	18728360	18728860
chr12	19535496	19535996
chr12	20527045	20527545
chr12	20592505	20593005
chr12	20704187	20704687
chr12	20892871	20893371
chr12	21667223	21667723
chr12	21850741	21851241
chr12	22857839	22858339
chr12	23643018	23643518
chr12	23926164	23926664
chr12	24102441	24102941
chr12	24230006	24230506
chr12	24254755	24255255
chr12	24477523	24478023
chr12	24702060	24702560
chr12	25003100	25003600
chr12	25019828	25020328
chr12	25682319	25682819
chr12	26393006	26393506
chr12	26479923	26480423
chr12	27218589	27219089
chr12	28123535	28124035
chr12	28131796	28132296
chr12	28278115	28278615
chr12	28378385	28378885
chr12	28509686	28510186
chr12	28854156	28854656
chr12	29929641	29930141
chr12	30459734	30460234
chr12	31363235	31363735
chr12	31806619	31807119
chr12	32048593	32049093
chr12	32104440	32104940
chr12	32109268	32109768
chr12	32630795	32631295
chr12	33071111	33071611
chr12	34177776	34178276
chr12	34483214	34483714
chr12	39356492	39356992
chr12	39836526	39837026
chr12	42386673	42387173
chr12	42435146	42435646
chr12	43150358	43150858
chr12	44592732	44593232
chr12	45863088	45863588
chr12	45955771	45956271
chr12	46691432	46691932
chr12	46874512	46875012
chr12	47423483	47423983
chr12	47462580	47463080
chr12	47556788	47557288
chr12	47812686	47813186
chr12	48228305	48228805
chr12	48321492	48321992
chr12	48485126	48485626
chr12	48689527	48690027
chr12	49093225	49093725
chr12	49527555	49528055
chr12	49893636	49894136
chr12	50280828	50281328
chr12	50288104	50288604
chr12	51008075	51008575
chr12	51458272	51458772
chr12	51724898	51725398
chr12	51950683	51951183
chr12	52953580	52954080
chr12	53027409	53027909
chr12	53254552	53255052
chr12	53472786	53473286
chr12	53681244	53681744
chr12	53728506	53729006
chr12	53955116	53955616
chr12	54157260	54157760
chr12	54426289	54426789
chr12	54955727	54956227
chr12	55084007	55084507
chr12	56301631	56302131
chr12	56572540	56573040
chr12	56676152	56676652
chr12	57043079	57043579
chr12	57534146	57534646
chr12	57545757	57546257
chr12	57752827	57753327
chr12	57854666	57855166
chr12	57910023	57910523
chr12	58195523	58196023
chr12	58569296	58569796
chr12	58921057	58921557
chr12	59139998	59140498
chr12	59318906	59319406
chr12	62194456	62194956
chr12	62829158	62829658
chr12	63087371	63087871
chr12	63161874	63162374
chr12	63172614	63173114
chr12	63203460	63203960
chr12	63330791	63331291
chr12	64309305	64309805
chr12	64319039	64319539
chr12	64454864	64455364
chr12	64806434	64806934
chr12	64835472	64835972
chr12	65088625	65089125
chr12	65518500	65519000
chr12	65541266	65541766
chr12	66134734	66135234
chr12	67135521	67136021
chr12	67175322	67175822
chr12	67718475	67718975
chr12	67794230	67794730
chr12	68872928	68873428
chr12	69036444	69036944
chr12	69544317	69544817
chr12	69816192	69816692
chr12	70052243	70052743
chr12	70059110	70059610
chr12	70077685	70078185
chr12	70371187	70371687
chr12	71039114	71039614
chr12	71127571	71128071
chr12	71171194	71171694
chr12	71508957	71509457
chr12	73779668	73780168
chr12	74298225	74298725
chr12	74552220	74552720
chr12	74728378	74728878
chr12	75208748	75209248
chr12	76241973	76242473
chr12	76242150	76242650
chr12	76693146	76693646
chr12	76940333	76940833
chr12	79835285	79835785
chr12	80181003	80181503
chr12	80427205	80427705
chr12	80581248	80581748
chr12	81166786	81167286
chr12	83176608	83177108
chr12	83336237	83336737
chr12	83448779	83449279
chr12	84277788	84278288
chr12	88984050	88984550
chr12	89743716	89744216
chr12	89891842	89892342
chr12	89936645	89937145
chr12	90006586	90007086
chr12	90074997	90075497
chr12	90552165	90552665
chr12	92388128	92388628
chr12	92429644	92430144
chr12	92605497	92605997
chr12	92685079	92685579
chr12	92927935	92928435
chr12	93002285	93002785
chr12	93527910	93528410
chr12	93768024	93768524
chr12	94470258	94470758
chr12	94680118	94680618
chr12	94709666	94710166
chr12	95011020	95011520
chr12	95881186	95881686
chr12	96100892	96101392
chr12	96675127	96675627
chr12	96707849	96708349
chr12	96740913	96741413
chr12	96748452	96748952
chr12	97413544	97414044
chr12	97783237	97783737
chr12	97849560	97850060
chr12	98017511	98018011
chr12	98568639	98569139
chr12	98980147	98980647
chr12	100330756	100331256
chr12	102176342	102176842
chr12	103209683	103210183
chr12	103854016	103854516
chr12	103921128	103921628
chr12	103990780	103991280
chr12	104053905	104054405
chr12	104131383	104131883
chr12	104699019	104699519
chr12	105343586	105344086
chr12	105391383	105391883
chr12	105857263	105857763
chr12	106038390	106038890
chr12	106142479	106142979
chr12	106233578	106234078
chr12	106542972	106543472
chr12	106665280	106665780
chr12	107968553	107969053
chr12	108696049	108696549
chr12	108960756	108961256
chr12	109990094	109990594
chr12	110140124	110140624
chr12	110419774	110420274
chr12	110671300	110671800
chr12	111045392	111045892
chr12	111207996	111208496
chr12	111815159	111815659
chr12	112603410	112603910
chr12	112768354	112768854
chr12	112772792	112773292
chr12	113099337	113099837
chr12	113491994	113492494
chr12	113554159	113554659
chr12	113690388	113690888
chr12	114046065	114046565
chr12	114463613	114464113
chr12	115149309	115149809
chr12	115937044	115937544
chr12	116125088	116125588
chr12	116335156	116335656
chr12	116737621	116738121
chr12	116780339	116780839
chr12	116792511	116793011
chr12	117008354	117008854
chr12	117043619	117044119
chr12	117239459	117239959
chr12	117911668	117912168
chr12	118231412	118231912
chr12	118575566	118576066
chr12	118614822	118615322
chr12	118839630	118840130
chr12	119428734	119429234
chr12	120386910	120387410
chr12	121195850	121196350
chr12	121419101	121419601
chr12	122185127	122185627
chr12	122185366	122185866
chr12	122370324	122370824
chr12	122705947	122706447
chr12	123108331	123108831
chr12	123224856	123225356
chr12	123345425	123345925
chr12	123376382	123376882
chr12	123814781	123815281
chr12	124351879	124352379
chr12	125198672	125199172
chr12	130598195	130598695
chr12	130598977	130599477
chr12	131479774	131480274
chr12	131544737	131545237
chr12	132603495	132603995
chr12	133429024	133429524
chr12	133454498	133454998
chr13	19526488	19526988
chr13	19808771	19809271
chr13	20359505	20360005
chr13	20365384	20365884
chr13	20967013	20967513
chr13	21239694	21240194
chr13	21367550	21368050
chr13	21495580	21496080
chr13	22806065	22806565
chr13	23800832	23801332
chr13	25091040	25091540
chr13	25131020	25131520
chr13	26410967	26411467
chr13	26440987	26441487
chr13	26794867	26795367
chr13	27071511	27072011
chr13	27912306	27912806
chr13	28380497	28380997
chr13	28481655	28482155
chr13	28958858	28959358
chr13	29208865	29209365
chr13	29398383	29398883
chr13	30110433	30110933
chr13	30172916	30173416
chr13	30597415	30597915
chr13	30810972	30811472
chr13	31567382	31567882
chr13	32646637	32647137
chr13	33820613	33821113
chr13	33930765	33931265
chr13	34874185	34874685
chr13	37593013	37593513
chr13	39397334	39397834
chr13	39560034	39560534
chr13	39627004	39627504
chr13	41121566	41122066
chr13	41551429	41551929
chr13	42198274	42198774
chr13	42658298	42658798
chr13	42809951	42810451
chr13	44677819	44678319
chr13	44771859	44772359
chr13	44813030	44813530
chr13	45149333	45149833
chr13	45404240	45404740
chr13	45548362	45548862
chr13	45829020	45829520
chr13	46349561	46350061
chr13	46611478	46611978
chr13	47048513	47049013
chr13	47393979	47394479
chr13	48968098	48968598
chr13	50569956	50570456
chr13	50630758	50631258
chr13	53350149	53350649
chr13	53546226	53546726
chr13	63171472	63171972
chr13	64592737	64593237
chr13	64864780	64865280
chr13	65513257	65513757
chr13	66019602	66020102
chr13	67507708	67508208
chr13	67621358	67621858
chr13	73634169	73634669
chr13	74617033	74617533
chr13	76108175	76108675
chr13	77836004	77836504
chr13	79916244	79916744
chr13	80297983	80298483
chr13	80350001	80350501
chr13	80910200	80910700
chr13	83622559	83623059
chr13	84949214	84949714
chr13	90465057	90465557
chr13	91299473	91299973
chr13	91578564	91579064
chr13	92048359	92048859
chr13	95333410	95333910
chr13	95337403	95337903
chr13	96059964	96060464
chr13	96934465	96934965
chr13	97552940	97553440
chr13	97793584	97794084
chr13	97843981	97844481
chr13	98685495	98685995
chr13	99314873	99315373
chr13	99479614	99480114
chr13	99490743	99491243
chr13	99885693	99886193
chr13	100514493	100514993
chr13	101316226	101316726
chr13	103474513	103475013
chr13	104540918	104541418
chr13	109444193	109444693
chr13	111033339	111033839
chr13	111299468	111299968
chr13	111524801	111525301
chr13	111537789	111538289
chr13	112904094	112904594
chr13	113426605	113427105
chr13	113431526	113432026
chr13	113515513	113516013
chr13	113623835	113624335
chr13	113685283	113685783
chr13	113775859	113776359
chr13	113948139	113948639
chr13	114067206	114067706
chr13	114319184	114319684
chr13	114757733	114758233
chr13	114886806	114887306
chr13	114901133	114901633
chr13	115049630	115050130
chr14	20757887	20758387
chr14	20765328	20765828
chr14	21445674	21446174
chr14	21602733	21603233
chr14	21757418	21757918
chr14	21907211	21907711
chr14	21909964	21910464
chr14	23052387	23052887
chr14	23305807	23306307
chr14	23406339	23406839
chr14	23521374	23521874
chr14	23819271	23819771
chr14	24024438	24024938
chr14	25521427	25521927
chr14	26932809	26933309
chr14	28159338	28159838
chr14	31212518	31213018
chr14	31364679	31365179
chr14	32788648	32789148
chr14	32853257	32853757
chr14	32941067	32941567
chr14	33127639	33128139
chr14	33450097	33450597
chr14	33632008	33632508
chr14	33901694	33902194
chr14	34262528	34263028
chr14	34410980	34411480
chr14	34428830	34429330
chr14	34682191	34682691
chr14	34778669	34779169
chr14	34825666	34826166
chr14	34986974	34987474
chr14	35073505	35074005
chr14	35421372	35421872
chr14	35556512	35557012
chr14	35703101	35703601
chr14	37155158	37155658
chr14	37157834	37158334
chr14	37287762	37288262
chr14	37351974	37352474
chr14	37777282	37777782
chr14	37932135	37932635
chr14	39635382	39635882
chr14	44239996	44240496
chr14	44798129	44798629
chr14	45402302	45402802
chr14	45845019	45845519
chr14	50429359	50429859
chr14	50454816	50455316
chr14	50617398	50617898
chr14	50666035	50666535
chr14	50999434	50999934
chr14	51077420	51077920
chr14	51345213	51345713
chr14	51830651	51831151
chr14	52119005	52119505
chr14	52768826	52769326
chr14	53236456	53236956
chr14	53319544	53320044
chr14	53464644	53465144
chr14	54469528	54470028
chr14	54644694	54645194
chr14	54849468	54849968
chr14	54892086	54892586
chr14	55012426	55012926
chr14	55750863	55751363
chr14	55897103	55897603
chr14	56101106	56101606
chr14	56617400	56617900
chr14	56977799	56978299
chr14	57187956	57188456
chr14	57749866	57750366
chr14	57791346	57791846
chr14	57853820	57854320
chr14	58575437	58575937
chr14	58627924	58628424
chr14	58674049	58674549
chr14	58928824	58929324
chr14	59142650	59143150
chr14	59589926	59590426
chr14	59655412	59655912
chr14	60042752	60043252
chr14	60451593	60452093
chr14	60792195	60792695
chr14	61344419	61344919
chr14	61503856	61504356
chr14	62028280	62028780
chr14	62188286	62188786
chr14	63873357	63873857
chr14	64351762	64352262
chr14	65265597	65266097
chr14	65380995	65381495
chr14	65878471	65878971
chr14	67006084	67006584
chr14	67401058	67401558
chr14	67860949	67861449
chr14	67893674	67894174
chr14	67896242	67896742
chr14	68030928	68031428
chr14	68385118	68385618
chr14	68468191	68468691
chr14	68677448	68677948
chr14	68689802	68690302
chr14	68699511	68700011
chr14	68721893	68722393
chr14	68810896	68811396
chr14	68882416	68882916
chr14	69070338	69070838
chr14	69131014	69131514
chr14	69241567	69242067
chr14	69538286	69538786
chr14	69840715	69841215
chr14	70086699	70087199
chr14	70136100	70136600
chr14	70334815	70335315
chr14	70465154	70465654
chr14	70925424	70925924
chr14	71724043	71724543
chr14	72949962	72950462
chr14	72994813	72995313
chr14	73568722	73569222
chr14	74209666	74210166
chr14	74290387	74290887
chr14	75046738	75047238
chr14	75384205	75384705
chr14	75517820	75518320
chr14	75667861	75668361
chr14	75744952	75745452
chr14	76427321	76427821
chr14	76964599	76965099
chr14	77395128	77395628
chr14	77613283	77613783
chr14	78081774	78082274
chr14	78226592	78227092
chr14	78776529	78777029
chr14	78829682	78830182
chr14	79968120	79968620
chr14	81276354	81276854
chr14	81843216	81843716
chr14	88360960	88361460
chr14	88969239	88969739
chr14	89251299	89251799
chr14	89743510	89744010
chr14	90698645	90699145
chr14	91349490	91349990
chr14	91939951	91940451
chr14	92214423	92214923
chr14	93751356	93751856
chr14	93861508	93862008
chr14	94776090	94776590
chr14	95511411	95511911
chr14	95835327	95835827
chr14	96326451	96326951
chr14	97131099	97131599
chr14	97423653	97424153
chr14	99684130	99684630
chr14	99830124	99830624
chr14	99974174	99974674
chr14	100148716	100149216
chr14	100406906	100407406
chr14	100741140	100741640
chr14	100805111	100805611
chr14	100868530	100869030
chr14	101066000	101066500
chr14	101287346	101287846
chr14	101333546	101334046
chr14	101378009	101378509
chr14	102712628	102713128
chr14	104990858	104991358
chr14	105119693	105120193
chr14	105122178	105122678
chr14	105356742	105357242
chr14	105641729	105642229
chr14	105939572	105940072
chr14	107259642	107260142
chr15	20594851	20595351
chr15	22926629	22927129
chr15	25210182	25210682
chr15	27816451	27816951
chr15	27834883	27835383
chr15	28202629	28203129
chr15	29462519	29463019
chr15	29720730	29721230
chr15	30010341	30010841
chr15	31200207	31200707
chr15	33314943	33315443
chr15	34295065	34295565
chr15	34454674	34455174
chr15	35359741	35360241
chr15	35411902	35412402
chr15	35967482	35967982
chr15	36045398	36045898
chr15	36500240	36500740
chr15	36676793	36677293
chr15	36799107	36799607
chr15	36861829	36862329
chr15	37133506	37134006
chr15	38084339	38084839
chr15	38124068	38124568
chr15	38169904	38170404
chr15	38372976	38373476
chr15	39591590	39592090
chr15	39703932	39704432
chr15	39941686	39942186
chr15	40587815	40588315
chr15	40880983	40881483
chr15	41037541	41038041
chr15	41293674	41294174
chr15	41363992	41364492
chr15	42437736	42438236
chr15	42966406	42966906
chr15	43108912	43109412
chr15	43356619	43357119
chr15	43413240	43413740
chr15	43498354	43498854
chr15	43812201	43812701
chr15	44200011	44200511
chr15	44304532	44305032
chr15	44315885	44316385
chr15	44963958	44964458
chr15	45428570	45429070
chr15	48487405	48487905
chr15	49184845	49185345
chr15	49572977	49573477
chr15	49600442	49600942
chr15	50288628	50289128
chr15	50450608	50451108
chr15	50644635	50645135
chr15	50842825	50843325
chr15	51668233	51668733
chr15	52385251	52385751
chr15	52415600	52416100
chr15	52554565	52555065
chr15	52662480	52662980
chr15	53468421	53468921
chr15	53558165	53558665
chr15	56589410	56589910
chr15	57022835	57023335
chr15	57528786	57529286
chr15	58148279	58148779
chr15	58229572	58230072
chr15	58324508	58325008
chr15	58463821	58464321
chr15	58507053	58507553
chr15	58831775	58832275
chr15	60303924	60304424
chr15	60417566	60418066
chr15	60496412	60496912
chr15	60652138	60652638
chr15	60987906	60988406
chr15	61513217	61513717
chr15	62399055	62399555
chr15	62416475	62416975
chr15	63141155	63141655
chr15	63275066	63275566
chr15	63462899	63463399
chr15	63479073	63479573
chr15	63519293	63519793
chr15	63621659	63622159
chr15	63776154	63776654
chr15	63800473	63800973
chr15	64647013	64647513
chr15	64753921	64754421
chr15	64879499	64879999
chr15	64991019	64991519
chr15	65105452	65105952
chr15	65420603	65421103
chr15	66114512	66115012
chr15	66734220	66734720
chr15	66788715	66789215
chr15	66955330	66955830
chr15	67399567	67400067
chr15	68402619	68403119
chr15	68441135	68441635
chr15	68465343	68465843
chr15	68523673	68524173
chr15	68601930	68602430
chr15	68627975	68628475
chr15	69463065	69463565
chr15	69475324	69475824
chr15	69717906	69718406
chr15	69957438	69957938
chr15	69977111	69977611
chr15	70354212	70354712
chr15	70445945	70446445
chr15	70453559	70454059
chr15	70604366	70604866
chr15	70764292	70764792
chr15	71300452	71300952
chr15	71681130	71681630
chr15	72231460	72231960
chr15	72669831	72670331
chr15	73628947	73629447
chr15	73765240	73765740
chr15	74106917	74107417
chr15	74194340	74194840
chr15	74451518	74452018
chr15	74464146	74464646
chr15	74551521	74552021
chr15	74766822	74767322
chr15	74798281	74798781
chr15	75323096	75323596
chr15	75357739	75358239
chr15	75814164	75814664
chr15	76134343	76134843
chr15	76371103	76371603
chr15	76443115	76443615
chr15	77339966	77340466
chr15	77834014	77834514
chr15	77836323	77836823
chr15	77942571	77943071
chr15	77991816	77992316
chr15	78281572	78282072
chr15	78559217	78559717
chr15	78831149	78831649
chr15	78947421	78947921
chr15	81132800	81133300
chr15	81489220	81489720
chr15	83240409	83240909
chr15	83477238	83477738
chr15	83572167	83572667
chr15	83951819	83952319
chr15	85312080	85312580
chr15	85566509	85567009
chr15	85957265	85957765
chr15	86375419	86375919
chr15	87381087	87381587
chr15	88038444	88038944
chr15	88539466	88539966
chr15	88663293	88663793
chr15	89224029	89224529
chr15	89629490	89629990
chr15	90019732	90020232
chr15	90049585	90050085
chr15	90172210	90172710
chr15	90281513	90282013
chr15	90298609	90299109
chr15	90405865	90406365
chr15	90733806	90734306
chr15	90908160	90908660
chr15	91399821	91400321
chr15	91865568	91866068
chr15	92316684	92317184
chr15	92385177	92385677
chr15	92437132	92437632
chr15	92451492	92451992
chr15	92486303	92486803
chr15	94500070	94500570
chr15	95830788	95831288
chr15	95867102	95867602
chr15	96315857	96316357
chr15	96420634	96421134
chr15	96915902	96916402
chr15	97060776	97061276
chr15	97083495	97083995
chr15	98441089	98441589
chr15	98448815	98449315
chr15	98460329	98460829
chr15	98808065	98808565
chr15	99030320	99030820
chr15	99042904	99043404
chr15	99568790	99569290
chr15	100246834	100247334
chr15	100468385	100468885
chr15	101258044	101258544
chr15	102147287	102147787
chr16	1416559	1417059
chr16	2858074	2858574
chr16	3078011	3078511
chr16	3601793	3602293
chr16	3796220	3796720
chr16	4244585	4245085
chr16	4561191	4561691
chr16	4809879	4810379
chr16	4867334	4867834
chr16	4932974	4933474
chr16	4937035	4937535
chr16	5097718	5098218
chr16	6653467	6653967
chr16	6823529	6824029
chr16	7715593	7716093
chr16	8149218	8149718
chr16	8539070	8539570
chr16	9177311	9177811
chr16	9319937	9320437
chr16	9655466	9655966
chr16	10781248	10781748
chr16	11098792	11099292
chr16	11346030	11346530
chr16	11628530	11629030
chr16	11662943	11663443
chr16	11791133	11791633
chr16	11825344	11825844
chr16	11924044	11924544
chr16	12486668	12487168
chr16	13501665	13502165
chr16	14016876	14017376
chr16	14431924	14432424
chr16	14619262	14619762
chr16	15640711	15641211
chr16	15761480	15761980
chr16	15999989	16000489
chr16	16219514	16220014
chr16	16898421	16898921
chr16	17333077	17333577
chr16	17568051	17568551
chr16	19199972	19200472
chr16	19769392	19769892
chr16	19844159	19844659
chr16	19942945	19943445
chr16	20069402	20069902
chr16	20168791	20169291
chr16	20803710	20804210
chr16	22139487	22139987
chr16	23511974	23512474
chr16	23589011	23589511
chr16	23719831	23720331
chr16	23808082	23808582
chr16	23944723	23945223
chr16	24081460	24081960
chr16	24610469	24610969
chr16	24805611	24806111
chr16	24928741	24929241
chr16	25060236	25060736
chr16	26132295	26132795
chr16	26619152	26619652
chr16	26962433	26962933
chr16	27341763	27342263
chr16	27709629	27710129
chr16	27769508	27770008
chr16	27794716	27795216
chr16	29321388	29321888
chr16	29666224	29666724
chr16	29697966	29698466
chr16	30387752	30388252
chr16	30445336	30445836
chr16	30899247	30899747
chr16	31122910	31123410
chr16	31345199	31345699
chr16	33939687	33940187
chr16	47246617	47247117
chr16	47761612	47762112
chr16	48144342	48144842
chr16	48913287	48913787
chr16	49036955	49037455
chr16	49503819	49504319
chr16	49886739	49887239
chr16	50149826	50150326
chr16	50197356	50197856
chr16	50312637	50313137
chr16	50467469	50467969
chr16	50582303	50582803
chr16	51277914	51278414
chr16	53644842	53645342
chr16	54134748	54135248
chr16	54445530	54446030
chr16	54546480	54546980
chr16	54666771	54667271
chr16	56435413	56435913
chr16	56715875	56716375
chr16	56851489	56851989
chr16	57165178	57165678
chr16	57302261	57302761
chr16	57390540	57391040
chr16	57705101	57705601
chr16	57706440	57706940
chr16	58070594	58071094
chr16	58083510	58084010
chr16	58548329	58548829
chr16	58622580	58623080
chr16	58662797	58663297
chr16	60387689	60388189
chr16	62629501	62630001
chr16	66635980	66636480
chr16	66764806	66765306
chr16	66770890	66771390
chr16	66904041	66904541
chr16	66974101	66974601
chr16	67135901	67136401
chr16	67182222	67182722
chr16	68216087	68216587
chr16	68229078	68229578
chr16	68300048	68300548
chr16	68546621	68547121
chr16	68798508	68799008
chr16	68822628	68823128
chr16	69230886	69231386
chr16	69595218	69595718
chr16	69746369	69746869
chr16	69800726	69801226
chr16	70728877	70729377
chr16	70818457	70818957
chr16	70885145	70885645
chr16	70900019	70900519
chr16	71012026	71012526
chr16	71254666	71255166
chr16	71702007	71702507
chr16	72263896	72264396
chr16	72291856	72292356
chr16	72496619	72497119
chr16	72996877	72997377
chr16	73021937	73022437
chr16	73412368	73412868
chr16	73431918	73432418
chr16	73466962	73467462
chr16	74308731	74309231
chr16	74753609	74754109
chr16	74777747	74778247
chr16	74981486	74981986
chr16	75070719	75071219
chr16	75322412	75322912
chr16	75468474	75468974
chr16	76377056	76377556
chr16	77622864	77623364
chr16	77649909	77650409
chr16	78058191	78058691
chr16	78325926	78326426
chr16	78501169	78501669
chr16	78631415	78631915
chr16	79099930	79100430
chr16	79111187	79111687
chr16	79131658	79132158
chr16	79359373	79359873
chr16	80731416	80731916
chr16	80771283	80771783
chr16	80799452	80799952
chr16	80866121	80866621
chr16	80971408	80971908
chr16	81041829	81042329
chr16	81154856	81155356
chr16	81173598	81174098
chr16	81550756	81551256
chr16	81765717	81766217
chr16	82264525	82265025
chr16	82689390	82689890
chr16	83415318	83415818
chr16	83949834	83950334
chr16	84080697	84081197
chr16	84304764	84305264
chr16	84321228	84321728
chr16	85010957	85011457
chr16	85990062	85990562
chr16	86186387	86186887
chr16	86404128	86404628
chr16	86981944	86982444
chr16	87184855	87185355
chr16	87788635	87789135
chr16	87869927	87870427
chr16	88313537	88314037
chr16	88456918	88457418
chr16	88624492	88624992
chr16	88668300	88668800
chr16	89897644	89898144
chr16	90151927	90152427
chr17	242133	242633
chr17	789407	789907
chr17	965788	966288
[truncated: 3,305 more rows]

## Sheet: 2 G2BR-CInteract (set k)
chromosome	startPosition	endPosition
chr1	724869	725369
chr1	1232624	1233124
chr1	1243857	1244357
chr1	1317475	1317975
chr1	2219746	2220246
chr1	2391734	2392234
chr1	3084858	3085358
chr1	3129269	3129769
chr1	3180688	3181188
chr1	3191496	3191996
chr1	3234377	3234877
chr1	3284407	3284907
chr1	3490121	3490621
chr1	4980029	4980529
chr1	5558116	5558616
chr1	6052601	6053101
chr1	6261298	6261798
chr1	6931204	6931704
chr1	7490889	7491389
chr1	7593991	7594491
chr1	7763973	7764473
chr1	7879158	7879658
chr1	7987972	7988472
chr1	7992347	7992847
chr1	8084895	8085395
chr1	8116689	8117189
chr1	8479412	8479912
chr1	8615150	8615650
chr1	8615316	8615816
chr1	8825958	8826458
chr1	9285166	9285666
chr1	9402074	9402574
chr1	9444705	9445205
chr1	9531749	9532249
chr1	9943811	9944311
chr1	9970051	9970551
chr1	10215188	10215688
chr1	10269941	10270441
chr1	10344909	10345409
chr1	10478897	10479397
chr1	10583761	10584261
chr1	10591486	10591986
chr1	10766579	10767079
chr1	10851479	10851979
chr1	11039368	11039868
chr1	11399890	11400390
chr1	11751303	11751803
chr1	11762291	11762791
chr1	11762411	11762911
chr1	11859241	11859741
chr1	12345407	12345907
chr1	12421113	12421613
chr1	14343321	14343821
chr1	14345412	14345912
chr1	14918394	14918894
chr1	14928170	14928670
chr1	15129600	15130100
chr1	15502250	15502750
chr1	15736446	15736946
chr1	15801763	15802263
chr1	16918849	16919349
chr1	17008032	17008532
chr1	17104150	17104650
chr1	17196448	17196948
chr1	17201346	17201846
chr1	18061588	18062088
chr1	18074147	18074647
chr1	19166979	19167479
chr1	19360384	19360884
chr1	19404596	19405096
chr1	19455255	19455755
chr1	20171911	20172411
chr1	20257028	20257528
chr1	20813106	20813606
chr1	20931084	20931584
chr1	21174937	21175437
chr1	21175715	21176215
chr1	21355619	21356119
chr1	21594048	21594548
chr1	22275740	22276240
chr1	22405761	22406261
chr1	22591230	22591730
chr1	22789944	22790444
chr1	22842780	22843280
chr1	23374959	23375459
chr1	23406909	23407409
chr1	23612481	23612981
chr1	23641720	23642220
chr1	23748582	23749082
chr1	24111778	24112278
chr1	24275146	24275646
chr1	24704955	24705455
chr1	25410069	25410569
chr1	26121582	26122082
chr1	26177790	26178290
chr1	26206606	26207106
chr1	26259498	26259998
chr1	26401605	26402105
chr1	26597397	26597897
chr1	26704411	26704911
chr1	26905945	26906445
chr1	26936813	26937313
chr1	27027535	27028035
chr1	27470309	27470809
chr1	27475727	27476227
chr1	27503302	27503802
chr1	27561550	27562050
chr1	27651601	27652101
chr1	27756173	27756673
chr1	27808285	27808785
chr1	27840107	27840607
chr1	27893836	27894336
chr1	27926806	27927306
chr1	27928755	27929255
chr1	28157974	28158474
chr1	28394957	28395457
chr1	28586480	28586980
chr1	28694816	28695316
chr1	28807695	28808195
chr1	28929878	28930378
chr1	29140739	29141239
chr1	29695061	29695561
chr1	30307399	30307899
chr1	30322237	30322737
chr1	31444286	31444786
chr1	31837542	31838042
chr1	32119953	32120453
chr1	32542075	32542575
chr1	32646887	32647387
chr1	33009162	33009662
chr1	33228841	33229341
chr1	33240247	33240747
chr1	33639841	33640341
chr1	33833304	33833804
chr1	34035451	34035951
chr1	34947085	34947585
chr1	34993431	34993931
chr1	35372876	35373376
chr1	35383332	35383832
chr1	35846623	35847123
chr1	36213673	36214173
chr1	36232598	36233098
chr1	36324677	36325177
chr1	36377023	36377523
chr1	36432351	36432851
chr1	36607700	36608200
chr1	36772188	36772688
chr1	36989427	36989927
chr1	37370151	37370651
chr1	37500776	37501276
chr1	37773362	37773862
chr1	37861173	37861673
chr1	37959475	37959975
chr1	38020762	38021262
chr1	38324822	38325322
chr1	38384121	38384621
chr1	38445492	38445992
chr1	38561126	38561626
chr1	38581331	38581831
chr1	38912003	38912503
chr1	39022638	39023138
chr1	39141156	39141656
chr1	39649414	39649914
chr1	39730585	39731085
chr1	39775931	39776431
chr1	39875664	39876164
chr1	39896869	39897369
chr1	40214560	40215060
chr1	40436900	40437400
chr1	40467205	40467705
chr1	40866076	40866576
chr1	41165035	41165535
chr1	41200166	41200666
chr1	41274854	41275354
chr1	41294471	41294971
chr1	41383321	41383821
chr1	41456523	41457023
chr1	41502993	41503493
chr1	41574796	41575296
chr1	41575184	41575684
chr1	41622892	41623392
chr1	41629183	41629683
chr1	41832958	41833458
chr1	41853148	41853648
chr1	41882531	41883031
chr1	42299560	42300060
chr1	42490014	42490514
chr1	42809184	42809684
chr1	42836345	42836845
chr1	42934761	42935261
chr1	43060428	43060928
chr1	43547359	43547859
chr1	44024106	44024606
chr1	44030229	44030729
chr1	44030333	44030833
chr1	44154676	44155176
chr1	44239250	44239750
chr1	44445069	44445569
chr1	44470532	44471032
chr1	44747451	44747951
chr1	44804969	44805469
chr1	45065118	45065618
chr1	45090172	45090672
chr1	45311966	45312466
chr1	45412661	45413161
chr1	45512982	45513482
chr1	45670680	45671180
chr1	46082338	46082838
chr1	46604203	46604703
chr1	46670070	46670570
chr1	47037824	47038324
chr1	47139387	47139887
chr1	47645401	47645901
chr1	47652333	47652833
chr1	47697851	47698351
chr1	47714494	47714994
chr1	47846641	47847141
chr1	48091865	48092365
chr1	48222556	48223056
chr1	48395652	48396152
chr1	48402870	48403370
chr1	48490564	48491064
chr1	49514134	49514634
chr1	50719566	50720066
chr1	50915734	50916234
chr1	50943228	50943728
chr1	51002602	51003102
chr1	51044248	51044748
chr1	51117124	51117624
chr1	51163304	51163804
chr1	52607477	52607977
chr1	53079917	53080417
chr1	53131001	53131501
chr1	53608148	53608648
chr1	53646435	53646935
chr1	53736439	53736939
chr1	53987664	53988164
chr1	54104965	54105465
chr1	54139263	54139763
chr1	54425322	54425822
chr1	54514124	54514624
chr1	54672948	54673448
chr1	54743247	54743747
chr1	54757035	54757535
chr1	54768528	54769028
chr1	54953724	54954224
chr1	55137927	55138427
chr1	55139095	55139595
chr1	55241934	55242434
chr1	55716714	55717214
chr1	55912236	55912736
chr1	55954677	55955177
chr1	56166747	56167247
chr1	57353937	57354437
chr1	57396089	57396589
chr1	57972535	57973035
chr1	58478967	58479467
chr1	59127169	59127669
chr1	59203928	59204428
chr1	59363115	59363615
chr1	59404386	59404886
chr1	59407364	59407864
chr1	59626885	59627385
chr1	59631011	59631511
chr1	59855251	59855751
chr1	60151952	60152452
chr1	60218319	60218819
chr1	60751083	60751583
chr1	61045942	61046442
chr1	61087854	61088354
chr1	61809185	61809685
chr1	61809716	61810216
chr1	61893117	61893617
chr1	62111785	62112285
chr1	62676489	62676989
chr1	62759697	62760197
chr1	62784517	62785017
chr1	63369675	63370175
chr1	63565637	63566137
chr1	64022539	64023039
chr1	64061483	64061983
chr1	64102138	64102638
chr1	64470227	64470727
chr1	64875880	64876380
chr1	65540740	65541240
chr1	65648330	65648830
chr1	65798225	65798725
chr1	65826681	65827181
chr1	68084176	68084676
chr1	68129213	68129713
chr1	68247032	68247532
chr1	68688279	68688779
chr1	70704947	70705447
chr1	70767554	70768054
chr1	71372413	71372913
chr1	71927747	71928247
chr1	72143271	72143771
chr1	73530881	73531381
chr1	74791423	74791923
chr1	75609847	75610347
chr1	76030719	76031219
chr1	77075875	77076375
chr1	77496684	77497184
chr1	78507909	78508409
chr1	78587819	78588319
chr1	78756374	78756874
chr1	79305733	79306233
chr1	80112732	80113232
chr1	83509016	83509516
chr1	84414698	84415198
chr1	84951309	84951809
chr1	85122591	85123091
chr1	85495777	85496277
chr1	86050036	86050536
chr1	86155503	86156003
chr1	86228407	86228907
chr1	86525781	86526281
chr1	87770902	87771402
chr1	87801221	87801721
chr1	87801328	87801828
chr1	88082705	88083205
chr1	88205606	88206106
chr1	88255791	88256291
chr1	88260572	88261072
chr1	88307968	88308468
chr1	88736995	88737495
chr1	88786693	88787193
chr1	88952748	88953248
chr1	88986057	88986557
chr1	89294667	89295167
chr1	89852533	89853033
chr1	90417138	90417638
chr1	91175581	91176081
chr1	91180908	91181408
chr1	91194208	91194708
chr1	91194304	91194804
chr1	91280734	91281234
chr1	91306404	91306904
chr1	91314360	91314860
chr1	91365903	91366403
chr1	91425551	91426051
chr1	91974014	91974514
chr1	92169093	92169593
chr1	92174462	92174962
chr1	92192278	92192778
chr1	92776620	92777120
chr1	93592567	93593067
chr1	93958790	93959290
chr1	93995644	93996144
chr1	94556124	94556624
chr1	95287075	95287575
chr1	95362116	95362616
chr1	95487510	95488010
chr1	95585708	95586208
chr1	96862507	96863007
chr1	97444801	97445301
chr1	97445091	97445591
chr1	97900667	97901167
chr1	98448009	98448509
chr1	98794668	98795168
chr1	99118394	99118894
chr1	100101664	100102164
chr1	100188032	100188532
chr1	100829180	100829680
chr1	101359590	101360090
chr1	101430804	101431304
chr1	106916241	106916741
chr1	107288062	107288562
chr1	107301233	107301733
chr1	107483758	107484258
chr1	107646253	107646753
chr1	107706103	107706603
chr1	107870902	107871402
chr1	107874472	107874972
chr1	108078831	108079331
chr1	108103679	108104179
chr1	108145440	108145940
chr1	108168607	108169107
chr1	108188123	108188623
chr1	108371338	108371838
chr1	108411008	108411508
chr1	108439181	108439681
chr1	108497715	108498215
chr1	108525657	108526157
chr1	109301639	109302139
chr1	109397054	109397554
chr1	109489102	109489602
chr1	109687235	109687735
chr1	109733042	109733542
chr1	109740664	109741164
chr1	109772592	109773092
chr1	110062311	110062811
chr1	110409159	110409659
chr1	110417949	110418449
chr1	110560396	110560896
chr1	110647752	110648252
chr1	110791881	110792381
chr1	110878607	110879107
chr1	110997232	110997732
chr1	111113842	111114342
chr1	111210127	111210627
chr1	111229705	111230205
chr1	111230834	111231334
chr1	111725826	111726326
chr1	111868434	111868934
chr1	111889098	111889598
chr1	112327093	112327593
chr1	112362880	112363380
chr1	112369507	112370007
chr1	112376663	112377163
chr1	112803017	112803517
chr1	112847704	112848204
chr1	112940857	112941357
chr1	113198305	113198805
chr1	113304883	113305383
chr1	113538527	113539027
chr1	113942241	113942741
chr1	114120104	114120604
chr1	114419836	114420336
chr1	114512124	114512624
chr1	114524772	114525272
chr1	114589906	114590406
chr1	114856093	114856593
chr1	115057967	115058467
chr1	115212965	115213465
chr1	115267714	115268214
chr1	115836460	115836960
chr1	115885644	115886144
chr1	116337825	116338325
chr1	116378786	116379286
chr1	116552854	116553354
chr1	116848154	116848654
chr1	116958150	116958650
chr1	117137993	117138493
chr1	117194751	117195251
chr1	117243545	117244045
chr1	117366080	117366580
chr1	117420850	117421350
chr1	117478841	117479341
chr1	117635686	117636186
chr1	117680725	117681225
chr1	117943890	117944390
chr1	118431352	118431852
chr1	118611317	118611817
chr1	118611794	118612294
chr1	119510284	119510784
chr1	119543836	119544336
chr1	119669439	119669939
chr1	119789078	119789578
chr1	119821440	119821940
chr1	120308385	120308885
chr1	120460936	120461436
chr1	142850348	142850848
chr1	145019750	145020250
chr1	145216178	145216678
chr1	145216496	145216996
chr1	145264703	145265203
chr1	146799986	146800486
chr1	147261065	147261565
chr1	147764593	147765093
chr1	148009078	148009578
chr1	148538088	148538588
chr1	149814868	149815368
chr1	149858755	149859255
chr1	150244356	150244856
chr1	150724165	150724665
chr1	150893351	150893851
chr1	150913605	150914105
chr1	150981507	150982007
chr1	151413314	151413814
chr1	151485067	151485567
chr1	151499234	151499734
chr1	151571303	151571803
chr1	151584570	151585070
chr1	151686901	151687401
chr1	151777448	151777948
chr1	151895541	151896041
chr1	152336909	152337409
chr1	152883266	152883766
chr1	153198230	153198730
chr1	153404438	153404938
chr1	153485421	153485921
chr1	153699818	153700318
chr1	153788523	153789023
chr1	153895688	153896188
chr1	154131174	154131674
chr1	154152760	154153260
chr1	154178666	154179166
chr1	154559787	154560287
chr1	154780854	154781354
chr1	155249228	155249728
chr1	156249068	156249568
chr1	156486838	156487338
chr1	157110539	157111039
chr1	157244514	157245014
chr1	157270669	157271169
chr1	159179946	159180446
chr1	159826885	159827385
chr1	160148937	160149437
chr1	160171443	160171943
chr1	160210927	160211427
chr1	160510013	160510513
chr1	160530925	160531425
chr1	160641115	160641615
chr1	160699406	160699906
chr1	160796435	160796935
chr1	161288122	161288622
chr1	161973626	161974126
chr1	162030426	162030926
chr1	162416070	162416570
chr1	162580512	162581012
chr1	163505564	163506064
chr1	163508600	163509100
chr1	164027498	164027998
chr1	165023815	165024315
chr1	165204452	165204952
chr1	165276022	165276522
chr1	165798056	165798556
chr1	166096658	166097158
chr1	166548958	166549458
chr1	166838436	166838936
chr1	166858857	166859357
chr1	166890603	166891103
chr1	166892048	166892548
chr1	167189577	167190077
chr1	167681059	167681559
chr1	167752770	167753270
chr1	168007433	168007933
chr1	168014173	168014673
chr1	168024735	168025235
chr1	168435184	168435684
chr1	168918445	168918945
chr1	169503910	169504410
chr1	169900481	169900981
chr1	170115161	170115661
chr1	170277728	170278228
chr1	170507705	170508205
chr1	170555960	170556460
chr1	170769593	170770093
chr1	170908388	170908888
chr1	171186114	171186614
chr1	171448952	171449452
chr1	171699729	171700229
chr1	171746004	171746504
chr1	171817015	171817515
chr1	171836189	171836689
chr1	171888848	171889348
chr1	171950837	171951337
chr1	172293838	172294338
chr1	172610820	172611320
chr1	173224806	173225306
chr1	173809541	173810041
chr1	173967482	173967982
chr1	174529948	174530448
chr1	174546670	174547170
chr1	174586042	174586542
chr1	174742582	174743082
chr1	175365182	175365682
chr1	175390268	175390768
chr1	175531759	175532259
chr1	175555998	175556498
chr1	175575462	175575962
chr1	176054710	176055210
chr1	176522003	176522503
chr1	177091643	177092143
chr1	177152249	177152749
chr1	177189792	177190292
chr1	177202249	177202749
chr1	177310751	177311251
chr1	177335054	177335554
chr1	177608941	177609441
chr1	177970807	177971307
chr1	178016233	178016733
chr1	178038782	178039282
chr1	178202348	178202848
chr1	178441961	178442461
chr1	178611190	178611690
chr1	178694086	178694586
chr1	178846733	178847233
chr1	178860831	178861331
chr1	179741087	179741587
chr1	179877563	179878063
chr1	179927354	179927854
chr1	180013193	180013693
chr1	180026480	180026980
chr1	180050902	180051402
chr1	180237869	180238369
chr1	180262746	180263246
chr1	180703963	180704463
chr1	180782278	180782778
chr1	180811170	180811670
chr1	180953431	180953931
chr1	181033071	181033571
chr1	181445735	181446235
chr1	181447324	181447824
chr1	181825906	181826406
chr1	182125649	182126149
chr1	182205741	182206241
chr1	182242155	182242655
chr1	182585091	182585591
chr1	183108596	183109096
chr1	183189468	183189968
chr1	183403794	183404294
chr1	183419441	183419941
chr1	183422817	183423317
chr1	183607028	183607528
chr1	183643218	183643718
chr1	183968136	183968636
chr1	184370640	184371140
chr1	184462480	184462980
chr1	185108268	185108768
chr1	185301942	185302442
chr1	185336902	185337402
chr1	185477140	185477640
chr1	185687919	185688419
chr1	185701319	185701819
chr1	185820421	185820921
chr1	185838231	185838731
chr1	185953693	185954193
chr1	185973399	185973899
chr1	186032712	186033212
chr1	186279128	186279628
chr1	186331237	186331737
chr1	186374286	186374786
chr1	186550456	186550956
chr1	186583332	186583832
chr1	186597262	186597762
chr1	186709040	186709540
chr1	187048660	187049160
chr1	187307401	187307901
chr1	187630615	187631115
chr1	190726470	190726970
chr1	191627356	191627856
chr1	191788956	191789456
chr1	192663725	192664225
chr1	192706101	192706601
chr1	192755710	192756210
chr1	193061860	193062360
chr1	194536729	194537229
chr1	196279705	196280205
chr1	196453089	196453589
chr1	196572109	196572609
chr1	196874541	196875041
chr1	197081127	197081627
chr1	197562861	197563361
chr1	197674235	197674735
chr1	197810749	197811249
chr1	197828603	197829103
chr1	198080957	198081457
chr1	198098772	198099272
chr1	198361103	198361603
chr1	198414799	198415299
chr1	198590514	198591014
chr1	198872436	198872936
chr1	199325777	199326277
chr1	199657068	199657568
chr1	200045704	200046204
chr1	200211550	200212050
chr1	200427591	200428091
chr1	200572829	200573329
chr1	201158529	201159029
chr1	201295867	201296367
chr1	201682521	201683021
chr1	202286607	202287107
chr1	202526717	202527217
chr1	202664451	202664951
chr1	202968468	202968968
chr1	203142017	203142517
chr1	203290130	203290630
chr1	203319492	203319992
chr1	203531011	203531511
chr1	203793236	203793736
chr1	203826207	203826707
chr1	203911759	203912259
chr1	204530194	204530694
chr1	204561492	204561992
chr1	204815783	204816283
chr1	204882326	204882826
chr1	205160561	205161061
chr1	205263510	205264010
chr1	205315999	205316499
chr1	205426192	205426692
chr1	205535402	205535902
chr1	205616556	205617056
chr1	205776776	205777276
chr1	206728181	206728681
chr1	206755810	206756310
chr1	207200856	207201356
chr1	207205646	207206146
chr1	207277273	207277773
chr1	207450531	207451031
chr1	207491429	207491929
chr1	207831525	207832025
chr1	208040778	208041278
chr1	208217475	208217975
chr1	208225575	208226075
chr1	208421405	208421905
chr1	208534546	208535046
chr1	208570279	208570779
chr1	208570813	208571313
chr1	208594721	208595221
chr1	208653834	208654334
chr1	208748334	208748834
chr1	208761208	208761708
chr1	209145929	209146429
chr1	209363546	209364046
chr1	209498068	209498568
chr1	209525182	209525682
chr1	209589399	209589899
chr1	209769012	209769512
chr1	209822045	209822545
chr1	209856696	209857196
chr1	209986316	209986816
chr1	210465050	210465550
chr1	210745104	210745604
chr1	210747398	210747898
chr1	211292038	211292538
chr1	211432772	211433272
chr1	211433396	211433896
chr1	211467523	211468023
chr1	211476206	211476706
chr1	211786579	211787079
chr1	211808216	211808716
chr1	211853770	211854270
chr1	211854460	211854960
chr1	212218780	212219280
chr1	212489553	212490053
chr1	212720880	212721380
chr1	212778992	212779492
chr1	212815484	212815984
chr1	212912658	212913158
chr1	213008679	213009179
chr1	213177326	213177826
chr1	213182001	213182501
chr1	213196577	213197077
chr1	213415619	213416119
chr1	213434609	213435109
chr1	213765778	213766278
chr1	213851990	213852490
chr1	214115786	214116286
chr1	214133392	214133892
chr1	214174476	214174976
chr1	215282625	215283125
chr1	215458607	215459107
chr1	215498407	215498907
chr1	215696583	215697083
chr1	216356594	216357094
chr1	216923525	216924025
chr1	217449004	217449504
chr1	217776011	217776511
chr1	218030349	218030849
chr1	218151291	218151791
chr1	218446374	218446874
chr1	218581359	218581859
chr1	218790108	218790608
chr1	218907681	218908181
chr1	218915042	218915542
chr1	218950243	218950743
chr1	219095500	219096000
chr1	219297435	219297935
chr1	219728427	219728927
chr1	219728978	219729478
chr1	219845230	219845730
chr1	220312992	220313492
chr1	221936307	221936807
chr1	222229152	222229652
chr1	222752885	222753385
chr1	223316810	223317310
chr1	223829748	223830248
chr1	223876695	223877195
chr1	223933015	223933515
chr1	223947541	223948041
chr1	224300730	224301230
chr1	224470146	224470646
chr1	224832027	224832527
chr1	225756463	225756963
chr1	225845609	225846109
chr1	225955081	225955581
chr1	225958201	225958701
chr1	226215213	226215713
chr1	226271792	226272292
chr1	226505476	226505976
chr1	227137385	227137885
chr1	227216655	227217155
chr1	227245346	227245846
chr1	227268225	227268725
chr1	227511675	227512175
chr1	227679148	227679648
chr1	227966138	227966638
chr1	228110540	228111040
chr1	228322966	228323466
chr1	228543568	228544068
chr1	229421536	229422036
chr1	229453714	229454214
chr1	229689656	229690156
chr1	229781965	229782465
chr1	229946511	229947011
chr1	230163244	230163744
chr1	230371611	230372111
chr1	230687685	230688185
chr1	230835326	230835826
chr1	231399316	231399816
chr1	231436598	231437098
chr1	231439674	231440174
chr1	231478772	231479272
chr1	231497606	231498106
chr1	231563278	231563778
chr1	231754674	231755174
chr1	232683980	232684480
chr1	232735779	232736279
chr1	233457243	233457743
chr1	233888830	233889330
chr1	234045101	234045601
chr1	235111907	235112407
chr1	235381504	235382004
chr1	235666116	235666616
chr1	235881815	235882315
chr1	236416460	236416960
chr1	236441385	236441885
chr1	236762629	236763129
chr1	238611071	238611571
chr1	238810568	238811068
chr1	241461498	241461998
chr1	241520275	241520775
chr1	241723729	241724229
chr1	241819648	241820148
chr1	242065638	242066138
chr1	242694410	242694910
chr1	243032249	243032749
chr1	243303966	243304466
chr1	243620323	243620823
chr1	244214383	244214883
chr1	244438628	244439128
chr1	245589237	245589737
chr1	245684019	245684519
chr1	245854531	245855031
chr1	245974504	245975004
chr1	246056902	246057402
chr1	246097512	246098012
chr1	246152564	246153064
chr1	246270439	246270939
chr1	246676825	246677325
chr1	246695699	246696199
chr1	246941115	246941615
chr1	247492732	247493232
chr1	247925248	247925748
chr1	248781441	248781941
chr10	216333	216833
chr10	731268	731768
chr10	931424	931924
chr10	1404965	1405465
chr10	1774441	1774941
chr10	3014100	3014600
chr10	4014748	4015248
chr10	4511393	4511893
chr10	4636992	4637492
chr10	4739143	4739643
chr10	4750720	4751220
chr10	4798537	4799037
chr10	4996910	4997410
chr10	5354898	5355398
chr10	5487329	5487829
chr10	6607811	6608311
chr10	6961941	6962441
chr10	7593859	7594359
chr10	8098986	8099486
chr10	8443482	8443982
chr10	8711468	8711968
chr10	8775079	8775579
chr10	8919138	8919638
chr10	8951337	8951837
chr10	9280972	9281472
chr10	9289122	9289622
chr10	9907480	9907980
chr10	10474032	10474532
chr10	11019250	11019750
chr10	11259174	11259674
chr10	11628288	11628788
chr10	11726123	11726623
chr10	12056990	12057490
chr10	12108132	12108632
chr10	13017793	13018293
chr10	13035538	13036038
chr10	13390335	13390835
chr10	13695550	13696050
chr10	13821559	13822059
chr10	14152960	14153460
chr10	14156464	14156964
chr10	14264222	14264722
chr10	14373745	14374245
chr10	14636662	14637162
chr10	14735643	14736143
chr10	14883917	14884417
chr10	15133050	15133550
chr10	15146764	15147264
chr10	15280578	15281078
chr10	16280974	16281474
chr10	16920484	16920984
chr10	17035251	17035751
chr10	17048791	17049291
chr10	17209748	17210248
chr10	17333324	17333824
chr10	17393552	17394052
chr10	17500822	17501322
chr10	17518570	17519070
chr10	17699709	17700209
chr10	18726299	18726799
chr10	21407232	21407732
chr10	21459491	21459991
chr10	21499825	21500325
chr10	22000278	22000778
chr10	22019602	22020102
chr10	22287271	22287771
chr10	22605823	22606323
chr10	22632183	22632683
chr10	23325226	23325726
chr10	23455122	23455622
chr10	23793602	23794102
chr10	24009804	24010304
chr10	24270007	24270507
chr10	24590018	24590518
chr10	24737973	24738473
chr10	24844336	24844836
chr10	25207764	25208264
chr10	25258254	25258754
chr10	25789425	25789925
chr10	25971852	25972352
chr10	27210121	27210621
chr10	27926670	27927170
chr10	28398322	28398822
chr10	28565474	28565974
chr10	28843460	28843960
chr10	29056926	29057426
chr10	29338621	29339121
chr10	29353376	29353876
chr10	29757631	29758131
chr10	30086671	30087171
chr10	30126020	30126520
chr10	30806086	30806586
chr10	31119414	31119914
chr10	31188119	31188619
chr10	31268605	31269105
chr10	31410886	31411386
chr10	31564495	31564995
chr10	31645397	31645897
chr10	31804269	31804769
chr10	32321444	32321944
chr10	33032961	33033461
chr10	33538629	33539129
chr10	33831893	33832393
chr10	34010880	34011380
chr10	34144876	34145376
chr10	34754050	34754550
chr10	34818277	34818777
chr10	34872339	34872839
chr10	35327729	35328229
chr10	36226804	36227304
chr10	37707284	37707784
chr10	38155515	38156015
chr10	42528647	42529147
chr10	43006425	43006925
chr10	44791620	44792120
chr10	44863163	44863663
chr10	45458160	45458660
chr10	45733196	45733696
chr10	45989272	45989772
chr10	47112547	47113047
chr10	48404682	48405182
chr10	48622039	48622539
chr10	49605938	49606438
chr10	49768468	49768968
chr10	50487221	50487721
chr10	50491542	50492042
chr10	50680177	50680677
chr10	50740355	50740855
chr10	50762179	50762679
chr10	50837898	50838398
chr10	51036522	51037022
chr10	51583164	51583664
chr10	52094387	52094887
chr10	52284002	52284502
chr10	52736324	52736824
chr10	53878981	53879481
chr10	53905259	53905759
chr10	54194219	54194719
chr10	54196385	54196885
chr10	54383144	54383644
chr10	55282844	55283344
chr10	55910082	55910582
chr10	57136264	57136764
chr10	58681024	58681524
chr10	60100963	60101463
chr10	60655486	60655986
chr10	60763171	60763671
chr10	61568420	61568920
chr10	61638610	61639110
chr10	61673422	61673922
chr10	61799725	61800225
chr10	61943921	61944421
chr10	61994301	61994801
chr10	62060877	62061377
chr10	62631796	62632296
chr10	63109881	63110381
chr10	63255756	63256256
chr10	63399769	63400269
chr10	63507534	63508034
chr10	63549171	63549671
chr10	63611953	63612453
chr10	63623085	63623585
chr10	63734548	63735048
chr10	63786333	63786833
chr10	63802963	63803463
chr10	63974753	63975253
chr10	64061068	64061568
chr10	64195699	64196199
chr10	64392119	64392619
chr10	64602628	64603128
chr10	64694140	64694640
chr10	64954003	64954503
chr10	65132856	65133356
chr10	65159952	65160452
chr10	65427417	65427917
chr10	65888611	65889111
chr10	66494368	66494868
chr10	68266146	68266646
chr10	69366578	69367078
chr10	69390426	69390926
chr10	69951411	69951911
chr10	69995495	69995995
chr10	70534094	70534594
chr10	70672774	70673274
chr10	70729866	70730366
chr10	70979999	70980499
chr10	71078082	71078582
chr10	71314369	71314869
chr10	71727508	71728008
chr10	71869432	71869932
chr10	72171670	72172170
chr10	72349391	72349891
chr10	72826999	72827499
chr10	72837300	72837800
chr10	73274470	73274970
chr10	73906642	73907142
chr10	73963173	73963673
chr10	74027000	74027500
chr10	74540756	74541256
chr10	74622129	74622629
chr10	74726562	74727062
chr10	74857159	74857659
chr10	74956875	74957375
chr10	75274886	75275386
chr10	75316673	75317173
chr10	75772152	75772652
chr10	75803146	75803646
chr10	76003409	76003909
chr10	76351365	76351865
chr10	76584291	76584791
chr10	76585834	76586334
chr10	76735036	76735536
chr10	76765588	76766088
chr10	76780883	76781383
chr10	76828350	76828850
chr10	76848962	76849462
chr10	76919322	76919822
chr10	76948162	76948662
chr10	77237295	77237795
chr10	77382298	77382798
chr10	77391251	77391751
chr10	77497194	77497694
chr10	77550985	77551485
chr10	77643491	77643991
chr10	77647596	77648096
chr10	77694167	77694667
chr10	77873836	77874336
chr10	78585658	78586158
chr10	78744772	78745272
chr10	79396729	79397229
chr10	79746315	79746815
chr10	79803492	79803992
chr10	79937655	79938155
chr10	80045500	80046000
chr10	80277087	80277587
chr10	80279975	80280475
chr10	80323040	80323540
chr10	80649882	80650382
chr10	80913248	80913748
chr10	80923555	80924055
chr10	81370415	81370915
chr10	81756032	81756532
chr10	81834646	81835146
chr10	81854122	81854622
chr10	81923120	81923620
chr10	82657376	82657876
chr10	83603215	83603715
chr10	83632872	83633372
chr10	83834765	83835265
chr10	84123729	84124229
chr10	85944180	85944680
chr10	86133287	86133787
chr10	87778414	87778914
chr10	88516431	88516931
chr10	88621401	88621901
chr10	88820335	88820835
chr10	89385432	89385932
chr10	89560941	89561441
chr10	89638653	89639153
chr10	89689057	89689557
chr10	90000856	90001356
chr10	91390743	91391243
chr10	91455570	91456070
chr10	91629456	91629956
chr10	92249218	92249718
chr10	93031231	93031731
chr10	93150614	93151114
chr10	93669171	93669671
chr10	93683705	93684205
chr10	93695190	93695690
chr10	94046253	94046753
chr10	94071220	94071720
chr10	94461060	94461560
chr10	94581779	94582279
chr10	94582665	94583165
chr10	94637693	94638193
chr10	94819967	94820467
chr10	94833767	94834267
chr10	95048729	95049229
chr10	95143269	95143769
chr10	95343847	95344347
chr10	95844953	95845453
chr10	96066110	96066610
chr10	96164195	96164695
chr10	96233979	96234479
chr10	96484072	96484572
chr10	97171409	97171909
chr10	97289264	97289764
chr10	97664628	97665128
chr10	98309837	98310337
chr10	98783922	98784422
chr10	99069444	99069944
chr10	99518226	99518726
chr10	99530884	99531384
chr10	99836049	99836549
chr10	100045960	100046460
chr10	100444897	100445397
chr10	101314950	101315450
chr10	101343472	101343972
chr10	101376210	101376710
chr10	101416075	101416575
chr10	101442463	101442963
chr10	101747763	101748263
chr10	101788900	101789400
chr10	101997756	101998256
chr10	102131610	102132110
chr10	102391333	102391833
chr10	102585428	102585928
chr10	102636699	102637199
chr10	102668786	102669286
chr10	102731096	102731596
chr10	102845278	102845778
chr10	102854700	102855200
chr10	103062831	103063331
chr10	103184070	103184570
chr10	103204607	103205107
chr10	103357894	103358394
chr10	103389495	103389995
chr10	103485236	103485736
chr10	103539091	103539591
chr10	103542788	103543288
chr10	103550987	103551487
chr10	103698131	103698631
chr10	103774042	103774542
chr10	104368277	104368777
chr10	104368458	104368958
chr10	104727764	104728264
chr10	105554208	105554708
chr10	105609906	105610406
chr10	106200181	106200681
chr10	106405741	106406241
chr10	106563037	106563537
chr10	108593100	108593600
chr10	108641057	108641557
chr10	108846766	108847266
chr10	112281346	112281846
chr10	112379774	112380274
chr10	112431036	112431536
chr10	112588309	112588809
chr10	112602315	112602815
chr10	114494722	114495222
chr10	114556235	114556735
chr10	114843047	114843547
chr10	114919863	114920363
chr10	115116962	115117462
chr10	115154639	115155139
chr10	115214384	115214884
chr10	115280909	115281409
chr10	115335026	115335526
chr10	115465040	115465540
chr10	115495971	115496471
chr10	115710405	115710905
chr10	115743830	115744330
chr10	115783172	115783672
chr10	116588441	116588941
chr10	117469166	117469666
chr10	117923404	117923904
chr10	118023995	118024495
chr10	118031536	118032036
chr10	118092365	118092865
chr10	118630888	118631388
chr10	118640245	118640745
chr10	118686012	118686512
chr10	118760170	118760670
chr10	119137897	119138397
chr10	119405848	119406348
chr10	119806935	119807435
chr10	119996183	119996683
chr10	120208718	120209218
chr10	120442582	120443082
chr10	120863483	120863983
chr10	121108126	121108626
chr10	121249203	121249703
chr10	121271576	121272076
chr10	121314334	121314834
chr10	121380454	121380954
chr10	121525676	121526176
chr10	121686933	121687433
chr10	122613349	122613849
chr10	122719630	122720130
chr10	123351409	123351909
chr10	123991437	123991937
chr10	124584440	124584940
chr10	124805583	124806083
chr10	124903596	124904096
chr10	124947742	124948242
chr10	125110497	125110997
chr10	125250680	125251180
chr10	126018777	126019277
chr10	126158786	126159286
chr10	126482596	126483096
chr10	126490239	126490739
chr10	126565344	126565844
chr10	126694381	126694881
chr10	126727427	126727927
chr10	126843587	126844087
chr10	126857481	126857981
chr10	126897763	126898263
chr10	127087163	127087663
chr10	127160125	127160625
chr10	127189589	127190089
chr10	127253751	127254251
chr10	127322194	127322694
chr10	127508129	127508629
chr10	127543633	127544133
chr10	128197530	128198030
chr10	130009682	130010182
chr10	130074930	130075430
chr10	130075405	130075905
chr10	130377807	130378307
chr10	130478752	130479252
chr10	130829191	130829691
chr10	131369553	131370053
chr10	131398005	131398505
chr10	131528217	131528717
chr10	131835959	131836459
chr10	133841791	133842291
chr10	133873414	133873914
chr10	134586044	134586544
chr10	134755703	134756203
chr10	135224105	135224605
chr11	283433	283933
chr11	372944	373444
chr11	403366	403866
chr11	488021	488521
chr11	519083	519583
chr11	757374	757874
chr11	971171	971671
chr11	1068408	1068908
chr11	1337584	1338084
chr11	1450815	1451315
chr11	1945495	1945995
chr11	2290282	2290782
chr11	2447342	2447842
chr11	2466468	2466968
chr11	2573189	2573689
chr11	3647715	3648215
chr11	3861030	3861530
chr11	3959097	3959597
chr11	4111580	4112080
chr11	4631658	4632158
chr11	4748504	4749004
chr11	4784878	4785378
chr11	4901001	4901501
chr11	5076091	5076591
chr11	5310074	5310574
chr11	6235881	6236381
chr11	6565776	6566276
chr11	6617814	6618314
chr11	7095910	7096410
chr11	7188973	7189473
chr11	7524189	7524689
chr11	7625735	7626235
chr11	8007085	8007585
chr11	8118517	8119017
chr11	8265897	8266397
chr11	8616182	8616682
chr11	9155318	9155818
chr11	9451130	9451630
chr11	9466358	9466858
chr11	9612805	9613305
chr11	9925643	9926143
chr11	10010790	10011290
chr11	10619353	10619853
chr11	10629789	10630289
chr11	10713967	10714467
chr11	10778152	10778652
chr11	10821011	10821511
chr11	10907277	10907777
chr11	11031887	11032387
chr11	11169856	11170356
chr11	11174091	11174591
chr11	11248610	11249110
chr11	11469570	11470070
chr11	12119778	12120278
chr11	12297281	12297781
chr11	12745760	12746260
chr11	12767313	12767813
chr11	12811210	12811710
chr11	12844477	12844977
chr11	13298847	13299347
chr11	13299014	13299514
chr11	14038463	14038963
chr11	14301567	14302067
chr11	14379775	14380275
chr11	14649771	14650271
chr11	15163877	15164377
chr11	15183208	15183708
chr11	15595240	15595740
chr11	15866113	15866613
chr11	15904945	15905445
chr11	15910225	15910725
chr11	16008607	16009107
chr11	16199457	16199957
chr11	16301612	16302112
chr11	16339893	16340393
chr11	16426367	16426867
chr11	16804051	16804551
chr11	17174925	17175425
chr11	17241506	17242006
chr11	17523253	17523753
chr11	17530734	17531234
chr11	17550946	17551446
chr11	17607763	17608263
chr11	17707576	17708076
chr11	17770887	17771387
chr11	17831777	17832277
chr11	18445750	18446250
chr11	18513948	18514448
chr11	18601631	18602131
chr11	18718806	18719306
chr11	18740951	18741451
chr11	18824152	18824652
chr11	19108799	19109299
chr11	19487864	19488364
chr11	19723235	19723735
chr11	19799778	19800278
chr11	19819705	19820205
chr11	19869039	19869539
chr11	19886360	19886860
chr11	20113663	20114163
chr11	20114525	20115025
chr11	22561483	22561983
chr11	26743406	26743906
chr11	27378417	27378917
chr11	27477323	27477823
chr11	27720025	27720525
chr11	30413837	30414337
chr11	30797870	30798370
chr11	31005323	31005823
chr11	31436022	31436522
chr11	31478484	31478984
chr11	31773032	31773532
chr11	32413262	32413762
chr11	32433382	32433882
chr11	32480658	32481158
chr11	32517402	32517902
chr11	32821222	32821722
chr11	33505843	33506343
chr11	33579972	33580472
chr11	33693554	33694054
chr11	33724428	33724928
chr11	33726429	33726929
chr11	33884807	33885307
chr11	34074167	34074667
chr11	34187393	34187893
chr11	34663789	34664289
chr11	35062109	35062609
chr11	35327916	35328416
chr11	35673090	35673590
chr11	36414570	36415070
chr11	36456487	36456987
chr11	38583963	38584463
chr11	39340228	39340728
chr11	40026904	40027404
chr11	41965766	41966266
chr11	43004891	43005391
chr11	43043252	43043752
chr11	43605893	43606393
chr11	43925081	43925581
chr11	43933827	43934327
chr11	44397778	44398278
chr11	44474617	44475117
chr11	44475385	44475885
chr11	44999690	45000190
chr11	45225179	45225679
chr11	45863676	45864176
chr11	45867953	45868453
chr11	46056279	46056779
chr11	46072049	46072549
chr11	46096776	46097276
chr11	46137298	46137798
chr11	46143875	46144375
chr11	46147487	46147987
chr11	46185635	46186135
chr11	46214990	46215490
chr11	46310871	46311371
chr11	46499724	46500224
chr11	46520576	46521076
chr11	46665852	46666352
chr11	46936373	46936873
chr11	47152147	47152647
chr11	47313802	47314302
chr11	47340748	47341248
chr11	47454665	47455165
chr11	47862608	47863108
chr11	56644051	56644551
chr11	57110418	57110918
chr11	57442703	57443203
chr11	57479126	57479626
chr11	58364127	58364627
chr11	59192032	59192532
chr11	59492467	59492967
chr11	59915143	59915643
chr11	60136115	60136615
chr11	60147530	60148030
chr11	60928483	60928983
chr11	61245415	61245915
chr11	61343424	61343924
chr11	61447670	61448170
chr11	61807905	61808405
chr11	62319368	62319868
chr11	62394268	62394768
chr11	62565191	62565691
chr11	62586865	62587365
chr11	62597346	62597846
chr11	62997007	62997507
chr11	63636621	63637121
chr11	63802545	63803045
chr11	63868853	63869353
chr11	63937413	63937913
chr11	63944265	63944765
chr11	64187064	64187564
chr11	64285358	64285858
chr11	64636260	64636760
chr11	64824387	64824887
chr11	64901776	64902276
chr11	65102383	65102883
chr11	65337863	65338363
chr11	65472164	65472664
chr11	65548679	65549179
chr11	65653078	65653578
chr11	65724649	65725149
chr11	65934360	65934860
chr11	66395509	66396009
chr11	66455512	66456012
chr11	66588341	66588841
chr11	66945557	66946057
chr11	67116161	67116661
chr11	67133718	67134218
chr11	67227955	67228455
chr11	67236338	67236838
chr11	67348951	67349451
chr11	67412904	67413404
chr11	67884447	67884947
chr11	68783589	68784089
chr11	68837041	68837541
chr11	68925160	68925660
chr11	69001585	69002085
chr11	69232100	69232600
chr11	70253628	70254128
chr11	70649617	70650117
chr11	70682580	70683080
chr11	71098746	71099246
chr11	71523741	71524241
chr11	72060317	72060817
chr11	72256680	72257180
chr11	72303211	72303711
chr11	72500707	72501207
chr11	73028421	73028921
chr11	73046446	73046946
chr11	73106259	73106759
chr11	73179204	73179704
chr11	73473666	73474166
chr11	73477680	73478180
chr11	73520517	73521017
chr11	73765745	73766245
chr11	73844157	73844657
chr11	73941796	73942296
chr11	74193306	74193806
chr11	74569944	74570444
chr11	74863993	74864493
chr11	74977909	74978409
chr11	75252820	75253320
chr11	75818009	75818509
chr11	75864226	75864726
chr11	75926569	75927069
chr11	76021101	76021601
chr11	76168661	76169161
chr11	76656236	76656736
chr11	77087122	77087622
chr11	77671049	77671549
chr11	78149180	78149680
chr11	78207867	78208367
chr11	78793873	78794373
chr11	78830861	78831361
chr11	78908549	78909049
chr11	79230935	79231435
chr11	79239470	79239970
chr11	80559390	80559890
chr11	82715904	82716404
chr11	82781605	82782105
chr11	83005644	83006144
chr11	83616301	83616801
chr11	83937318	83937818
chr11	83958640	83959140
chr11	84388831	84389331
chr11	85658772	85659272
chr11	85669825	85670325
chr11	86041319	86041819
chr11	86105064	86105564
chr11	86146361	86146861
chr11	86178344	86178844
chr11	86325892	86326392
chr11	86496881	86497381
chr11	86527452	86527952
chr11	86531656	86532156
chr11	86653977	86654477
chr11	86655112	86655612
chr11	86931194	86931694
chr11	88014771	88015271
chr11	88160532	88161032
chr11	89985867	89986367
chr11	91553129	91553629
chr11	92809353	92809853
chr11	93241028	93241528
chr11	93480698	93481198
chr11	93523452	93523952
chr11	94227412	94227912
chr11	94465880	94466380
chr11	94780597	94781097
chr11	94962453	94962953
chr11	94962550	94963050
chr11	95235702	95236202
chr11	95461163	95461663
chr11	95841966	95842466
chr11	95971726	95972226
chr11	96210335	96210835
chr11	97294930	97295430
chr11	99408477	99408977
chr11	100696286	100696786
chr11	100818068	100818568
chr11	100876420	100876920
chr11	101622210	101622710
chr11	102050090	102050590
chr11	102153501	102154001
chr11	102461363	102461863
chr11	102953171	102953671
chr11	105907558	105908058
chr11	106916925	106917425
chr11	107326133	107326633
chr11	107734995	107735495
chr11	107878111	107878611
chr11	108386591	108387091
chr11	108517313	108517813
chr11	108553515	108554015
chr11	109919768	109920268
chr11	110183382	110183882
chr11	110341987	110342487
chr11	111079044	111079544
chr11	111547376	111547876
chr11	111547732	111548232
chr11	111548861	111549361
chr11	111706869	111707369
chr11	111708718	111709218
chr11	111799564	111800064
chr11	111922945	111923445
chr11	111944448	111944948
chr11	111961965	111962465
chr11	112192729	112193229
chr11	112348229	112348729
chr11	113008404	113008904
chr11	113711224	113711724
chr11	113805313	113805813
chr11	114014486	114014986
chr11	114271238	114271738
chr11	114308319	114308819
chr11	114324564	114325064
chr11	114953255	114953755
chr11	115151494	115151994
chr11	115337768	115338268
chr11	115810448	115810948
chr11	115958745	115959245
chr11	116060388	116060888
chr11	116912756	116913256
chr11	116970302	116970802
chr11	117151828	117152328
chr11	117346305	117346805
chr11	117562524	117563024
chr11	117624786	117625286
chr11	118018605	118019105
chr11	118030503	118031003
chr11	118453723	118454223
chr11	118619374	118619874
chr11	118779898	118780398
chr11	118784502	118785002
chr11	118937880	118938380
chr11	119106116	119106616
chr11	119387887	119388387
chr11	119541990	119542490
chr11	119943406	119943906
chr11	120116145	120116645
chr11	120400713	120401213
chr11	120616423	120616923
chr11	120971402	120971902
chr11	120995759	120996259
chr11	121025596	121026096
chr11	121544689	121545189
chr11	121972823	121973323
chr11	122821687	122822187
chr11	123006425	123006925
chr11	123531646	123532146
chr11	124003260	124003760
chr11	124609384	124609884
chr11	124661341	124661841
chr11	124813818	124814318
chr11	125466728	125467228
chr11	125849751	125850251
chr11	125929597	125930097
chr11	125974554	125975054
chr11	126087970	126088470
chr11	126294751	126295251
chr11	126769005	126769505
chr11	129568343	129568843
chr11	129875585	129876085
chr11	130147839	130148339
chr11	130324226	130324726
chr11	130459143	130459643
chr11	130866548	130867048
chr11	130906177	130906677
chr11	131239829	131240329
chr11	131383342	131383842
chr11	132429154	132429654
chr11	133695265	133695765
chr11	133775360	133775860
chr11	133896485	133896985
chr12	343816	344316
chr12	510405	510905
chr12	790981	791481
chr12	846736	847236
chr12	1010672	1011172
chr12	1027749	1028249
chr12	1519352	1519852
chr12	1801480	1801980
chr12	1928416	1928916
chr12	2269541	2270041
chr12	2802006	2802506
chr12	4408500	4409000
chr12	4531767	4532267
chr12	4895916	4896416
chr12	4967868	4968368
chr12	6400556	6401056
chr12	6411819	6412319
chr12	6430568	6431068
chr12	6537921	6538421
chr12	6879871	6880371
chr12	6948971	6949471
chr12	7306835	7307335
chr12	7590204	7590704
chr12	7612327	7612827
chr12	8701120	8701620
chr12	8840105	8840605
chr12	9191941	9192441
chr12	9336842	9337342
chr12	9859700	9860200
chr12	10024452	10024952
chr12	10193981	10194481
chr12	10763014	10763514
chr12	11326203	11326703
chr12	11639096	11639596
chr12	11841531	11842031
chr12	11929580	11930080
chr12	11946641	11947141
chr12	12463496	12463996
chr12	12510362	12510862
chr12	12869111	12869611
chr12	13250953	13251453
chr12	14115349	14115849
chr12	14693441	14693941
chr12	14936906	14937406
chr12	15055259	15055759
chr12	15303138	15303638
chr12	15923240	15923740
chr12	15962217	15962717
chr12	16014516	16015016
chr12	16359275	16359775
chr12	16442446	16442946
chr12	19282750	19283250
chr12	19311829	19312329
chr12	21666545	21667045
chr12	22749192	22749692
chr12	22811673	22812173
chr12	22918481	22918981
chr12	23009229	23009729
chr12	23233861	23234361
chr12	23782560	23783060
chr12	23830775	23831275
chr12	23906581	23907081
chr12	24004372	24004872
chr12	24073839	24074339
chr12	24168020	24168520
chr12	24174089	24174589
chr12	24495320	24495820
chr12	25214581	25215081
chr12	25425990	25426490
chr12	26057552	26058052
chr12	26427055	26427555
chr12	26814233	26814733
chr12	26845822	26846322
chr12	27229849	27230349
chr12	27585668	27586168
chr12	27660169	27660669
chr12	28331244	28331744
chr12	28694987	28695487
chr12	29038683	29039183
chr12	29278053	29278553
chr12	29464199	29464699
chr12	30345778	30346278
chr12	31003402	31003902
chr12	31131676	31132176
chr12	31433392	31433892
chr12	31483068	31483568
chr12	32206924	32207424
chr12	32481609	32482109
chr12	32743907	32744407
chr12	33031595	33032095
chr12	33168631	33169131
chr12	33724176	33724676
chr12	40434169	40434669
chr12	42485101	42485601
chr12	42610624	42611124
chr12	42829107	42829607
chr12	42864611	42865111
chr12	44135668	44136168
chr12	44233141	44233641
chr12	44273364	44273864
chr12	45428058	45428558
chr12	45648948	45649448
chr12	45699683	45700183
chr12	45961850	45962350
chr12	45962254	45962754
chr12	46037876	46038376
chr12	46122335	46122835
chr12	46154340	46154840
chr12	46167831	46168331
chr12	46211322	46211822
chr12	46885331	46885831
chr12	47075398	47075898
chr12	47162818	47163318
chr12	47474597	47475097
chr12	47493826	47494326
chr12	47508323	47508823
chr12	47564893	47565393
chr12	48085859	48086359
chr12	48123719	48124219
chr12	48267774	48268274
chr12	48621378	48621878
chr12	48672450	48672950
chr12	48712560	48713060
chr12	49031791	49032291
chr12	49173280	49173780
chr12	49182692	49183192
chr12	49278054	49278554
chr12	49365448	49365948
chr12	49485588	49486088
chr12	49496901	49497401
chr12	49725082	49725582
chr12	49757444	49757944
chr12	49783235	49783735
chr12	49984427	49984927
chr12	50386191	50386691
chr12	50524326	50524826
chr12	50558304	50558804
chr12	50824200	50824700
chr12	50848497	50848997
chr12	51085662	51086162
chr12	51194080	51194580
chr12	51474245	51474745
chr12	51768756	51769256
chr12	51978213	51978713
chr12	52075928	52076428
chr12	52228171	52228671
chr12	52359065	52359565
chr12	52574730	52575230
chr12	52581455	52581955
chr12	53081174	53081674
chr12	53087925	53088425
chr12	53229427	53229927
chr12	53279868	53280368
chr12	53446426	53446926
chr12	53469632	53470132
chr12	53581046	53581546
chr12	53635701	53636201
chr12	53773501	53774001
chr12	53822941	53823441
chr12	53868647	53869147
chr12	53914618	53915118
chr12	53946523	53947023
chr12	53953903	53954403
chr12	53982349	53982849
chr12	54019992	54020492
chr12	54093938	54094438
chr12	54141221	54141721
chr12	54162689	54163189
chr12	54163117	54163617
chr12	54202230	54202730
chr12	54445767	54446267
chr12	54651212	54651712
chr12	54747057	54747557
chr12	54862117	54862617
chr12	56439323	56439823
chr12	56486362	56486862
chr12	56716901	56717401
chr12	57457813	57458313
chr12	57642322	57642822
chr12	57676315	57676815
chr12	57966143	57966643
chr12	58073201	58073701
chr12	58173795	58174295
chr12	58237862	58238362
chr12	58342331	58342831
chr12	58550779	58551279
chr12	58643090	58643590
chr12	59290694	59291194
chr12	59430765	59431265
chr12	59481296	59481796
chr12	59846668	59847168
chr12	60038140	60038640
chr12	60651141	60651641
chr12	60881029	60881529
chr12	64647065	64647565
chr12	64790740	64791240
chr12	64797476	64797976
chr12	65446407	65446907
chr12	65607921	65608421
chr12	65840653	65841153
chr12	65853739	65854239
chr12	65888402	65888902
chr12	65904968	65905468
chr12	65965971	65966471
chr12	65987988	65988488
chr12	66024753	66025253
chr12	66292950	66293450
chr12	66329657	66330157
chr12	66548699	66549199
chr12	66846819	66847319
chr12	67255803	67256303
chr12	67333691	67334191
chr12	67353015	67353515
chr12	67409087	67409587
chr12	67463552	67464052
chr12	68887295	68887795
chr12	68926900	68927400
chr12	69049918	69050418
chr12	69555454	69555954
chr12	69759541	69760041
chr12	69901251	69901751
chr12	70687555	70688055
chr12	70711893	70712393
chr12	71972312	71972812
chr12	72392696	72393196
chr12	73289300	73289800
chr12	74390664	74391164
chr12	74643627	74644127
chr12	74702012	74702512
chr12	74724825	74725325
chr12	75681412	75681912
chr12	75903609	75904109
chr12	76042701	76043201
chr12	76144674	76145174
chr12	76212934	76213434
chr12	76421209	76421709
chr12	76423059	76423559
chr12	76548360	76548860
chr12	76843606	76844106
chr12	77249103	77249603
chr12	77417993	77418493
chr12	78389246	78389746
chr12	78512212	78512712
chr12	79431992	79432492
chr12	79845711	79846211
chr12	79947380	79947880
chr12	80081472	80081972
chr12	80132626	80133126
chr12	81289655	81290155
chr12	81741140	81741640
chr12	81807291	81807791
chr12	82725130	82725630
chr12	82828503	82829003
chr12	83390110	83390610
chr12	83516859	83517359
chr12	83607742	83608242
chr12	84450284	84450784
chr12	86628301	86628801
chr12	87776832	87777332
chr12	87896189	87896689
chr12	88381567	88382067
chr12	88478422	88478922
chr12	88522777	88523277
chr12	88900464	88900964
chr12	88965497	88965997
chr12	91968362	91968862
chr12	92039785	92040285
chr12	92384310	92384810
chr12	92468586	92469086
chr12	92528077	92528577
chr12	92649032	92649532
chr12	92864690	92865190
chr12	93419178	93419678
chr12	93630407	93630907
chr12	93745319	93745819
chr12	94033862	94034362
chr12	95043043	95043543
chr12	95606382	95606882
chr12	95608001	95608501
chr12	95683511	95684011
chr12	95904287	95904787
chr12	96055089	96055589
chr12	96084500	96085000
chr12	96133308	96133808
chr12	96183377	96183877
chr12	97866521	97867021
chr12	97879295	97879795
chr12	98132731	98133231
chr12	98690232	98690732
chr12	98938077	98938577
chr12	98948717	98949217
chr12	99023208	99023708
chr12	99187038	99187538
chr12	99217696	99218196
chr12	99417070	99417570
chr12	100333204	100333704
chr12	100496306	100496806
chr12	100522493	100522993
chr12	102197826	102198326
chr12	102425918	102426418
chr12	102480740	102481240
chr12	102920888	102921388
chr12	103027623	103028123
chr12	103233268	103233768
chr12	103659953	103660453
chr12	104089085	104089585
chr12	104254149	104254649
chr12	104472728	104473228
chr12	104506048	104506548
chr12	104695188	104695688
chr12	105114334	105114834
chr12	105242036	105242536
chr12	105595445	105595945
chr12	105881482	105881982
chr12	106058702	106059202
chr12	106194053	106194553
chr12	106298666	106299166
chr12	106499945	106500445
chr12	106691544	106692044
chr12	106902352	106902852
chr12	107024122	107024622
chr12	107153633	107154133
chr12	107251474	107251974
chr12	107256289	107256789
chr12	107504838	107505338
chr12	107645455	107645955
chr12	107732772	107733272
chr12	107824807	107825307
chr12	108147736	108148236
chr12	108160416	108160916
chr12	108583745	108584245
chr12	108861840	108862340
chr12	108977642	108978142
chr12	109035525	109036025
chr12	109722493	109722993
chr12	109735616	109736116
[truncated: 6,717 more rows]

## Sheet: 3 GIS-CInteract(set n)
chromosome	startPosition	endPosition
chr1	1121466	1121966
chr1	2007542	2008042
chr1	2379661	2380161
chr1	3315572	3316072
chr1	3603970	3604470
chr1	3814715	3815215
chr1	9075356	9075856
chr1	11479743	11480243
chr1	11499500	11500000
chr1	12102227	12102727
chr1	12110652	12111152
chr1	15576885	15577385
chr1	16922553	16923053
chr1	17567888	17568388
chr1	17568054	17568554
chr1	18373943	18374443
chr1	20764295	20764795
chr1	21457369	21457869
chr1	22999155	22999655
chr1	23196649	23197149
chr1	23892411	23892911
chr1	24052859	24053359
chr1	24414075	24414575
chr1	24958265	24958765
chr1	26346477	26346977
chr1	26490836	26491336
chr1	27192999	27193499
chr1	30111339	30111839
chr1	30956743	30957243
chr1	31663343	31663843
chr1	32145175	32145675
chr1	32814676	32815176
chr1	33483219	33483719
chr1	33900972	33901472
chr1	35358341	35358841
chr1	35836183	35836683
chr1	38426195	38426695
chr1	39329533	39330033
chr1	39524594	39525094
chr1	39642565	39643065
chr1	39723976	39724476
chr1	40245825	40246325
chr1	41449546	41450046
chr1	42051658	42052158
chr1	43112475	43112975
chr1	44404339	44404839
chr1	44668481	44668981
chr1	44789859	44790359
chr1	44789977	44790477
chr1	45148561	45149061
chr1	45477044	45477544
chr1	45563867	45564367
chr1	46495070	46495570
chr1	47029717	47030217
chr1	52449742	52450242
chr1	53264983	53265483
chr1	54089169	54089669
chr1	56172182	56172682
chr1	62315025	62315525
chr1	63870242	63870742
chr1	66077051	66077551
chr1	70693561	70694061
chr1	78171969	78172469
chr1	78175427	78175927
chr1	84294090	84294590
chr1	85408450	85408950
chr1	85996678	85997178
chr1	86025707	86026207
chr1	92048734	92049234
chr1	93572534	93573034
chr1	95535323	95535823
chr1	98624229	98624729
chr1	100552057	100552557
chr1	102579499	102579999
chr1	110041979	110042479
chr1	110042092	110042592
chr1	113044543	113045043
chr1	113567340	113567840
chr1	117541134	117541634
chr1	118889522	118890022
chr1	119777162	119777662
chr1	121353722	121354222
chr1	142539894	142540394
chr1	144567224	144567724
chr1	145066193	145066693
chr1	145375226	145375726
chr1	147729517	147730017
chr1	149308320	149308820
chr1	150437579	150438079
chr1	150437912	150438412
chr1	150438328	150438828
chr1	153002092	153002592
chr1	154234399	154234899
chr1	155565271	155565771
chr1	155939550	155940050
chr1	156149539	156150039
chr1	156207062	156207562
chr1	156299940	156300440
chr1	156808490	156808990
chr1	161392276	161392776
chr1	161404318	161404818
chr1	161529761	161530261
chr1	164599621	164600121
chr1	164773766	164774266
chr1	165873362	165873862
chr1	166669281	166669781
chr1	167446437	167446937
chr1	168868601	168869101
chr1	171554288	171554788
chr1	178866027	178866527
chr1	179204091	179204591
chr1	181619466	181619966
chr1	182616456	182616956
chr1	188606873	188607373
chr1	191012195	191012695
chr1	194323323	194323823
chr1	194727014	194727514
chr1	200425069	200425569
chr1	200452164	200452664
chr1	202788924	202789424
chr1	203180384	203180884
chr1	204255524	204256024
chr1	204791947	204792447
chr1	204792322	204792822
chr1	210388280	210388780
chr1	212067634	212068134
chr1	212841525	212842025
chr1	216528046	216528546
chr1	217736911	217737411
chr1	219101418	219101918
chr1	219600751	219601251
chr1	219753125	219753625
chr1	222948184	222948684
chr1	224364997	224365497
chr1	225142497	225142997
chr1	225579929	225580429
chr1	226024285	226024785
chr1	226235711	226236211
chr1	226629120	226629620
chr1	227045975	227046475
chr1	230982569	230983069
chr1	231377030	231377530
chr1	232602099	232602599
chr1	232919496	232919996
chr1	233787443	233787943
chr1	243697187	243697687
chr1	245027800	245028300
chr10	333467	333967
chr10	3699935	3700435
chr10	5292364	5292864
chr10	6127662	6128162
chr10	6391930	6392430
chr10	6827320	6827820
chr10	10179030	10179530
chr10	11668895	11669395
chr10	12812818	12813318
chr10	14553010	14553510
chr10	14628719	14629219
chr10	16572846	16573346
chr10	20109148	20109648
chr10	21421655	21422155
chr10	21995997	21996497
chr10	22172096	22172596
chr10	22683319	22683819
chr10	22802318	22802818
chr10	25175575	25176075
chr10	25199128	25199628
chr10	30104505	30105005
chr10	33274634	33275134
chr10	35371643	35372143
chr10	35517048	35517548
chr10	35580618	35581118
chr10	35633714	35634214
chr10	42531261	42531761
chr10	43922034	43922534
chr10	48389081	48389581
chr10	50539954	50540454
chr10	52264528	52265028
chr10	57869475	57869975
chr10	61725807	61726307
chr10	64865555	64866055
chr10	64868526	64869026
chr10	70160420	70160920
chr10	70420586	70421086
chr10	70912510	70913010
chr10	72712529	72713029
chr10	73103192	73103692
chr10	75120906	75121406
chr10	76570863	76571363
chr10	80963595	80964095
chr10	90762586	90763086
chr10	94341369	94341869
chr10	95567745	95568245
chr10	97664274	97664774
chr10	98988562	98989062
chr10	99161153	99161653
chr10	99523193	99523693
chr10	99909360	99909860
chr10	100193971	100194471
chr10	103818163	103818663
chr10	104158152	104158652
chr10	104444715	104445215
chr10	105070104	105070604
chr10	105095083	105095583
chr10	105812913	105813413
chr10	106288110	106288610
chr10	112616256	112616756
chr10	117930775	117931275
chr10	120036056	120036556
chr10	120952843	120953343
chr10	121569472	121569972
chr10	126638624	126639124
chr10	127579191	127579691
chr10	127603739	127604239
chr10	131733259	131733759
chr11	799309	799809
chr11	2798286	2798786
chr11	3839989	3840489
chr11	5173109	5173609
chr11	6481134	6481634
chr11	6720781	6721281
chr11	7094956	7095456
chr11	8747121	8747621
chr11	9556017	9556517
chr11	9595256	9595756
chr11	10935846	10936346
chr11	12160152	12160652
chr11	13000988	13001488
chr11	14161747	14162247
chr11	15215139	15215639
chr11	17037187	17037687
chr11	19406765	19407265
chr11	19977046	19977546
chr11	28178136	28178636
chr11	28766995	28767495
chr11	33346267	33346767
chr11	33603949	33604449
chr11	43383700	43384200
chr11	45191033	45191533
chr11	45861134	45861634
chr11	46245664	46246164
chr11	46295698	46296198
chr11	46726942	46727442
chr11	47151542	47152042
chr11	47795939	47796439
chr11	48862709	48863209
chr11	51572828	51573328
chr11	57170835	57171335
chr11	58944976	58945476
chr11	58985135	58985635
chr11	61650906	61651406
chr11	61785695	61786195
chr11	61894211	61894711
chr11	62511754	62512254
chr11	63482332	63482832
chr11	63952408	63952908
chr11	64335221	64335721
chr11	64336445	64336945
chr11	64338697	64339197
chr11	64565512	64566012
chr11	65028646	65029146
chr11	65838892	65839392
chr11	66065090	66065590
chr11	66348339	66348839
chr11	67248639	67249139
chr11	67469578	67470078
chr11	67950327	67950827
chr11	68213452	68213952
chr11	68634103	68634603
chr11	68964234	68964734
chr11	69235691	69236191
chr11	69324318	69324818
chr11	69678213	69678713
chr11	70480119	70480619
chr11	71016764	71017264
chr11	73501138	73501638
chr11	74248379	74248879
chr11	74771582	74772082
chr11	75447199	75447699
chr11	76174230	76174730
chr11	77456992	77457492
chr11	77829185	77829685
chr11	78524495	78524995
chr11	78622513	78623013
chr11	80684145	80684645
chr11	83107016	83107516
chr11	88164917	88165417
chr11	95978729	95979229
chr11	102924327	102924827
chr11	105250514	105251014
chr11	107151517	107152017
chr11	108113259	108113759
chr11	111469588	111470088
chr11	111830075	111830575
chr11	111945738	111946238
chr11	112265895	112266395
chr11	112609803	112610303
chr11	113532111	113532611
chr11	113532476	113532976
chr11	117510066	117510566
chr11	117518634	117519134
chr11	119629242	119629742
chr11	124087561	124088061
chr11	124595685	124596185
chr11	128386699	128387199
chr12	596872	597372
chr12	1926567	1927067
chr12	3368706	3369206
chr12	5160959	5161459
chr12	5265786	5266286
chr12	6432344	6432844
chr12	6686200	6686700
chr12	9934048	9934548
chr12	10186615	10187115
chr12	13514181	13514681
chr12	15148030	15148530
chr12	18421392	18421892
chr12	26516795	26517295
chr12	28184767	28185267
chr12	31781526	31782026
chr12	31884271	31884771
chr12	34830899	34831399
chr12	39823776	39824276
chr12	47480489	47480989
chr12	49394927	49395427
chr12	50584442	50584942
chr12	50805599	50806099
chr12	51025562	51026062
chr12	52591749	52592249
chr12	55004963	55005463
chr12	56470176	56470676
chr12	56766716	56767216
chr12	57613838	57614338
chr12	63331683	63332183
chr12	65336102	65336602
chr12	66307779	66308279
chr12	67864740	67865240
chr12	70304157	70304657
chr12	70339473	70339973
chr12	70594874	70595374
chr12	72295587	72296087
chr12	77453026	77453526
chr12	77547179	77547679
chr12	83417194	83417694
chr12	89319913	89320413
chr12	90632789	90633289
chr12	90935885	90936385
chr12	93509341	93509841
chr12	93916173	93916673
chr12	94358266	94358766
chr12	94493773	94494273
chr12	95441138	95441638
chr12	95441481	95441981
chr12	95941037	95941537
chr12	103828710	103829210
chr12	104716622	104717122
chr12	104716766	104717266
chr12	108550050	108550550
chr12	109989389	109989889
chr12	110204223	110204723
chr12	110554274	110554774
chr12	112172229	112172729
chr12	113643221	113643721
chr12	116950448	116950948
chr12	117808302	117808802
chr12	122176798	122177298
chr12	122899605	122900105
chr12	124926477	124926977
chr12	127650577	127651077
chr12	130816758	130817258
chr12	131817082	131817582
chr12	132926647	132927147
chr12	133112255	133112755
chr13	24800851	24801351
chr13	27567652	27568152
chr13	28050861	28051361
chr13	32848546	32849046
chr13	33537478	33537978
chr13	40934985	40935485
chr13	41835032	41835532
chr13	43440230	43440730
chr13	43652253	43652753
chr13	52506360	52506860
chr13	52984327	52984827
chr13	60913022	60913522
chr13	66948177	66948677
chr13	67760390	67760890
chr13	73810588	73811088
chr13	86099653	86100153
chr13	92351500	92352000
chr13	95928854	95929354
chr13	111157235	111157735
chr13	111413708	111414208
chr14	21217280	21217780
chr14	21781123	21781623
chr14	22081702	22082202
chr14	23109365	23109865
chr14	24183151	24183651
chr14	26789361	26789861
chr14	34415848	34416348
chr14	34662578	34663078
chr14	34674630	34675130
chr14	34808566	34809066
chr14	35135774	35136274
chr14	35136233	35136733
chr14	35553835	35554335
chr14	35686401	35686901
chr14	43063416	43063916
chr14	43315634	43316134
chr14	43871670	43872170
chr14	50333685	50334185
chr14	50475148	50475648
chr14	50486393	50486893
chr14	51250312	51250812
chr14	52294015	52294515
chr14	53630627	53631127
chr14	56022159	56022659
chr14	58312263	58312763
chr14	59656145	59656645
chr14	62131812	62132312
chr14	63936794	63937294
chr14	65826537	65827037
chr14	66953446	66953946
chr14	73502766	73503266
chr14	74445855	74446355
chr14	74712760	74713260
chr14	77958199	77958699
chr14	81479236	81479736
chr14	90796602	90797102
chr14	90905623	90906123
chr14	97133486	97133986
chr14	97670397	97670897
chr14	100605148	100605648
chr14	100875675	100876175
chr14	101201964	101202464
chr14	102783298	102783798
chr14	103029817	103030317
chr14	103935346	103935846
chr14	104382853	104383353
chr15	27685095	27685595
chr15	31280714	31281214
chr15	41399758	41400258
chr15	41766562	41767062
chr15	42778724	42779224
chr15	43102791	43103291
chr15	45413085	45413585
chr15	50978806	50979306
chr15	52301422	52301922
chr15	52552092	52552592
chr15	59004546	59005046
chr15	59667914	59668414
chr15	59668077	59668577
chr15	63379924	63380424
chr15	64803785	64804285
chr15	65637629	65638129
chr15	68428442	68428942
chr15	69272193	69272693
chr15	69274842	69275342
chr15	69654123	69654623
chr15	69776025	69776525
chr15	70755120	70755620
chr15	71387144	71387644
chr15	72916340	72916840
chr15	73861189	73861689
chr15	75238041	75238541
chr15	78531124	78531624
chr15	78598783	78599283
chr15	78694758	78695258
chr15	80081024	80081524
chr15	80806879	80807379
chr15	81245053	81245553
chr15	82142458	82142958
chr15	85963111	85963611
chr15	88070041	88070541
chr15	89987489	89987989
chr15	90869370	90869870
chr15	91530531	91531031
chr15	99363636	99364136
chr15	101336435	101336935
chr16	1075157	1075657
chr16	1075324	1075824
chr16	2482743	2483243
chr16	3247235	3247735
chr16	9656062	9656562
chr16	10093431	10093931
chr16	19134131	19134631
chr16	19310573	19311073
chr16	19506221	19506721
chr16	21389159	21389659
chr16	23170431	23170931
chr16	29623133	29623633
chr16	30838686	30839186
chr16	30980942	30981442
chr16	31923396	31923896
chr16	31923718	31924218
chr16	33954144	33954644
chr16	33955503	33956003
chr16	33959847	33960347
chr16	33960256	33960756
chr16	50329585	50330085
chr16	50755637	50756137
chr16	59444907	59445407
chr16	59973757	59974257
chr16	66302252	66302752
chr16	66567583	66568083
chr16	69216431	69216931
chr16	70385431	70385931
chr16	70510991	70511491
chr16	70925750	70926250
chr16	71067241	71067741
chr16	71097460	71097960
chr16	71865909	71866409
chr16	73321282	73321782
chr16	79171537	79172037
chr16	80700880	80701380
chr16	83680160	83680660
chr16	84438113	84438613
chr16	84537480	84537980
chr16	84712593	84713093
chr16	84761990	84762490
chr16	87279210	87279710
chr16	88818423	88818923
chr16	89075191	89075691
chr16	90103000	90103500
chr17	2248602	2249102
chr17	3537195	3537695
chr17	4812917	4813417
chr17	7649149	7649649
chr17	8129922	8130422
chr17	8130065	8130565
chr17	8789548	8790048
chr17	11945958	11946458
chr17	11968609	11969109
chr17	14328258	14328758
chr17	18965152	18965652
chr17	19199391	19199891
chr17	21168885	21169385
chr17	27012171	27012671
chr17	29855902	29856402
chr17	30178545	30179045
chr17	32177797	32178297
chr17	33415512	33416012
chr17	36981277	36981777
chr17	37709258	37709758
chr17	39052401	39052901
chr17	39675483	39675983
chr17	39706008	39706508
chr17	39934094	39934594
chr17	40261623	40262123
chr17	40293273	40293773
chr17	41400120	41400620
chr17	41400443	41400943
chr17	42062266	42062766
chr17	42062384	42062884
chr17	42906674	42907174
chr17	43061280	43061780
chr17	43973996	43974496
chr17	47755850	47756350
chr17	47940706	47941206
chr17	48099299	48099799
chr17	49241655	49242155
chr17	57216270	57216770
chr17	57505640	57506140
chr17	57581791	57582291
chr17	57633910	57634410
chr17	57741481	57741981
chr17	58968530	58969030
chr17	59399946	59400446
chr17	59654871	59655371
chr17	61567078	61567578
chr17	64094900	64095400
chr17	65942918	65943418
chr17	66907020	66907520
chr17	67338510	67339010
chr17	68031661	68032161
chr17	71731905	71732405
chr17	75386376	75386876
chr17	75564041	75564541
chr17	76135609	76136109
chr17	76902659	76903159
chr17	77215788	77216288
chr17	77953569	77954069
chr17	78960359	78960859
chr17	80134911	80135411
chr18	839835	840335
chr18	2829732	2830232
chr18	8730055	8730555
chr18	9088866	9089366
chr18	9710517	9711017
chr18	12116772	12117272
chr18	12372556	12373056
chr18	12656252	12656752
chr18	12657814	12658314
chr18	12660003	12660503
chr18	21182512	21183012
chr18	23661602	23662102
chr18	28776078	28776578
chr18	33721800	33722300
chr18	33915009	33915509
chr18	43598192	43598692
chr18	44063392	44063892
chr18	48638139	48638639
chr18	52378512	52379012
chr18	53147000	53147500
chr18	59584640	59585140
chr18	60126057	60126557
chr18	60532322	60532822
chr18	77512049	77512549
chr18	77526783	77527283
chr19	1238329	1238829
chr19	1248369	1248869
chr19	1652120	1652620
chr19	1657016	1657516
chr19	2195075	2195575
chr19	2498620	2499120
chr19	3069326	3069826
chr19	3218632	3219132
chr19	3541424	3541924
chr19	4419994	4420494
chr19	4589951	4590451
chr19	4647295	4647795
chr19	5311599	5312099
chr19	5725617	5726117
chr19	6506371	6506871
chr19	8191292	8191792
chr19	10346250	10346750
chr19	10693407	10693907
chr19	11441610	11442110
chr19	11686495	11686995
chr19	11692135	11692635
chr19	11692844	11693344
chr19	11732163	11732663
chr19	13910911	13911411
chr19	14117055	14117555
chr19	15525112	15525612
chr19	16183580	16184080
chr19	17978959	17979459
chr19	18085397	18085897
chr19	18456911	18457411
chr19	29161952	29162452
chr19	30887338	30887838
chr19	36066323	36066823
chr19	36144350	36144850
chr19	37733858	37734358
chr19	38939653	38940153
chr19	40451413	40451913
chr19	41010259	41010759
chr19	41203979	41204479
chr19	42580152	42580652
chr19	45293019	45293519
chr19	45611258	45611758
chr19	46951994	46952494
chr19	47397324	47397824
chr19	48826880	48827380
chr19	49368958	49369458
chr19	52408552	52409052
chr19	52646723	52647223
chr19	53426328	53426828
chr19	54614966	54615466
chr19	57938979	57939479
chr19	58186647	58187147
chr19	58196033	58196533
chr2	387676	388176
chr2	1635177	1635677
chr2	1804552	1805052
chr2	5770655	5771155
chr2	7415592	7416092
chr2	25464319	25464819
chr2	26744067	26744567
chr2	30040385	30040885
chr2	32309849	32310349
chr2	38053762	38054262
chr2	38879315	38879815
chr2	40360306	40360806
chr2	40869261	40869761
chr2	42369282	42369782
chr2	43299996	43300496
chr2	44637698	44638198
chr2	44637841	44638341
chr2	46507243	46507743
chr2	53805807	53806307
chr2	55558541	55559041
chr2	58871913	58872413
chr2	58976428	58976928
chr2	59391435	59391935
chr2	60526862	60527362
chr2	62402900	62403400
chr2	64547991	64548491
chr2	64771198	64771698
chr2	64858770	64859270
chr2	65009331	65009831
chr2	66608830	66609330
chr2	66946972	66947472
chr2	68983655	68984155
chr2	70540764	70541264
chr2	73110132	73110632
chr2	81207371	81207871
chr2	86039638	86040138
chr2	86504474	86504974
chr2	87432543	87433043
chr2	91801537	91802037
chr2	92282323	92282823
chr2	96023524	96024024
chr2	96677014	96677514
chr2	99321955	99322455
chr2	100014795	100015295
chr2	100992690	100993190
chr2	101363128	101363628
chr2	101372365	101372865
chr2	102921239	102921739
chr2	105787972	105788472
chr2	112517355	112517855
chr2	112683595	112684095
chr2	121381051	121381551
chr2	122139366	122139866
chr2	122459735	122460235
chr2	127279963	127280463
chr2	129353336	129353836
chr2	133012297	133012797
chr2	133012512	133013012
chr2	133020555	133021055
chr2	133022311	133022811
chr2	133028705	133029205
chr2	133033110	133033610
chr2	146458718	146459218
chr2	148951543	148952043
chr2	150470808	150471308
chr2	157103069	157103569
chr2	158906864	158907364
chr2	160130962	160131462
chr2	162135543	162136043
chr2	162136724	162137224
chr2	164566486	164566986
chr2	170362616	170363116
chr2	170641091	170641591
chr2	170663568	170664068
chr2	170750636	170751136
chr2	171355561	171356061
chr2	174871850	174872350
chr2	176219061	176219561
chr2	176675707	176676207
chr2	179275995	179276495
chr2	180154459	180154959
chr2	183453001	183453501
chr2	183492631	183493131
chr2	183945329	183945829
chr2	191843440	191843940
chr2	193282384	193282884
chr2	196188588	196189088
chr2	203077952	203078452
chr2	209032362	209032862
chr2	211022399	211022899
chr2	212049229	212049729
chr2	213787710	213788210
chr2	214328409	214328909
chr2	216711124	216711624
chr2	218307819	218308319
chr2	219149787	219150287
chr2	220100907	220101407
chr2	225747725	225748225
chr2	226523401	226523901
chr2	227017395	227017895
chr2	227675751	227676251
chr2	228718651	228719151
chr2	231606728	231607228
chr2	236473266	236473766
chr2	237906084	237906584
chr2	238380019	238380519
chr2	240137021	240137521
chr2	240298042	240298542
chr20	301164	301664
chr20	922221	922721
chr20	1140050	1140550
chr20	2167527	2168027
chr20	3195531	3196031
chr20	5725592	5726092
chr20	9333440	9333940
chr20	11085515	11086015
chr20	21230611	21231111
chr20	21765639	21766139
chr20	29651527	29652027
chr20	34056550	34057050
chr20	34111769	34112269
chr20	34421575	34422075
chr20	35345305	35345805
chr20	36014909	36015409
chr20	36345327	36345827
chr20	40351132	40351632
chr20	40522140	40522640
chr20	43485325	43485825
chr20	44042007	44042507
chr20	45184475	45184975
chr20	45870092	45870592
chr20	46159207	46159707
chr20	50368129	50368629
chr20	50450103	50450603
chr20	51872172	51872672
chr20	52941421	52941921
chr20	53113273	53113773
chr20	53313998	53314498
chr20	53550417	53550917
chr20	56285048	56285548
chr20	56812703	56813203
chr20	58539546	58540046
chr21	11082805	11083305
chr21	11082950	11083450
chr21	11100111	11100611
chr21	11114545	11115045
chr21	16511005	16511505
chr21	22545085	22545585
chr21	23299181	23299681
chr21	23629247	23629747
chr21	30526754	30527254
chr21	31493774	31494274
chr21	32923999	32924499
chr21	33120317	33120817
chr21	34337667	34338167
chr21	36073223	36073723
chr21	37400216	37400716
chr21	40692758	40693258
chr21	41037326	41037826
chr21	41257201	41257701
chr21	41579680	41580180
chr21	44028086	44028586
chr21	44062358	44062858
chr21	45289589	45290089
chr21	46869079	46869579
chr21	47760368	47760868
chr21	47760500	47761000
chr22	20232732	20233232
chr22	22962763	22963263
chr22	24195966	24196466
chr22	24255902	24256402
chr22	24762930	24763430
chr22	25154446	25154946
chr22	26953648	26954148
chr22	26987474	26987974
chr22	28064009	28064509
chr22	30429492	30429992
chr22	30934849	30935349
chr22	31494218	31494718
chr22	39143461	39143961
chr22	39573818	39574318
chr22	39671183	39671683
chr22	41853299	41853799
chr22	41932059	41932559
chr22	42321939	42322439
chr22	42914274	42914774
chr22	46973279	46973779
chr22	47289892	47290392
chr22	49841707	49842207
chr3	3154839	3155339
chr3	4672427	4672927
chr3	7690720	7691220
chr3	9000857	9001357
chr3	9240682	9241182
chr3	9746072	9746572
chr3	11499620	11500120
chr3	11499755	11500255
chr3	13054886	13055386
chr3	13945686	13946186
chr3	14573178	14573678
chr3	14844349	14844849
chr3	15365677	15366177
chr3	15420618	15421118
chr3	15649251	15649751
chr3	16358044	16358544
chr3	17637091	17637591
chr3	23751027	23751527
chr3	31594255	31594755
chr3	32323149	32323649
chr3	33838144	33838644
chr3	33976196	33976696
chr3	37654518	37655018
chr3	38039331	38039831
chr3	41043120	41043620
chr3	41148733	41149233
chr3	42581189	42581689
chr3	47509579	47510079
chr3	49144520	49145020
chr3	49659295	49659795
chr3	50259985	50260485
chr3	50487602	50488102
chr3	53460405	53460905
chr3	53829313	53829813
chr3	57202278	57202778
chr3	57643319	57643819
chr3	63798704	63799204
chr3	65517832	65518332
chr3	72846115	72846615
chr3	75812967	75813467
chr3	88316226	88316726
chr3	99684396	99684896
chr3	100933870	100934370
chr3	101670263	101670763
chr3	108460561	108461061
chr3	112300323	112300823
chr3	119364197	119364697
chr3	119366567	119367067
chr3	120844371	120844871
chr3	122219545	122220045
chr3	126989642	126990142
chr3	126999338	126999838
chr3	128143720	128144220
chr3	131585507	131586007
chr3	135606296	135606796
chr3	135651102	135651602
chr3	139237861	139238361
chr3	141307467	141307967
chr3	142516668	142517168
chr3	146189626	146190126
chr3	149567016	149567516
chr3	149616747	149617247
chr3	150086074	150086574
chr3	152760097	152760597
chr3	160198852	160199352
chr3	161134087	161134587
chr3	164079967	164080467
chr3	167346257	167346757
chr3	168721846	168722346
chr3	169309194	169309694
chr3	169596069	169596569
chr3	172130987	172131487
chr3	176959359	176959859
chr3	177536773	177537273
chr3	178714421	178714921
chr3	178746298	178746798
chr3	180312932	180313432
chr3	183418524	183419024
chr3	184278200	184278700
chr3	184472297	184472797
chr3	184881467	184881967
chr3	187149464	187149964
chr3	189428985	189429485
chr3	194052336	194052836
chr3	194139035	194139535
chr3	194801719	194802219
chr3	196752968	196753468
chr3	197453301	197453801
chr3	197546277	197546777
chr4	54548	55048
chr4	1421799	1422299
chr4	1421980	1422480
chr4	1422474	1422974
chr4	1735668	1736168
chr4	5490430	5490930
chr4	6241362	6241862
chr4	6260662	6261162
chr4	6794024	6794524
chr4	7116078	7116578
chr4	7728908	7729408
chr4	10463985	10464485
chr4	13441137	13441637
chr4	15069958	15070458
chr4	16730485	16730985
chr4	18391345	18391845
chr4	37670987	37671487
chr4	38397815	38398315
chr4	39006817	39007317
chr4	39023799	39024299
chr4	39026481	39026981
chr4	39728980	39729480
chr4	39850139	39850639
chr4	39991879	39992379
chr4	40379698	40380198
chr4	41438452	41438952
chr4	54195217	54195717
chr4	55793991	55794491
chr4	56947045	56947545
chr4	58221161	58221661
chr4	68266366	68266866
chr4	68266470	68266970
chr4	68586463	68586963
chr4	70026142	70026642
chr4	74787528	74788028
chr4	75233370	75233870
chr4	76617363	76617863
chr4	77941520	77942020
chr4	80910908	80911408
chr4	81051227	81051727
chr4	84682243	84682743
chr4	87869005	87869505
chr4	99579465	99579965
chr4	106870257	106870757
chr4	113324748	113325248
chr4	119260573	119261073
chr4	122929804	122930304
chr4	142616489	142616989
chr4	143681967	143682467
chr4	144240047	144240547
chr4	147160274	147160774
chr4	148749098	148749598
chr4	151828938	151829438
chr4	161448796	161449296
chr4	166405655	166406155
chr4	170456369	170456869
chr4	170960799	170961299
chr4	172899147	172899647
chr4	183844417	183844917
chr4	184738803	184739303
chr4	187049580	187050080
chr4	190622588	190623088
chr4	190649201	190649701
chr5	366243	366743
chr5	599932	600432
chr5	966871	967371
chr5	992962	993462
chr5	5608501	5609001
chr5	9617363	9617863
chr5	12615118	12615618
chr5	12913146	12913646
chr5	13737028	13737528
chr5	20267494	20267994
chr5	20484392	20484892
chr5	21485530	21486030
chr5	29844289	29844789
chr5	31326812	31327312
chr5	32436110	32436610
chr5	32503461	32503961
chr5	34910991	34911491
chr5	38291180	38291680
chr5	42024675	42025175
chr5	51716920	51717420
chr5	55685539	55686039
chr5	56513107	56513607
chr5	57165952	57166452
chr5	61566326	61566826
chr5	63812224	63812724
chr5	65374831	65375331
chr5	68820225	68820725
chr5	71146592	71147092
chr5	71147748	71148248
chr5	72270320	72270820
chr5	74939178	74939678
chr5	76653919	76654419
chr5	77775426	77775926
chr5	81035045	81035545
chr5	82850814	82851314
chr5	90206913	90207413
chr5	90620531	90621031
chr5	93560480	93560980
chr5	93694647	93695147
chr5	95133594	95134094
chr5	102242939	102243439
chr5	102554955	102555455
chr5	102627946	102628446
chr5	107194491	107194991
chr5	112085874	112086374
chr5	118570594	118571094
chr5	118629856	118630356
chr5	119873292	119873792
chr5	124788073	124788573
chr5	125324737	125325237
chr5	125729592	125730092
chr5	126942209	126942709
chr5	127270512	127271012
chr5	130581032	130581532
chr5	137934482	137934982
chr5	138120691	138121191
chr5	138197697	138198197
chr5	139136138	139136638
chr5	141077489	141077989
chr5	143515300	143515800
chr5	145380592	145381092
chr5	149241266	149241766
chr5	153722995	153723495
chr5	154352953	154353453
chr5	157836737	157837237
chr5	158506411	158506911
chr5	162806960	162807460
chr5	162877872	162878372
chr5	162928604	162929104
chr5	166913896	166914396
chr5	171537213	171537713
chr5	172181057	172181557
chr5	173882910	173883410
chr5	177027972	177028472
chr5	178483256	178483756
chr5	179010429	179010929
chr5	179030572	179031072
chr5	179226702	179227202
chr6	148698	149198
chr6	221625	222125
chr6	331274	331774
chr6	2763961	2764461
chr6	3621741	3622241
chr6	5441318	5441818
chr6	9486568	9487068
chr6	10197446	10197946
chr6	11015773	11016273
chr6	12229385	12229885
chr6	13573112	13573612
chr6	14986505	14987005
chr6	16363739	16364239
chr6	20262238	20262738
chr6	21223490	21223990
chr6	24536721	24537221
chr6	26161176	26161676
chr6	28211043	28211543
chr6	28816232	28816732
chr6	32099244	32099744
chr6	32307867	32308367
chr6	33695657	33696157
chr6	34204519	34205019
chr6	34432353	34432853
chr6	37294763	37295263
chr6	41172572	41173072
chr6	41254592	41255092
chr6	42033991	42034491
chr6	42161343	42161843
chr6	44079522	44080022
chr6	49640460	49640960
chr6	49743540	49744040
chr6	56603241	56603741
chr6	58773425	58773925
chr6	58773594	58774094
chr6	58773887	58774387
chr6	58774135	58774635
chr6	58774305	58774805
chr6	58775161	58775661
chr6	64477130	64477630
chr6	71014791	71015291
chr6	71175252	71175752
chr6	76386905	76387405
chr6	79160667	79161167
chr6	83471392	83471892
chr6	88037311	88037811
chr6	89320378	89320878
chr6	89472366	89472866
chr6	89684296	89684796
chr6	90036073	90036573
chr6	98083006	98083506
chr6	99383289	99383789
chr6	100668855	100669355
chr6	106236184	106236684
chr6	107284952	107285452
chr6	107427205	107427705
chr6	107474686	107475186
chr6	108056978	108057478
chr6	108906119	108906619
chr6	110835096	110835596
chr6	117162607	117163107
chr6	118973156	118973656
chr6	125328991	125329491
chr6	128261260	128261760
chr6	132733960	132734460
chr6	134361114	134361614
chr6	135412844	135413344
chr6	138830505	138831005
chr6	139010020	139010520
chr6	139334753	139335253
chr6	140022797	140023297
chr6	140354710	140355210
chr6	145952409	145952909
chr6	147997939	147998439
chr6	149382793	149383293
chr6	150717716	150718216
chr6	150717891	150718391
chr6	150720970	150721470
chr6	157016913	157017413
chr6	157026219	157026719
chr6	158077671	158078171
chr6	158875818	158876318
chr6	158875931	158876431
chr6	160481863	160482363
chr6	163429898	163430398
chr6	167152172	167152672
chr6	167543671	167544171
chr6	170547685	170548185
chr7	789208	789708
chr7	5280012	5280512
chr7	7905901	7906401
chr7	8555285	8555785
chr7	16623768	16624268
chr7	16869694	16870194
chr7	22274935	22275435
chr7	26078316	26078816
chr7	28613529	28614029
chr7	29318409	29318909
chr7	29810151	29810651
chr7	30732379	30732879
chr7	31166030	31166530
chr7	34214416	34214916
chr7	43918354	43918854
chr7	44642471	44642971
chr7	45083501	45084001
chr7	45175012	45175512
chr7	50333658	50334158
chr7	54421995	54422495
chr7	55323969	55324469
chr7	61971557	61972057
chr7	66106786	66107286
chr7	66170453	66170953
chr7	67496620	67497120
chr7	67496720	67497220
chr7	73610258	73610758
chr7	73682240	73682740
chr7	75294829	75295329
chr7	87605164	87605664
chr7	88807495	88807995
chr7	89852611	89853111
chr7	90913968	90914468
chr7	91171446	91171946
chr7	92250554	92251054
chr7	92256846	92257346
chr7	92302933	92303433
chr7	93036782	93037282
chr7	93380997	93381497
chr7	95533725	95534225
chr7	96230200	96230700
chr7	97582965	97583465
chr7	98350818	98351318
chr7	98539811	98540311
chr7	98668527	98669027
chr7	98668640	98669140
chr7	99343775	99344275
chr7	99708030	99708530
chr7	100486658	100487158
chr7	100550601	100551101
chr7	100612948	100613448
chr7	103080278	103080778
chr7	105307838	105308338
chr7	108469974	108470474
chr7	111116532	111117032
chr7	117645044	117645544
chr7	118343667	118344167
chr7	118343843	118344343
chr7	121074993	121075493
chr7	123587479	123587979
chr7	124117068	124117568
chr7	124819903	124820403
chr7	124820412	124820912
chr7	125023584	125024084
chr7	125023719	125024219
chr7	126716130	126716630
chr7	130061333	130061833
chr7	131785700	131786200
chr7	132612406	132612906
chr7	133578662	133579162
chr7	134671510	134672010
chr7	134879755	134880255
chr7	134918921	134919421
chr7	135455218	135455718
chr7	138011638	138012138
chr7	138249517	138250017
chr7	138866423	138866923
chr7	141276690	141277190
chr7	143147213	143147713
chr7	144711507	144712007
chr7	144712015	144712515
chr7	148957335	148957835
chr7	150466656	150467156
chr7	150796076	150796576
chr7	154587885	154588385
chr7	154770702	154771202
chr7	156771210	156771710
chr7	158995591	158996091
chr7	158995681	158996181
chr8	580487	580987
chr8	664028	664528
chr8	664458	664958
chr8	1627518	1628018
chr8	8650052	8650552
chr8	8700331	8700831
chr8	9424108	9424608
chr8	12608464	12608964
chr8	17922884	17923384
chr8	17980195	17980695
chr8	22356505	22357005
chr8	22975642	22976142
chr8	25095057	25095557
chr8	26324209	26324709
chr8	37750202	37750702
chr8	41552468	41552968
chr8	41642851	41643351
chr8	42265080	42265580
chr8	43093159	43093659
chr8	43096582	43097082
chr8	43096764	43097264
chr8	47906844	47907344
chr8	60061954	60062454
chr8	68262986	68263486
chr8	68263244	68263744
chr8	68609336	68609836
chr8	68942095	68942595
chr8	70584686	70585186
chr8	70602199	70602699
chr8	71583669	71584169
chr8	87078640	87079140
chr8	93619278	93619778
chr8	95963822	95964322
chr8	97182963	97183463
chr8	98887464	98887964
chr8	98992718	98993218
chr8	101233364	101233864
chr8	101999429	101999929
chr8	102018260	102018760
chr8	103352156	103352656
chr8	104035369	104035869
chr8	105714933	105715433
chr8	107050858	107051358
chr8	108000920	108001420
chr8	117600080	117600580
chr8	119112516	119113016
chr8	119112646	119113146
chr8	121516447	121516947
chr8	124933216	124933716
chr8	125511614	125512114
chr8	125609399	125609899
chr8	126056543	126057043
chr8	127494754	127495254
chr8	128701068	128701568
chr8	129125155	129125655
chr8	129999728	130000228
chr8	130088290	130088790
chr8	134973020	134973520
chr8	135662434	135662934
chr8	136017842	136018342
chr8	138798295	138798795
chr8	144084950	144085450
chr8	144294209	144294709
chr8	145772087	145772587
chr9	686290	686790
chr9	2000928	2001428
chr9	2622860	2623360
chr9	2809429	2809929
chr9	3591772	3592272
chr9	14405993	14406493
chr9	19088938	19089438
chr9	19464446	19464946
chr9	21704830	21705330
chr9	22132812	22133312
chr9	34822782	34823282
chr9	35060742	35061242
chr9	36186056	36186556
chr9	37084795	37085295
chr9	37579771	37580271
chr9	68432271	68432771
chr9	72957659	72958159
chr9	74991472	74991972
chr9	76641843	76642343
chr9	79117980	79118480
chr9	80577124	80577624
chr9	85771348	85771848
chr9	86595636	86596136
chr9	91777238	91777738
chr9	92336859	92337359
chr9	92890575	92891075
chr9	93804931	93805431
chr9	95431741	95432241
chr9	97470164	97470664
chr9	97517581	97518081
chr9	97929435	97929935
chr9	99082304	99082804
chr9	102829437	102829937
chr9	107921397	107921897
chr9	108206783	108207283
chr9	110019892	110020392
chr9	112213486	112213986
chr9	114379319	114379819
chr9	117654716	117655216
chr9	120157115	120157615
chr9	122570183	122570683
chr9	123219309	123219809
chr9	124861774	124862274
chr9	126178817	126179317
chr9	126518939	126519439
chr9	129084834	129085334
chr9	129342355	129342855
chr9	133768131	133768631
chr9	134367851	134368351
chr9	134404909	134405409
chr9	136428734	136429234
chr9	137284669	137285169
chr9	138070989	138071489
chr9	138694279	138694779
chr9	139548794	139549294
chr9	140528096	140528596
chrX	11372328	11372828
chrX	15371541	15372041
chrX	15597950	15598450
chrX	18408314	18408814
chrX	20508807	20509307
chrX	24183110	24183610
chrX	24199144	24199644
chrX	24301596	24302096
chrX	37507994	37508494
chrX	47929196	47929696
chrX	48860101	48860601
chrX	61731002	61731502
chrX	67406519	67407019
chrX	68330946	68331446
chrX	69499133	69499633
chrX	82782194	82782694
chrX	93728387	93728887
chrX	103087966	103088466
chrX	105314416	105314916
chrX	109548710	109549210
chrX	119794193	119794693
chrX	129831289	129831789
chrX	134466830	134467330
chrX	136113555	136114055
chrX	138635638	138636138
chrX	147814047	147814547
chrX	149737237	149737737
chrX	150562001	150562501
chrX	151038143	151038643

## Sheet: 4 set_l_conserved_promoter
Target gene symbol	chromosome	consScore	distance2TSS	Peak enrichment score	Peak start	Peak end
AC009892.2	chr19	405	1054	1009	55064272	55064343
AC008171.1	chr2	475	-15	450	206118189	206118235
RP11-290K4.2	chr3	356	92	433	157806843	157806914
DNAJB12	chr10	268	1085	432	74116040	74116106
RP11-697N18.1	chr8	664	-84	427	48460371	48460437
BRD7P4	chr6	562	-232	418	111751198	111751264
RP11-365O16.1	chr1	763	-261	392	224363101	224363194
AC068610.5	chr7	304	-1963	392	114869413	114869479
VTI1BP4	chr9	542	1162	388	131414406	131414472
KCTD17	chr22	240	1140	387	37448884	37448955
KCTD21	chr11	285	-818	371	77899017	77899083
MMP14	chr14	536	291	354	23306019	23306096
CTD-2522B17.5	chr16	508	678	352	33939822	33940052
EEF1A1P37	chr8	567	1641	350	112239418	112239492
INSIG2	chr2	312	-97	340	118845898	118845964
RNA5SP172	chr4	547	-1318	328	178377031	178377097
AC006466.5	chr7	542	-190	321	31158963	31159029
OSCP1	chr1	240	-1483	313	36914570	36914636
AHCYP8	chr1	440	368	311	248885835	248885906
CTC-498M16.2	chr5	408	-902	290	87733970	87734041
IPO9	chr1	247	1020	286	201799267	201799312
FAM49B	chr8	280	-1711	284	131027631	131027697
AC053503.6	chr2	455	-1886	281	220288982	220289059
CTA-253N17.1	chr1	247	-994	279	185139813	185139884
CNOT4P1	chr13	649	-1542	279	21495830	21495831
KRT35	chr17	418	-507	279	39636850	39636921
KCNQ5	chr6	359	-1751	279	73329736	73329803
RP11-347H15.2	chr11	569	52	278	50227351	50227417
FRMPD1	chr9	368	400	278	37651375	37651419
CD99L2	chrX	404	-1124	278	150066130	150066201
RNF167	chr17	534	1089	277	4844357	4844428
BLNK	chr10	540	1968	276	98033279	98033345
AC023085.1	chr11	617	-1361	275	43576914	43576980
NCOA1	chr2	605	1099	275	24715838	24715927
FGD1	chrX	240	351	270	54522917	54522983
NANOGNBP3	chrX	255	948	269	100594190	100594261
RPL36P20	chr3	710	105	268	41997007	41997078
C2orf70	chr2	456	99	265	26785514	26785585
IL17RE	chr3	487	-442	265	9943818	9943890
RN7SL63P	chr10	268	-1199	263	30843599	30843670
RP11-30O15.1	chr3	633	1201	261	187515143	187515209
RPGRIP1	chr14	247	1570	256	21757635	21757701
RP11-556H2.4	chr16	642	-694	255	79111404	79111470
MRPL14	chr6	255	1035	253	44096196	44096262
FOS	chr14	592	-275	252	75745167	75745238
AC087294.2	chr17	274	-1926	251	21115701	21115735
RN7SL566P	chr19	255	1214	250	39860974	39861040
HIST1H2BB	chr6	415	-3	250	26043846	26043919
RNU4ATAC14P	chr14	247	-761	240	75668078	75668144
GNG12	chr1	418	-1373	239	68297744	68297810
AC090617.1	chr17	588	-377	239	2116579	2116650
AC096574.4	chr2	481	1179	239	239141468	239141540
C14orf178	chr14	385	-331	236	78226809	78226876
AC137527.2	chr16	400	199	236	51278134	51278194
HDAC7	chr12	312	1640	235	48228520	48228591
CFDP1	chr16	337	1341	235	75468691	75468757
LRP5L	chr22	404	-1459	234	25799852	25799918
EGR3	chr8	749	-1870	224	22548918	22548973
MIR1237	chr11	478	100	223	64136133	64136216
EPGN	chr4	596	-22	223	75174133	75174204
RPL21P121	chr17	730	568	222	18216604	18216680
RP4-575N6.5	chr1	255	-890	220	101707789	101707860
LINC00410	chr13	429	-37	220	91578781	91578847
CACNA1C	chr12	255	830	219	2080749	2080816
RN7SL66P	chr2	323	835	216	10421559	10421625
RP11-454K7.1	chr14	240	-1202	214	45845234	45845305
NT5C3A	chr7	691	-114	214	33102262	33102328
RPS15AP32	chr12	565	377	213	113492210	113492279
AP001888.1	chr11	247	-1137	212	69586546	69586617
PIRT	chr17	268	-1408	211	10740321	10740387
AC005152.2	chr17	262	842	210	70218786	70218852
CDH6	chr5	451	-1226	210	31192598	31192664
PCP4L1	chr1	400	1505	207	161229989	161230055
MLH3	chr14	280	-165	207	75518037	75518103
ZNF746	chr7	308	1134	207	149196009	149196075
FOXJ1	chr17	549	-1416	205	74135929	74136000
AC017048.3	chr2	802	629	204	177503263	177503314
PCBP2P1	chr21	801	-232	204	40543765	40543836
CTD-2647L4.4	chr8	478	-383	204	28913034	28913105
CHURC1	chr14	546	166	203	65381210	65381281
AC092988.1	chr3	493	405	203	140122632	140122703
CTD-2503O16.1	chr5	657	139	202	74227591	74227662
FUT8	chr14	503	1411	197	65878688	65878754
RP1-172N19.4	chrX	554	-943	197	71947668	71947739
MIR1292	chr20	542	521	196	2633909	2633980
ARL3	chr10	262	-371	194	104473758	104473829
C1GALT1C1	chrX	364	-322	194	119763650	119763716
RP11-63G10.2	chr1	523	1780	192	59318671	59318742
RFX1	chr19	486	-912	190	14116906	14116972
KRT18P57	chr1	280	241	186	112192372	112192443
AC107871.1	chr15	262	1913	186	68523890	68523956
KRT128P	chr12	262	-581	184	53027623	53027696
FTL	chr19	285	359	182	49468879	49468955
C11orf58	chr11	426	-1257	179	16633389	16633455
MIR4733	chr17	255	368	179	29421773	29421849
FSTL3	chr19	446	923	179	677282	677348
AC003075.4	chr7	280	1283	179	17340229	17340300
YWHAG	chr7	545	-743	176	75987567	75987644
JAKMIP2	chr5	491	-1468	175	147160837	147160903
ATL1	chr14	247	457	173	50999651	50999718
MCU	chr10	290	-708	172	74451146	74451217
RP11-726G23.10	chr8	539	-1491	168	43130440	43130511
AC010090.1	chr2	762	1581	167	145325550	145325616
DMKN	chr19	410	240	164	36004767	36004833
FGF8	chr10	480	-1959	163	103533860	103533931
AL138815.1	chr13	247	-824	163	26441203	26441272
FGD1	chrX	530	-1648	159	54520918	54520984
AC121334.1	chr12	505	-142	158	39836743	39836809
RP11-380I10.2	chr8	285	1676	157	28085087	28085158
CNOT1	chr16	444	-743	150	58663014	58663080
CITED2	chr6	467	1491	150	139697240	139697256
TBC1D20	chr20	255	-1868	148	441296	441362
GJA8	chr1	730	-183	145	147374730	147374796
COX6CP6	chr3	541	225	144	70800464	70800535
ACTL9	chr19	247	113	143	8809252	8809318
PLD1	chr3	295	470	143	171529177	171529243
FMR1	chrX	475	-95	141	146993368	146993381
CSNK1G1	chr15	421	-1179	140	64647230	64647296
TFE3	chrX	538	-344	140	48900635	48900701
ATP2A3	chr17	654	-1353	136	3866350	3866416
PTHLH	chr12	247	-1853	135	28123752	28123819
NKX2-2	chr20	300	491	132	21495120	21495191
RNF139	chr8	255	1688	132	125488629	125488705
PGAM1	chr10	506	291	130	99186173	99186244
AL132819.1	chr14	404	1746	129	99830341	99830407
NASP	chr1	470	929	128	46050414	46050480
VCAN	chr5	370	1032	127	82768283	82768349
ATOH8	chr2	415	-649	125	85977785	85977851
RP11-554D13.1	chr4	268	1633	124	95598026	95598032
EDA	chrX	274	-680	123	68835218	68835244
AGGF1P2	chr10	631	-612	121	135454945	135455011
AC002400.1	chr16	255	-2	121	23512191	23512257
RP11-171I2.3	chr2	268	-727	120	179508684	179508750
DLG2	chr11	262	-1724	119	85337207	85337278
PLEKHA4	chr19	427	90	118	49371944	49372015
AC004851.1	chr7	247	-155	118	73985489	73985555
ACVR2A	chr2	551	1890	117	148603950	148604003
IGHV5-78	chr14	268	260	116	107259857	107259928
APBB3	chr5	312	1166	111	139974493	139974513
KIAA0232	chr4	392	753	110	6783817	6783893
SCN5A	chr3	408	-403	107	38690728	38690794
FST	chr5	445	-582	107	52775624	52775690
TGFB2	chr1	255	1333	101	218520875	218520946
KCNK9	chr8	280	472	97	140715738	140715805
AC104698.2	chr2	693	282	94	30433110	30433176
ALX3	chr1	566	-309	92	110612980	110613046
MIR4785	chr2	290	382	91	161264738	161264812
CTC-378H22.1	chr19	247	-311	90	42636361	42636432
AC008060.5	chr7	613	-334	89	155302643	155302645
DAAM1	chr14	546	298	88	59655661	59655664
RC3H2	chr9	707	-162	87	125667428	125667488
TINAGL1	chr1	425	76	81	32042179	32042206
SSBP2	chr5	427	-454	75	81047129	81047195
LIMK2	chr22	262	-93	73	31608097	31608168
RRBP1	chr20	591	-121	70	17662784	17662855
GFI1B	chr9	320	-527	67	135820370	135820441
BNC1	chr15	465	-1397	64	83952036	83952102
DLGAP3	chr1	368	828	62	35395983	35396045
AC008746.5	chr19	268	-300	61	54957673	54957744
AC006486.9	chr19	440	-1402	60	42757847	42757918
GPR85	chr7	300	-976	59	112726824	112726890
GAGE10	chrX	255	1853	45	49161966	49162037
LRRC38	chr1	247	7	37	13840547	13840553
PSMA2P2	chr8	712	-211	35	94954889	94954900
RP11-15K2.2	chr17	402	-1118	31	59539595	59539660
NKD1	chr16	617	312	30	50582520	50582586
MIDN	chr19	493	1977	21	1250499	1250559
LRRC8D	chr1	689	60	12	90286633	90286633
AC096534.1	chr1	330	1552	10	61550721	61550787
RNU1-1	chr1	343	-15	5	16840730	16840801
SPRYD3	chr12	361	-168	4	53473003	53473069
RP11-159A18.1	chr12	565	6	3	69816442	69816443

## Sheet: set_l_noncons_promoter
Target gene symbol	chromosome	consScore	distance2TSS	Peak enrichment score	Peak start	Peak end
AL589739.1	chr1	0	269	706	2258812	2258888
EXOSC10	chr1	0	1958	494	11161861	11161932
CROCCP3	chr1	0	1521	452	16827155	16827392
ATP6V1E1P1	chr1	0	-1055	438	43367817	43367880
DPH2	chr1	0	1028	376	44436662	44436739
JAK1	chr1	0	1934	395	65434086	65434157
SCARNA2	chr1	0	55	1116	109642818	109642922
PSRC1	chr1	0	-1799	393	109823974	109824045
HMGCS2	chr1	0	-1906	437	120309589	120309655
BNIPL	chr1	0	1367	461	151010380	151010446
AL589986.2	chr1	0	-826	544	152094148	152094220
FLG-AS1	chr1	0	-645	421	152139848	152140064
ADAM15	chr1	0	1802	428	155024808	155024880
RP11-71G12.1	chr1	0	1461	472	157156604	157156675
IPO8P1	chr1	0	153	619	211035735	211035826
RP5-1097F14.3	chr1	0	1096	386	231324436	231324502
RP5-865N13.1	chr1	0	-1649	541	232314177	232314243
SNORA14B	chr1	0	-720	417	235290502	235290563
AL646016.1	chr1	0	776	373	240644224	240644336
C10orf113	chr10	0	1821	382	21437276	21437342
ARHGAP21	chr10	0	1706	406	25014270	25014337
HSPA8P3	chr10	0	-1567	379	27001924	27002045
CCNYL2	chr10	0	-786	384	42966866	42966938
AC116533.1	chr11	0	5	371	17095466	17095542
AC023085.1	chr11	0	1101	380	43579376	43579443
KBTBD4	chr11	0	-141	665	47600393	47600459
AP003068.12	chr11	0	981	389	64885567	64885653
MAP3K11	chr11	0	-728	390	65382090	65382161
PDE2A	chr11	0	-97	403	72385505	72385572
RP11-619A14.2	chr11	0	411	566	75902147	75902213
BCL9L	chr11	0	-1574	366	118794708	118794779
RP11-705C15.3	chr12	0	1106	458	9812231	9812307
RNA5SP356	chr12	0	527	369	30459933	30460036
RP11-428G5.1	chr12	0	-1911	549	32048808	32048879
RP11-114F3.5	chr12	0	-1388	398	64835689	64835756
AC025262.1	chr12	0	-1454	495	65088842	65088908
CENPCP1	chr12	0	-1778	403	89892059	89892125
EID3	chr12	0	1752	736	104699244	104699295
AC090051.1	chr12	0	-1702	389	105343803	105343869
AL359538.2	chr13	0	1819	383	25131237	25131303
RP11-629E24.2	chr13	0	-272	435	30597636	30597695
MIR3613	chr13	0	-431	373	50570173	50570239
F10	chr13	0	-1019	587	113776087	113776131
HSBP1P1	chr14	0	-1615	516	58929024	58929125
CCDC175	chr14	0	-547	444	60042969	60043035
CYP46A1	chr14	0	-1675	424	100148931	100149002
RP11-982M15.7	chr14	0	304	507	105122393	105122464
CRIP2	chr14	0	523	376	105939789	105939855
CTD-2184D3.1	chr15	0	-1991	367	52385466	52385537
HEXA	chr15	0	1264	392	72670046	72670117
ISLR	chr15	0	-1616	379	74464363	74464429
AC027228.1	chr15	0	1376	464	78831361	78831437
ABHD2	chr15	0	-950	505	89629705	89629776
RP11-66B24.5	chr15	0	1840	393	101258261	101258327
BCAR4	chr16	0	1592	388	11924261	11924327
CCL22	chr16	0	-1894	452	57390757	57390823
AC009110.1	chr16	0	-525	373	62629718	62629784
CENPN	chr16	0	1976	576	81042027	81042132
RP4-536B24.2	chr16	0	39	435	87870144	87870210
FTLP12	chr17	0	-1744	463	16292875	16293134
VN1R71P	chr17	0	135	431	25384527	25384593
TMEM98	chr17	0	1889	416	31256784	31256850
CCL1	chr17	0	-1796	374	32688421	32688487
SHC1P2	chr17	0	-1394	374	42306172	42306233
DCAKD	chr17	0	698	383	43139138	43139204
LINC00483	chr17	0	1072	375	48845951	48846030
AC079325.6	chr17	0	1401	1331	72564847	72564919
GALK1	chr17	0	474	392	73762231	73762302
AC015815.8	chr17	0	1623	461	75110504	75110602
CTD-2526A2.6	chr17	0	1326	370	78490747	78490819
NPLOC4	chr17	0	-1488	391	79613972	79614043
RN7SL477P	chr19	0	-197	383	1570624	1570700
CTD-3131K8.1	chr19	0	1476	376	17702321	17702392
AC020907.2	chr19	0	-1636	409	35628810	35628886
ACTN4	chr19	0	1281	414	39139537	39139603
AC006129.1	chr19	0	-843	552	42036685	42036761
ARHGEF1	chr19	0	-645	503	42386548	42386619
PRKCG	chr19	0	1420	453	54383831	54383897
ZNF324	chr19	0	1711	463	58980099	58980170
ABHD1	chr2	0	539	366	27347186	27347257
CAPN14	chr2	0	-946	511	31455700	31455856
RN7SL18P	chr2	0	261	407	62718530	62718619
TPRKB	chr2	0	-1988	442	73962504	73962575
TRIM64FP	chr2	0	1742	400	96182278	96182357
NEURL3	chr2	0	1055	442	97174868	97174934
AC009948.7	chr2	0	1380	638	179320785	179320862
RP11-65L3.2	chr2	0	420	443	179413996	179414067
AC008174.3	chr2	0	1170	472	186666015	186666082
NOP58	chr2	0	659	398	203131051	203131145
TUBA4A	chr2	0	-1596	384	220141244	220141348
AC093642.3	chr2	0	1767	438	242914509	242914694
BMP2	chr20	0	838	487	6749116	6749183
RNU6-347P	chr20	0	-1503	382	50517292	50517363
FAM209A	chr20	0	714	371	55092924	55092990
RP11-560A15.4	chr20	0	586	504	55681350	55681416
RP11-560A15.3	chr20	0	-742	707	55689194	55689265
AP000275.64	chr21	0	683	424	33998051	33998127
KRTAP10-9	chr21	0	804	381	46047806	46047882
RP11-375H17.1	chr22	0	1951	478	28114384	28114455
NIPSNAP1	chr22	0	-839	457	29976452	29976523
CSF2RBP1	chr22	0	501	588	37350227	37350303
MICALL1	chr22	0	-1531	405	38300087	38300179
RP11-380O24.1	chr3	0	1197	446	9406110	9406259
RP11-348P10.2	chr3	0	-973	387	44707896	44707967
RPL12P44	chr3	0	-1300	382	44977830	44977901
PSMD6-AS2	chr3	0	824	399	63990484	63990560
TMEM39A	chr3	0	-223	422	119187419	119187490
ADPRH	chr3	0	1877	395	119299959	119300025
DNAJB8	chr3	0	-753	583	128185304	128185372
NIP7P2	chr3	0	-1659	374	132118403	132118474
MRFAP1	chr4	0	1553	562	6643338	6643404
FAM92A1P2	chr4	0	-1770	437	183957015	183957081
MIR3945	chr4	0	453	428	185772684	185772750
AC025470.1	chr5	0	813	526	56778510	56778576
BDP1	chr5	0	-473	369	70750947	70750992
AC008536.1	chr5	0	1651	476	112243052	112243119
SLC25A2	chr5	0	-1071	383	140682508	140682574
GPX3	chr5	0	-1969	401	150398125	150398185
GALNT10	chr5	0	1673	439	153571930	153571996
CNOT8	chr5	0	1370	373	154238450	154238516
CTB-114C7.3	chr5	0	-1742	396	169756658	169756724
VN1R12P	chr6	0	1852	473	27003913	27003969
RN7SL353P	chr6	0	-936	415	30717844	30717915
XXbac-BPG154L12.4	chr6	0	-816	395	32222639	32222705
RP1-153P14.3	chr6	0	629	575	37515647	37515723
RP11-480N24.3	chr6	0	910	379	43278844	43278915
RP1-45N11.1	chr6	0	212	451	91055117	91055183
AL357060.1	chr6	0	1384	415	138039430	138039508
AL133458.1	chr6	0	-1731	399	167358385	167358456
AC005682.7	chr7	0	658	441	22922132	22922208
TUBG1P	chr7	0	-752	444	43957509	43957580
AC091770.3	chr7	0	-1141	482	48701727	48701793
AC079781.5	chr7	0	1710	524	97501156	97501222
MOGAT3	chr7	0	-856	385	100843411	100843482
COG5	chr7	0	469	369	107205393	107205464
DEFB135	chr8	0	990	376	11840782	11840858
RP11-685B14.3	chr8	0	-282	602	18244970	18245041
HMBOX1	chr8	0	1228	434	28749104	28749175
GTF2E2	chr8	0	-1811	554	30513848	30514067
RP11-697M17.2	chr8	0	-504	485	76088354	76088421
KLF9	chr9	0	1421	416	73030928	73030994
RP11-270F18.2	chr9	0	-79	409	100996873	100996952
RP11-196I18.3	chr9	0	150	388	109879227	109879293
LCN9	chr9	0	1008	431	138556141	138556212
CCDC120	chrX	0	-1346	513	48909710	48909800
NANOGNBP3	chrX	0	744	403	100593862	100594180
BTK	chrX	0	1747	386	100642895	100642966
RP11-349N19.2	chrX	0	1105	459	122649409	122649450

## Sheet: set_l_conserved_distal
Target gene symbol	chromosome	consScore	distance2TSS	Peak enrichment score	Peak start	Peak end
XKR7	chr20	290	18969	1045	30574750	30574799
PAF1	chr19	589	-2426	634	39879371	39879447
NEB	chr2	280	-192477	612	152398502	152398547
CDC6	chr17	719	8172	599	38452048	38452067
IRF4	chr6	375	5292	596	396955	397108
CD163L1	chr12	373	-45284	593	7587166	7587252
KIAA1407	chr3	546	36230	586	113811655	113811726
PDE3A	chr12	542	182258	529	20704397	20704477
LINC00269	chrX	351	77902	528	68477269	68477335
FGF19	chr11	383	16510	508	69535885	69535956
IPO9-AS1	chr1	262	-138979	501	201659664	201659752
RP11-215D10.1	chr11	392	122307	501	119815112	119815178
AC093515.1	chr16	247	200035	497	8149379	8149558
AC090559.1	chr11	612	-2462	496	47504970	47505036
AMPD3	chr11	274	184578	487	10514405	10514472
MIR4284	chr7	513	-2188	484	73123430	73123488
BRPF3	chr6	268	27624	480	36192112	36192178
RP11-31H5.1	chr15	274	-115453	475	57023052	57023118
RP11-165M1.2	chr16	290	20249	475	12486883	12486954
RNU7-168P	chr21	285	34555	471	18859554	18859554
FUNDC2P3	chr6	327	-141082	471	146351336	146351402
RP11-354K1.1	chr1	285	-55709	467	211757292	211757364
ATG10	chr5	686	246628	467	81514436	81514509
AC011410.1	chr5	312	-184375	462	171013126	171013192
RP11-794G24.1	chr11	295	37730	458	61347426	61347497
RP11-168C9.1	chr10	359	-67464	454	131009018	131009085
C11orf52	chr11	247	6404	450	111795120	111795200
ZNF706	chr8	351	-11128	449	102207264	102207322
RNA5SP43	chr1	274	-15012	447	37715338	37715413
PKHD1L1	chr8	255	116873	447	110491546	110491612
KB-1205A7.1	chr8	405	5049	444	99650791	99650857
AGRN	chr1	373	23702	439	979167	979243
LINC00210	chr1	392	24634	439	218090843	218090909
AC007092.1	chr2	580	490539	439	59145422	59145525
AC006461.2	chr2	268	162630	439	72678532	72678556
AC010243.1	chr5	351	-273546	436	87241125	87241200
KIAA1958	chr9	295	156091	436	115405185	115405251
GPRIN3	chr4	240	-9598	435	90219530	90219596
ITGB6	chr2	274	-131362	434	160997004	160997070
CACNB1	chr17	255	-19779	430	37334141	37334213
MIR4503	chr14	290	-69372	427	37352196	37352253
MIR1203	chr17	247	-14442	427	46219398	46219464
JARID2	chr6	359	154472	426	15400966	15401032
NPAS3	chr14	247	228119	424	33632225	33632291
ENOX2	chrX	421	-13942	424	130023233	130023299
AL035106.1	chr20	262	-49844	423	47306108	47306174
CFL1P3	chr1	485	76985	422	64386308	64386374
AC012370.2	chr2	295	30763	421	65638557	65638607
AC110084.1	chr2	377	32038	417	28041199	28041249
AC079807.4	chr2	255	-257029	417	48211053	48211133
RP11-297K7.1	chr3	780	149878	416	188857774	188857831
ETF1P2	chr7	274	18529	416	151217466	151217520
NHS	chrX	304	292307	410	17685815	17685886
RP11-522D2.1	chr1	290	24358	409	180552435	180552506
ADAMTS1	chr21	356	-29521	409	28188133	28188282
KIAA0922	chr4	381	87457	408	154474874	154475036
AC006460.2	chr2	521	-16028	406	191557381	191557447
CTD-2337A12.1	chr5	255	-45877	405	95251795	95251861
FDPSP5	chrX	343	39056	404	44375689	44375760
USP24	chr1	247	-35055	403	55645698	55645764
CTD-2523D13.2	chr11	262	67119	402	119667377	119667448
AL591415.1	chr1	247	-29976	399	48056867	48056879
RP4-665J23.1	chr1	574	-42241	399	91274933	91274999
HABP2	chr10	295	44303	399	115354868	115354931
AC018867.1	chr2	529	2559	398	187364364	187364435
RNU6-671P	chr12	274	7579	397	45956014	45956029
RP11-54A9.1	chr12	274	39777	396	76693361	76693432
PI4KB	chr1	280	-14404	394	151285754	151285820
MIR548A1	chr6	528	96355	394	18668337	18668403
RP11-67P15.1	chr6	255	-69493	393	99172342	99172408
LAMC1	chr1	247	90919	391	183083481	183083547
SUDS3	chr12	240	25695	391	118839847	118839913
ARRDC4	chr15	304	-21445	391	98441306	98441372
AF240627.2	chr21	415	-12100	391	19974616	19974682
AC099326.1	chr3	379	17967	391	69987208	69987279
AP000758.1	chr11	633	-124881	390	120205131	120205202
MIR920	chr12	697	-135099	389	24230223	24230289
PTPN4	chr2	255	118761	389	120635935	120636001
FOXP1	chr3	285	-451039	389	71182075	71182127
LINC00885	chr3	295	-20184	389	195849290	195849356
HSP90AA4P	chr4	512	76079	388	190470170	190470226
RN7SL658P	chrX	439	-59835	388	16497698	16497757
ARRB1	chr11	255	-58671	387	75004169	75004235
DGKG	chr3	404	-255083	387	185824910	185824977
ATP5C1P1	chr14	588	11065	386	54469745	54469811
ARHGAP28	chr18	240	-69789	386	6659895	6659962
PRICKLE2	chr3	449	-172422	386	64258697	64258763
RNU2-3P	chr15	690	27074	385	96316074	96316140
PPIAP21	chr20	615	12905	384	41872270	41872341
AC067969.1	chr19	529	-9108	383	39010022	39010153
RP11-443B7.3	chr1	375	130133	382	235246651	235246717
ZNF271	chr18	285	6098	382	32876309	32876380
DSCAM	chr21	240	-800621	382	41418411	41418477
NUDT19P4	chr6	725	19962	382	44886377	44886443
AL672294.1	chr1	255	22315	380	249175645	249175711
CTB-107G13.1	chr7	274	154468	380	103240089	103240156
EGFLAM	chr5	534	89112	379	38347590	38347656
SLC2A6	chr9	395	20244	379	136364457	136364549
ATP5F1	chr1	280	19014	378	112010462	112010538
PRUNE	chr1	285	2069	378	150982930	150983001
DIP2B	chr12	290	109557	378	51008292	51008358
GS1-184P14.2	chrX	262	-5341	378	24442663	24442729
RP11-661P17.1	chr15	240	-86120	376	91865785	91865851
PTPRG	chr3	274	239549	376	61786759	61786825
AL358815.1	chr9	290	-44301	374	111984223	111984289
MEIS1	chr2	576	98292	373	66758843	66758909
C14orf182	chr14	300	-44629	372	50429574	50429645
GPR101	chrX	327	136717	372	136250517	136250583
DPYD	chr1	523	-647468	371	97739104	97739170
CPEB1	chr15	718	-76953	371	83240626	83240692
EFCAB5	chr17	247	154761	371	28410946	28411012
RAB8B	chr15	383	37875	370	63519510	63519576
AC009505.4	chr2	498	59337	370	106637766	106637832
RP11-42I10.3	chr16	681	29611	369	48913504	48913570
C8orf12	chr8	333	103793	369	11329662	11329747
RP11-400N13.2	chr1	274	-68931	367	222070717	222070788
AC009965.1	chr2	368	23561	367	204953964	204954017
AC007285.6	chr7	451	-51888	367	29976247	29976409
GNAQ	chr9	255	-15987	366	80630354	80630420
AC100830.3	chr15	383	-2178	365	64991238	64991300
ALDH7A1P2	chr2	420	-57744	365	173701345	173701390
LCN9	chr9	308	26047	365	138581180	138581251
IFT46	chr11	756	-11715	364	118431937	118432003
GPR139	chr16	461	83802	364	20169008	20169075
AC016734.1	chr2	397	66914	363	63813526	63813597
CDKAL1	chr6	268	341452	363	20876107	20876173
RP11-214N15.5	chr10	285	-26898	362	114281700	114281766
SERPINA6	chr14	356	-13391	362	94776307	94776373
CTD-2533G20.1	chr18	295	465635	362	2394697	2394763
RALGAPB	chr20	262	80313	362	37181739	37181805
CTD-2374C24.1	chr5	274	74814	362	104656846	104656912
ADARB2	chr10	304	-251847	361	1527790	1527857
AC034243.1	chr5	450	-55469	361	138033499	138033560
RP5-1092A3.5	chr1	262	9392	360	28583009	28583085
MYLK	chr3	247	-52433	360	123550712	123550778
LEF1	chr4	280	191762	360	109281841	109281907
RP4-781K5.4	chr1	255	53842	359	234835842	234835913
ACTN2	chr1	330	-47295	359	236802434	236802484
RASA3	chr13	555	-140103	359	114757948	114758019
PJA2	chr5	441	-65684	359	108679978	108680044
AC007796.1	chr19	552	3176	358	31842930	31842997
MICALL1	chr22	247	10793	358	38312424	38312490
KRT8P42	chr6	521	-10978	358	134608820	134608891
CTD-2011F17.2	chr11	255	-105227	357	75743515	75743581
ATP6V0CP1	chr17	379	-24297	357	4736344	4736401
RP3-404F18.5	chrX	495	-3538	357	118553309	118553375
RP11-45A12.1	chr11	399	14944	356	44732762	44732829
DFFA	chr1	614	56487	355	10589037	10589103
AC104088.1	chr2	399	-101535	354	173078447	173078513
RANP6	chr4	247	47542	354	174603031	174603097
RP11-3G20.1	chr8	316	89871	354	122786637	122786710
CDC20	chr1	285	3715	353	43828291	43828392
AC007092.1	chr2	673	11521	353	58666422	58666489
RP11-110F24.1	chr1	516	-12517	352	107310295	107310361
RP11-487I5.4	chr10	290	22555	352	76907497	76907563
CLIC6	chr21	333	42869	351	36084524	36084590
RP11-197K3.1	chr3	659	101776	351	114274183	114274249
PACS1	chr11	327	66940	349	65904739	65904810
PHF12	chr17	510	-12928	349	27265828	27265894
KCNB1	chr20	247	-164891	349	47934260	47934326
CTC-369A16.2	chr5	255	-145082	349	123586179	123586250
NMNAT1P2	chr1	706	-154140	348	164158074	164158130
BTBD7	chr14	316	-47832	348	93751572	93751640
MIR1236	chr6	468	-2386	348	31922293	31922369
MBNL1	chr3	268	284081	347	152245665	152245731
DAAM2	chr6	641	120551	347	39880660	39880726
ADAM22	chr7	285	158413	347	87721838	87721904
TEX10	chr9	255	-21302	347	103093884	103093955
AC022498.1	chr3	285	101430	346	187997728	187997794
CES2	chr16	482	6004	345	66974313	66974389
IFT20	chr17	614	-5016	345	26657461	26657537
AC009784.1	chr7	308	-44225	345	135885030	135885085
ANGPTL1	chr1	407	61272	344	178901426	178901492
C17orf96	chr17	422	-17526	344	36813628	36813694
CTD-2647L4.1	chr8	508	-18451	344	28949606	28949673
ZMIZ1	chr10	295	196040	343	81024799	81024865
LINC00909	chr18	573	633036	343	72898745	72898816
AF070718.1	chr8	340	-347352	343	91128216	91128288
RP11-1110J8.1	chr12	247	118160	342	29929858	29929924
RP11-341G23.2	chr12	505	2382	342	104054120	104054191
METAP1D	chr2	967	72768	342	172937223	172937294
BAK1	chr6	255	-2607	342	33545385	33545439
RP11-418J17.1	chr1	697	120314	341	119803300	119803366
CNTNAP5	chr2	262	764570	341	125547401	125547467
MIR600HG	chr9	240	120525	341	125998248	125998314
RP11-66N24.4	chr14	255	43719	340	24024654	24024723
NUP62CL	chrX	285	-71157	340	106378478	106378549
CTB-46B19.1	chr5	356	116040	339	138487683	138487749
NFIA	chr1	345	-31582	338	61299316	61299382
AC011239.1	chr2	518	139841	338	23887022	23887088
FLJ27365	chr22	262	96039	338	46545753	46545824
MACF1	chr1	366	44079	337	39591038	39591097
DAB1	chr1	285	-1336054	337	57676319	57676385
MIR3654	chr11	255	-9612	337	62349358	62349424
RP1-293L8.2	chr6	521	-100541	337	125894925	125894991
IFT74	chr9	247	12602	337	26959606	26959672
AC092669.2	chr2	563	-86899	336	66467547	66467618
AGAP1	chr2	268	442040	336	236844740	236844806
LACE1	chr6	312	174241	336	108790296	108790383
IFT172	chr2	421	-45846	335	27666775	27666846
PLCB4	chr20	280	407757	335	9457131	9457203
RP11-775A1.2	chr11	330	-43331	334	121065647	121065718
F13A1	chr6	280	3160	334	6324406	6324406
MIR548A1	chr6	457	41781	334	18613763	18613829
AL078585.1	chr6	320	-80382	334	163532425	163532491
RP11-31F15.1	chr1	534	26856	333	113525860	113525926
NEK7	chr1	569	140271	333	198266322	198266407
RP11-150C16.1	chr12	679	4736	333	59319121	59319192
NFATC3	chr16	247	97683	333	68216304	68216370
DLGAP1	chr18	480	-70300	333	4385002	4385068
COX7C	chr5	385	-147971	333	85765717	85765783
AL928874.1	chrX	476	-58049	333	21523112	21523170
C14orf182	chr14	280	-19172	332	50455029	50455103
CSRNP2	chr12	262	-18925	331	51458489	51458555
RAD51B	chr14	247	413265	331	68699728	68699794
HNF1B	chr17	255	-60263	331	36044939	36045010
RP11-203H2.1	chr6	529	14265	331	8344120	8344186
RP11-439H9.1	chr6	327	246570	331	23584476	23584542
AL451006.1	chr1	359	249120	330	42473897	42473968
AL592294.1	chr1	337	10315	330	45708261	45708327
PKNOX2	chr11	720	178809	330	125213359	125213425
AL139328.1	chr13	579	-88675	330	42658513	42658584
AC091697.1	chr7	361	-142969	330	18193960	18194026
RNF121	chr11	274	5947	329	71645668	71645721
NPAS3	chr14	676	46208	329	33450308	33450387
IGF2BP1	chr17	494	6302	329	47081043	47081109
AC009299.2	chr2	280	-55609	329	162055537	162055603
LINC00691	chr3	247	-107672	329	24037022	24037093
ARHGAP21	chr10	348	38718	328	25051282	25051348
RNA5SP403	chr16	343	-2638	328	9655713	9655719
AC092724.1	chr16	491	-94039	328	77650127	77650191
AC097495.2	chr2	274	26718	328	69085859	69085930
AC005042.3	chr2	312	78335	328	159638098	159638170
AMFR	chr16	549	-23787	327	56435628	56435699
AC141930.2	chr2	274	-6292	327	1577756	1577827
AL137127.1	chr1	364	55673	326	19465783	19465853
GSX1	chr13	280	13967	326	28380702	28380792
AGBL1	chr15	337	696110	326	87381304	87381371
HMGB1P22	chr5	255	9429	326	124610617	124610683
KLC4	chr6	255	17458	326	43025940	43026006
NPAS3	chr14	516	858639	325	34262745	34262811
CD74	chr5	461	-9816	325	149782641	149782712
AC002386.1	chr7	304	-120706	325	108845633	108845699
AC093159.1	chr2	262	-6780	324	62683449	62683515
CBFA2T2	chr20	427	86302	324	32164150	32164217
CTD-2353F22.1	chr5	316	-23204	324	36702060	36702126
CTB-3M24.3	chr5	247	-37246	324	132686186	132686252
AC006377.1	chr7	432	96138	324	31929967	31930033
CTB-191K22.5	chr19	295	-8486	323	50805254	50805366
CTC-498J12.1	chr5	447	-12934	323	68326679	68326750
GFRA1	chr10	618	-112809	322	117920137	117920203
AL356806.3	chr14	280	-204367	322	34682408	34682474
RP11-81F13.2	chr14	404	9936	322	37287979	37288045
KTN1	chr14	619	75566	322	56101320	56101392
AC016727.3	chr2	247	8173	322	61824938	61825005
CDK6	chr7	436	-140358	322	92325517	92325583
LRRC4	chr7	390	-169278	322	127502849	127502915
RP11-32K4.1	chr8	443	-466007	322	64815075	64815141
AC092265.1	chr1	304	-89074	321	30028418	30028484
AL137224.1	chr11	356	40228	321	34546280	34546346
HOXB1	chr17	497	-24494	321	46583832	46583898
CTC-232P5.1	chr19	473	65782	321	6044163	6044229
AC008581.1	chr5	255	-27398	321	76406359	76406430
MIR181A2HG	chr9	274	36862	321	127457589	127457628
AKAP6	chr14	308	-9581	320	32788882	32788915
RP11-362L22.1	chr14	280	-4156	320	100868747	100868813
MIR629	chr15	280	74388	320	70446162	70446228
CDKL4	chr2	247	-89343	320	39367353	39367420
RP11-572M11.3	chr3	491	-19865	320	112866774	112866829
RNU7-151P	chr4	385	4628	320	103762851	103762918
PSMC2	chr7	544	36294	320	103020962	103021028
MIR3937	chrX	247	51521	320	39571958	39572024
RAD51B	chr14	295	391202	318	68677665	68677731
NDUFA9P1	chr22	274	-62294	318	36232149	36232168
RNU6-695P	chr1	359	104544	317	90823628	90823694
GSTM3P2	chr2	454	108355	317	160021693	160021760
RNA5SP169	chr4	445	11254	317	152903986	152904053
B4GALT3	chr1	247	-4355	316	161142899	161142965
MLLT10	chr10	255	18892	316	21841953	21842019
AP000770.1	chr11	501	-35593	316	116474513	116474579
RP11-193F5.1	chr14	620	157674	316	61504073	61504139
CTD-2071N1.1	chr15	247	-87469	316	77992030	77992102
AC106782.20	chr16	247	-7040	316	30899461	30899533
FOCAD	chr9	388	282789	316	20941064	20941130
IGSF21	chr1	588	50667	315	18484874	18484940
CTBP2	chr10	255	-22708	315	126826998	126827064
ATF7	chr12	262	-64833	315	53955333	53955399
EEFSEC	chr3	625	226011	315	128098275	128098341
MIR135A2	chr12	290	60171	314	98017728	98017794
AL158051.1	chr6	602	18677	314	69943346	69943412
CIT	chr12	377	72065	313	120387127	120387193
PCDH9	chr13	611	-182860	313	67621575	67621641
RPS19P3	chr14	340	35420	313	35073722	35073788
PEBP4	chr8	797	-238401	313	22618987	22619237
AC005042.3	chr2	240	-15532	312	159544234	159544300
AL137127.1	chr1	555	81354	311	19491466	19491532
RP11-147G16.1	chr1	522	226000	311	82952781	82952853
MRPL40P1	chr12	290	49264	311	67794445	67794516
RN7SL587P	chr14	340	67812	311	78081921	78082127
AC009487.5	chr2	337	9280	311	162289755	162289858
MIR3137	chr3	300	4721	311	194859998	194860062
DLG1	chr3	300	-30958	311	196995171	196995255
CTB-56J15.1	chr5	366	-535539	311	155349945	155350011
PPT2-EGFL8	chr6	268	-11919	311	32109670	32109736
AL590403.1	chr6	476	59011	311	34095973	34096039
GS1-165B14.2	chr7	268	-6750	311	7769697	7769768
BCAP29	chr7	567	49495	311	107269882	107269953
LPPR1	chr9	580	284088	311	104075044	104075115
KCNMA1	chr10	388	-610270	310	78788050	78788116
AP000462.3	chr11	247	-135832	310	115068431	115068497
CTD-3118D7.1	chr15	337	51820	310	29720947	29721013
BMP7	chr20	323	-3454	310	55838196	55838267
SLC25A53	chrX	262	-6633	310	103395034	103395117
RP11-76N22.1	chr1	240	15091	309	88979407	88979494
RP11-388N2.1	chr9	616	150239	309	120378744	120378810
FAM208B	chr10	503	35703	308	5762471	5762537
AL445199.1	chr10	262	-108486	308	134791604	134791698
GUCY1A2	chr11	268	-114127	308	106775090	106775156
CTB-107G13.1	chr7	554	365311	308	103450932	103450998
IFITM9P	chr11	323	-26475	307	69044766	69044832
HOOK2	chr19	285	-62528	307	12920993	12921059
RP11-120D5.1	chrX	354	-189588	307	10939640	10939706
SNORA59A	chr1	534	-56231	306	12511036	12511102
RFX5	chr1	280	7425	306	151327225	151327291
CTC-550B14.6	chr19	285	15713	306	55580974	55581045
KCNK5	chr6	268	-34677	306	39162512	39162587
ZAN	chr7	268	10489	306	100341697	100341780
FKBP15	chr9	262	-3309	306	115980295	115980370
RP11-334L9.1	chr1	436	30049	305	39204619	39204685
PUM2	chr2	699	-57758	305	20494204	20494271
RP3-332B22.1	chr6	562	-84618	305	140303921	140303987
PCMTD1P3	chr7	255	-2924	305	23758442	23758513
AC068641.1	chr12	407	-49709	304	89936860	89936931
CYP51P1	chr3	262	105236	304	82962375	82962441
SLIT2	chr4	551	18581	304	20273431	20273497
AC004988.1	chr7	285	-232812	304	40353682	40353748
RP11-127H5.1	chr8	255	804432	304	106407375	106407412
KRT18P24	chr9	478	-244579	304	81407872	81407938
ARNTL	chr11	356	-46955	303	13251211	13251277
CABP2	chr11	295	6933	303	67297797	67297868
AC003989.3	chr7	247	-193639	303	110841254	110841330
PAPPA	chr9	529	140914	303	119056968	119057027
FAM134C	chr17	554	3355	302	40765963	40766029
MAPKAP1	chr9	574	-161907	302	128307573	128307639
AF013593.1	chrX	351	159580	302	150555728	150555807
CTD-2566J3.1	chr14	268	-211545	301	68385335	68385401
USP3	chr15	530	3930	301	63800690	63800756
RHCG	chr15	489	-19862	301	90019949	90020015
CTC-429C10.2	chr19	247	-26246	301	52364997	52365068
AC009961.5	chr2	268	80973	301	160751460	160751526
MIR3194	chr20	537	-3720	301	50065771	50065817
RP1-76B20.11	chr22	255	-3630	301	30112183	30112254
ANKRD16	chr10	295	27839	300	5959675	5959741
MIR4265	chr2	300	76978	300	109834987	109835058
ZNF385D	chr3	514	-948546	300	21466231	21466302
MIR5092	chr3	268	27065	300	124897448	124897475
CA13	chr8	295	26979	300	86159762	86159829
CTD-2008L17.2	chr18	351	-28010	299	53830450	53830516
KATNA1	chr6	262	-52149	299	149917924	149917995
C10orf105	chr10	262	7428	298	73504974	73505045
PDE3A	chr12	448	70576	298	20592722	20592788
ATG7	chr3	623	269357	298	11583319	11583385
AC004941.3	chr7	290	-2270	298	149092992	149093058
AL137127.1	chr1	274	119984	297	19530094	19530165
AC026366.1	chr12	731	10468	297	118615039	118615105
AC010999.1	chr15	832	270441	297	57529000	57529072
AC012358.7	chr2	247	-67191	297	55376038	55376104
AC007879.5	chr2	345	-24347	297	208370139	208370206
CTA-360L10.1	chr7	280	-119004	297	106655141	106655207
NBPF10	chr1	461	-71706	296	145218033	145218099
TCF7L1	chr2	274	9704	296	85370204	85370270
AC012594.1	chr2	255	-112300	296	171095295	171095361
CLDN11	chr3	327	113094	296	170249714	170249780
HGSNAT	chr8	351	18170	296	43013593	43013859
FAF1	chr1	285	-417618	295	51008284	51008350
KIRREL3	chr11	390	-88436	295	126784886	126784952
CLLU1	chr12	262	-129978	295	92685296	92685362
PAPD5	chr16	268	10777	295	50197481	50197732
C3orf55	chr3	295	247372	295	157508374	157508440
TPRG1	chr3	496	326769	295	188991740	188991805
SPRY2	chr13	830	-4636	294	80910417	80910484
C14orf159	chr14	274	-176937	294	91349707	91349773
AL450226.2	chr17	323	8589	294	2144530	2144596
IKZF1	chr7	262	159122	294	50502807	50502878
MIR4287	chr8	280	-11077	294	27732523	27732590
RP11-328J14.1	chr16	312	5103	293	72264113	72264179
LSAMP	chr3	285	-2191601	293	115524461	115524527
RBFOX1	chr16	247	584622	292	6653684	6653750
AC007362.3	chr2	247	-85155	292	206543569	206543581
CLIP2	chr7	377	17800	292	73721581	73721630
OPRD1	chr1	304	48793	291	29187412	29187483
XPR1	chr1	547	59766	291	180660873	180660939
ESD	chr13	312	22862	291	47394182	47394277
EEF1A1P6	chr7	312	-31479	291	22520106	22520172
NPAP1P4	chr9	312	-311106	291	82664114	82664180
FBXW2	chr9	720	-28665	291	123526992	123527058
AL355531.1	chr10	285	-76655	290	131209445	131209511
RP11-197K3.1	chr3	673	-44939	290	114127468	114127534
MIR4789	chr3	333	-12476	290	175074820	175074886
MET	chr7	375	37278	290	116349689	116349756
MOSPD2	chrX	274	7278	290	14898808	14898874
OPHN1	chrX	603	-300484	290	67353238	67353304
MTM1	chrX	255	3741	290	149740777	149740843
NFASC	chr1	268	-60206	289	204737540	204737606
RPL31P13	chr1	385	-145231	289	213457153	213457225
MIR606	chr10	333	-100207	289	77211974	77212045
AC012047.1	chr10	597	78125	289	77965161	77965227
CTD-2523D13.1	chr11	247	-13139	289	119567456	119567527
ARRDC4	chr15	366	-13719	289	98449032	98449098
PRPS1	chrX	381	41600	289	106913302	106913373
RP11-47J17.3	chr11	348	-144178	288	12701003	12701069
CCDC91	chr12	280	223754	288	28509903	28509969
AC007131.2	chr2	395	139197	288	60099695	60099761
KIAA1211	chr4	323	-63434	288	56972892	56972963
AC006041.1	chr7	437	-77362	288	15804590	15804657
CTD-2006O16.2	chr18	312	-223647	287	22658410	22658476
AC019181.3	chr2	274	-22799	287	165521274	165521340
AC092846.1	chr4	718	-305936	287	24116955	24117021
AC003090.1	chr7	498	162849	287	25953430	25953496
NMNAT2	chr1	585	-157578	286	183230124	183230195
AP000797.3	chr11	247	17214	286	115547554	115547626
NFIC	chr19	320	8717	286	3368245	3368311
BMPR2	chr2	262	27567	286	203269181	203269272
BHMT2	chr5	516	-18425	286	78347082	78347148
NRF1	chr7	308	-14254	286	129237268	129237334
LINC00456	chr13	343	-38042	285	97793801	97793867
ALDH1A2	chr15	247	-641536	285	58148496	58148562
MSI2	chr17	255	145125	285	55478304	55478370
MAPK10	chr4	280	-251545	285	87263706	87263772
CTB-107G13.1	chr7	247	78005	285	103163626	103163692
MAB21L3	chr1	437	9184	284	116663527	116663593
AL671972.1	chr10	290	50443	284	63926384	63926450
COL5A3	chr19	255	-52035	284	10069072	10069152
MIR4795	chr3	255	-39421	284	87235973	87236039
RNU7-131P	chr4	354	41327	284	33827851	33827917
AC004041.2	chr5	300	-61494	284	131938437	131938503
RP11-393I2.2	chr6	255	46741	284	87930729	87930795
RP11-459D20.1	chr9	610	-157711	284	1170920	1170986
ARHGEF9	chrX	280	-98923	284	62906470	62906536
RN7SKP31	chrX	262	-71674	284	137407803	137407869
FAM19A2	chr12	408	-478225	283	62194673	62194739
OTOGL	chr12	439	-21735	283	80581465	80581531
AC106870.1	chr2	475	-159147	283	29954057	29954124
AC019221.4	chr2	280	80163	283	234343350	234343416
AC105316.1	chr4	268	-140030	283	160076801	160076872
RP11-220I1.4	chr9	506	-6222	283	37199126	37199161
BRCC3	chrX	453	14644	283	154314306	154314372
FAN1	chr15	479	4402	282	31200419	31200495
RP11-25H11.1	chr15	262	301697	282	38084547	38084631
CTD-2651B20.1	chr15	511	-30904	282	45428787	45428853
ISLR	chr15	255	-14244	282	74451735	74451801
AC009831.1	chr18	662	-27006	282	29613912	29613980
RNU6-27P	chr20	370	-181223	282	16986888	16986977
CADM2	chr3	714	576123	282	85584222	85584288
CROT	chr7	492	30146	282	87005110	87005176
RP11-412H9.1	chr1	348	-224632	281	218831327	218831393
AP000462.3	chr11	304	-111378	281	115092885	115092951
AC007405.4	chr2	745	-18109	281	171609134	171609200
BIN3	chr8	496	-32615	281	22494013	22494079
ANKS1B	chr12	621	-47426	280	100330973	100331039
AC010761.13	chr17	467	2600	280	27002383	27002462
AC090960.1	chr3	737	16803	280	17391388	17391454
AC018359.1	chr3	375	133357	280	34334150	34334216
RP11-282O18.6	chr12	665	40801	279	123814998	123815064
RNU6-58P	chr13	597	9409	279	23801050	23801115
MYO18A	chr17	392	-3348	279	27504049	27504115
AC097455.1	chr4	268	-93011	279	152393917	152393983
C5orf63	chr5	591	-21554	279	126387595	126387666
AC091096.1	chr8	620	-95099	279	93552431	93552497
LACTB	chr15	268	49150	278	63463120	63463178
AC015849.2	chr17	255	3696	278	34199634	34199700
AC016700.5	chr2	274	2807	278	70355223	70355289
ACTG1P13	chr3	502	-89879	278	98845198	98845264
DDX58	chr9	385	-38127	278	32488162	32488228
FOXJ3	chr1	247	-121210	277	42680311	42680365
RNU6-1062P	chr1	654	9774	277	151611541	151611607
PLEKHA7	chr11	247	-91880	277	16944077	16944143
RNF24	chr20	274	-9067	277	3987129	3987196
AC004941.3	chr7	274	-28253	277	149067036	149067049
RP11-508N12.2	chr9	410	-160873	277	109704361	109704432
AC010146.2	chr2	450	-100239	276	137201669	137201735
FHDC1	chr4	390	55828	276	153913299	153913365
RBM14	chr11	554	7551	275	66391571	66391637
CPO	chr2	745	102887	275	207907130	207907201
ARPC3P5	chr6	262	9111	275	15944091	15944157
CYP7B1	chr8	727	-100553	275	65610732	65610798
KRT18P57	chr1	247	-25034	274	112167099	112167166
AC092291.2	chr16	268	54670	274	14619479	14619545
TIMM50	chr19	595	5156	274	39976175	39976241
RN7SL552P	chr4	604	27313	274	85636451	85636517
RBFOX1	chr16	323	1646748	273	7715808	7715879
COX11	chr17	375	-8160	273	53037954	53038019
WNT10A	chr2	565	11266	273	219756339	219756363
IL20RB	chr3	240	86410	273	136751449	136751515
ADAMTS19	chr5	496	115035	273	128910960	128911026
CTC-209L16.1	chr5	701	79288	273	154188044	154188115
LSM3P2	chr12	308	26673	272	95011237	95011303
TTLL12	chr22	431	-6387	272	43576719	43576785
CACNA2D2	chr3	420	-129578	272	50412053	50412142
LRIG1	chr3	312	-67533	272	66484121	66484187
AC092846.1	chr4	446	-500039	272	23922851	23922919
AC007106.1	chr4	431	-134748	272	27851904	27851970
RP11-43D2.2	chr5	295	-45089	272	123998398	123998464
RNF144B	chr6	247	55643	272	18424389	18424455
AC005105.2	chr7	255	-298634	272	28356838	28356904
AC007279.2	chr2	285	-13945	271	202613482	202613548
AC018832.1	chr3	262	238531	271	8359505	8359576
RAP2B	chr3	247	14406	271	152894411	152894460
DDX31	chr9	550	18471	271	135564226	135564292
NRBP1	chr2	397	7680	270	27658304	27658370
COL9A1	chr6	414	-31432	270	70981321	70981387
ARNTL	chr11	255	-15871	269	13282295	13282361
LINC01038	chr13	308	-28302	269	80350218	80350284
RPL7AP6	chr14	300	112535	269	70465371	70465437
ERG	chr21	247	-122235	269	39911436	39911502
DRG1	chr22	551	68665	269	31864141	31864207
DSE	chr6	280	137995	269	116713298	116713364
DMTN	chr8	447	20513	269	21926997	21927042
ACCSL	chr11	285	-36562	268	44032934	44033005
AC007405.8	chr2	247	41344	268	171715858	171715924
AC073850.6	chr7	290	-147034	268	80144830	80144905
GRIN1	chr9	641	24914	268	140057721	140057792
AC073215.1	chr2	441	-264529	267	58025238	58025304
MECOM	chr3	330	-375349	267	169006021	169006094
CDK14	chr7	262	212152	267	90307846	90307934
HS2ST1	chr1	323	55553	266	87435851	87435917
ME3	chr11	320	-30614	266	86353031	86353097
ADAMTS15	chr11	379	32534	266	130351370	130351436
RORA	chr15	312	-8051	266	61513434	61513500
CTC-276P9.1	chr5	474	4422	266	134380124	134380195
NGF	chr1	316	-31414	265	115849431	115849456
RP11-83A16.1	chr1	421	-246532	265	245950288	245950354
HSP90AB6P	chr13	600	11123	265	97553157	97553223
AC079807.1	chr2	300	-22754	265	48144568	48144639
AC069276.1	chr3	262	-40554	265	8007661	8007727
AC026166.2	chr3	268	45986	265	12253095	12253161
EIF2B5	chr3	645	430918	265	184283711	184283777
ITPR3	chr6	568	63988	265	33652097	33652164
RNF146	chr6	394	-61382	265	127526338	127526409
CTB-107G13.1	chr7	588	188401	265	103274022	103274088
AK8	chr9	433	-11729	265	135742402	135742468
ESRRG	chr1	290	-305257	264	217005807	217005873
ANK3	chr10	268	-456871	264	62036344	62036410
SLC6A5	chr11	385	2417	264	20623330	20623396
RP11-25I15.3	chr12	295	64590	264	43150575	43150641
LRP1	chr12	330	23731	264	57545974	57546040
AC026512.1	chr15	262	10325	264	69463282	69463348
LRRC49	chr15	247	155124	264	71300669	71300735
CTD-2536I1.1	chr15	633	-3006	264	95867319	95867385
BRE	chr2	698	64210	264	28176985	28177051
CTC-419K13.1	chr5	520	-121022	264	73711746	73711812
COL28A1	chr7	280	-169169	264	7406280	7406350
PARD3	chr10	300	-525493	263	34578727	34578793
LMO3	chr12	536	11960	263	16775453	16775524
BTG1	chr12	618	-151295	263	92388345	92388411
RGS6	chr14	255	595907	263	72995034	72995092
CNDP2	chr18	262	-32492	263	72130523	72130595
AL133228.1	chr20	290	-3374	263	49474036	49474107
ELFN2	chr22	290	-46885	263	37776587	37776653
AC020626.1	chr3	262	-15840	263	23793229	23793295
MDFIC	chr7	413	22723	263	114584899	114584965
ENPP2	chr8	568	-192627	263	120493031	120493102
MIR652	chrX	387	-46741	263	109251783	109251849
JAK1	chr1	255	-27797	262	65404357	65404423
EIF4BP2	chr10	262	-186825	262	21131068	21131139
RBM14	chr11	400	28477	262	66412497	66412563
AC011478.1	chr19	387	6855	262	31111949	31112015
ASIP	chr20	280	-10910	262	32771432	32771498
AC083799.1	chr3	649	-19434	262	129547330	129547403
RP11-127H5.1	chr8	255	515054	262	106117989	106118041
DMRT1	chr9	809	125363	262	967020	967086
EBF3	chr10	445	-70890	261	131691182	131691248
AC103794.1	chr11	720	296645	261	16442474	16442540
PPP1CB	chr2	255	40927	261	29015400	29015466
AL158051.1	chr6	247	-170037	261	69754632	69754698
MAP3K7	chr6	507	119668	261	91416399	91416465
PUM1	chr1	304	-37344	260	31501461	31501527
FAAH	chr1	274	6139	260	46866043	46866109
CLSTN3	chr12	330	14130	260	7296386	7296462
SLCO1C1	chr12	464	44832	260	20893088	20893154
HIF1A	chr14	629	26305	260	62188498	62188575
AC092155.4	chr2	722	-3305	260	62886449	62886520
LINC00478	chr21	679	123563	260	17566372	17566438
CKAP4	chr12	274	-32527	259	106665497	106665563
RP11-702L15.4	chr15	698	-8281	259	64754136	64754207
FHOD3	chr18	240	466701	259	34344345	34344411
GMDS	chr6	285	-55989	259	2189904	2189970
MIR598	chr8	373	-143999	259	10748780	10748846
DMRTA1	chr9	554	-231172	259	22215633	22215704
NPR2	chr9	295	16853	259	35808966	35809042
AL035106.1	chr20	255	93395	258	47449347	47449413
MYH9	chr22	475	-2542	258	36781485	36781557
CTC-467M3.1	chr5	337	201047	258	88173048	88173119
RP11-409O11.3	chr9	370	-61763	258	74357403	74357469
ESPNP	chr1	368	-22848	257	17023771	17023837
CAMK1D	chr10	247	9977	257	12401425	12401491
ANK3	chr10	361	-701619	257	61791596	61791662
AC007375.1	chr14	262	6507	257	77613500	77613566
NOSIP	chr19	481	-33936	257	50059550	50059616
DAG1	chr3	402	32500	257	49538621	49538672
RN7SL424P	chr4	364	-29716	257	55900151	55900222
MGAT1	chr5	467	-14129	257	180228488	180228559
CDK5RAP2	chr9	532	-34058	257	123308364	123308417
RP4-752I6.1	chr1	262	25579	256	27809255	27809321
C10orf53	chr10	706	-51980	256	50835682	50835753
MIR1251	chr12	457	-102191	256	97783454	97783520
AC007056.1	chr14	247	-34370	256	78829899	78829965
RP11-279F6.3	chr15	599	73220	256	69957655	69957721
C17orf67	chr17	618	-5427	256	54910675	54910740
AQP4-AS1	chr18	740	2367	256	24238040	24238106
RNU6-407P	chr20	247	22494	256	33640684	33640750
AC002454.1	chr7	475	127924	256	92593686	92593757
AL157702.1	chr9	247	52388	256	116607072	116607143
CAPZA1	chr1	295	40129	255	113201903	113201946
PIP5K1A	chr1	532	18013	255	151188405	151188471
CTD-2589M5.5	chr11	407	-2312	255	46257588	46257654
C12orf36	chr12	405	21503	255	13561571	13561637
RNU6-977P	chr12	247	-238811	255	83176835	83176881
C15orf54	chr15	274	48955	255	39591804	39591876
AC009303.1	chr2	262	15759	255	118768697	118768768
AC008065.1	chr2	481	-27797	255	172203956	172204026
AC140076.1	chr3	722	17649	255	17524259	17524324
HIST1H1PS2	chr6	295	-5145	255	26011424	26011500
RP11-361M4.1	chr9	421	-137268	255	87082034	87082119
AC090627.1	chr17	285	-74319	254	46297357	46297423
ARHGEF3	chr3	489	-266193	254	56847152	56847176
PTCHD2	chr1	546	46149	253	11585339	11585405
RP5-965F6.2	chr1	656	-101266	253	112801851	112801917
LINC01031	chr1	274	165696	253	193439538	193439604
AC131012.1	chr12	587	124079	253	76242266	76242535
ATP8A2	chr13	268	465008	253	26411184	26411250
LINC00511	chr17	493	-138533	253	70498045	70498111
ILF3	chr19	354	24581	253	10789485	10789551
AGTR1	chr3	394	31888	253	148447428	148447491
HMBOX1	chr8	268	129420	253	28877298	28877364
GRK5	chr10	354	178774	252	121145842	121145908
METAP2	chr12	438	14140	252	95881403	95881469
LSAMP	chr3	650	-1823250	252	115892804	115892887
RP11-141P6.1	chr4	354	147211	252	33160546	33160612
AGL	chr1	247	115754	251	100431359	100431430
OSBPL7	chr17	320	-39477	251	45859680	45859767
AC007795.1	chr19	689	-7981	251	29352687	29352758
AC074289.1	chr2	697	-38467	251	64331863	64331949
FIGN	chr2	392	-243281	251	164349208	164349274
AL592528.1	chr21	366	-38923	251	47217377	47217443
PIK3R4	chr3	359	25603	251	130491243	130491309
MAP7	chr6	274	-117024	251	136754900	136754967
RP11-106E7.1	chr6	274	159967	251	144879029	144879095
MURC	chr9	274	13166	251	103353492	103353563
RNU6-983P	chr1	255	-23819	250	194433483	194433549
DSTYK	chr1	262	-45905	250	205134787	205134858
KIF5B	chr10	603	-21599	250	32323740	32323781
ANAPC16	chr10	493	12540	250	73988294	73988360
NIP7P1	chr10	614	40172	250	94907279	94907345
FAHD2P1	chr12	285	62123	250	71127788	71127854
RP11-305B6.3	chr14	559	-55369	250	44798346	44798412
CPNE4	chr3	330	-682791	250	131321430	131321496
CTNND2	chr5	255	-299139	250	11604983	11605049
PLAGL1	chr6	268	-93698	250	144292004	144292070
RP11-89N17.3	chr7	285	-62447	250	33851357	33851436
KIAA0247	chr14	440	8636	249	70086916	70086982
CELF4	chr18	556	-74069	249	35071898	35071964
AC007365.4	chr2	333	69328	249	64962036	64962102
DDX60L	chr4	247	-4468	249	169454436	169454502
AC091320.1	chr7	589	-6336	249	119202923	119202994
RASGEF1A	chr10	268	-42482	248	43719852	43719918
RAP1B	chr12	597	32075	248	69036661	69036727
MIR1302-1	chr12	295	-33394	248	113099554	113099620
AC011225.1	chr18	247	98534	248	39497519	39497586
AC092415.1	chr3	295	-62202	248	28007860	28007926
AFF1	chr4	280	76826	248	87932947	87933014
CTC-463N11.1	chr5	330	50390	248	98065463	98065529
KIAA0319L	chr1	268	-97333	247	35926185	35926251
EIF2D	chr1	323	-32694	247	206753177	206753243
RP11-224O19.4	chr1	364	-6266	247	218469015	218469081
CCNT1	chr12	255	-17206	247	49093440	49093511
GYG1P2	chr13	491	225543	247	83622776	83622842
ADPRHL1	chr13	255	-40383	247	114067423	114067489
AC092162.1	chr2	274	-103386	247	177580619	177580685
LAP3P1	chr6	479	-528085	247	83106723	83106789
ZC3H3	chr8	262	-62049	247	144561541	144561607
PPP1R12B	chr1	262	216536	246	202534330	202534397
RP11-526P5.2	chr10	308	215354	246	2759296	2759362
BTG1	chr12	240	-109779	246	92429889	92429899
RP11-307C19.1	chr15	262	18691	246	77836540	77836606
AC098617.1	chr2	550	7647	246	192718879	192718945
MECOM	chr3	504	-108744	246	169272629	169272695
AC106786.1	chr5	290	138089	246	122564048	122564119
CTD-2363C16.1	chr5	312	-270559	246	158139422	158139488
AC005926.1	chrX	638	49240	246	30382502	30382568
AL122019.1	chr1	443	-107303	245	177414676	177414728
MIR1343	chr11	255	63662	245	35027013	35027080
C11orf49	chr11	387	11160	245	46969367	46969433
AC009492.1	chr2	351	196526	245	218343955	218344022
COL6A3	chr2	463	-23972	245	238299013	238299079
OR5S1P	chr2	285	-6646	245	241041838	241041909
LINC01088	chr4	397	344780	245	80237649	80237715
BACH2	chr6	316	-143183	245	90863411	90863477
MKLN1	chr7	647	304571	245	131099393	131099459
EVI5	chr1	782	-146029	244	93111899	93111965
ALKBH3	chr11	370	16586	244	43918914	43918980
PLA2G4F	chr15	508	-10853	244	42437943	42438030
FTCDNL1	chr2	467	-4343	244	200711518	200711589
MAP3K7	chr6	274	244186	244	91540917	91540983
DLC1	chr8	274	-390933	244	12982201	12982267
ERP44	chr9	255	-123034	244	102738262	102738314
HDGF	chr1	247	9079	243	156745763	156745829
PLA2G4A	chr1	295	119743	243	186917795	186917861
LEMD1	chr1	490	-20907	243	205404142	205404208
RP11-486A14.2	chr12	304	-3238	243	93768239	93768310
RP11-15K2.2	chr17	397	11424	243	59552136	59552202
ATF2	chr2	760	-47025	243	175986052	175986119
FTH1P26	chr6	466	91752	243	134090286	134090352
AC092174.1	chr7	268	-95045	243	39238927	39238993
AL359542.1	chrX	247	15899	243	128971664	128971730
RCAN3	chr1	431	11044	242	24840398	24840464
RP11-296A18.3	chr1	333	-11455	242	51689278	51689349
RP11-127H13.1	chr2	247	-253344	242	57404451	57404517
AC007740.1	chr2	370	290895	242	163916308	163916374
CCDC37	chr3	316	25076	242	126138825	126138891
LAP3P1	chr6	247	-347583	242	83287225	83287291
KB-1205A7.2	chr8	442	-85005	242	99530443	99530509
GAPDHP61	chr15	262	57879	241	64879714	64879785
C20orf194	chr20	247	-128612	241	3259629	3259691
DDX60L	chr4	247	-14917	241	169443979	169444061
ATP6AP1L	chr5	268	16835	241	81592081	81592152
MIR103A1	chr5	295	6438	241	167994387	167994453
RP11-307P5.1	chr6	255	36166	241	148017972	148018038
AC002127.2	chr7	308	-25387	241	88353364	88353430
CKS2	chr9	755	-130863	241	91795197	91795303
EPHA2	chr1	295	-33229	240	16449320	16449386
NIP7P1	chr10	356	10476	240	94877574	94877658
RP11-25H11.1	chr15	381	387262	240	38170132	38170177
INO80	chr15	654	-114628	240	41293891	41293957
LINGO1	chr15	247	-170421	240	77942788	77942854
AC009120.10	chr16	806	-7332	240	74308943	74309019
NLRC4	chr2	255	11396	240	32502284	32502355
CNNM4	chr2	274	22409	240	97449015	97449081
RSPO3	chr6	285	35371	240	127475087	127475153
HMGB1P13	chr6	764	101433	240	133291398	133291464
RP11-759A9.1	chr8	262	-241228	240	51052314	51052380
MIR937	chr8	361	-3494	240	144891682	144891754
RPS20P24	chr9	392	-91564	240	75179511	75179577
CLSTN1	chr1	268	-56021	239	9828530	9828596
RP11-242G20.1	chr10	247	90103	239	71534716	71534801
KIF23	chr15	262	11571	239	69718121	69718192
ABCC1	chr16	496	176330	239	16219731	16219797
AC009469.1	chr2	359	32079	239	218698025	218698091
GRAMD4	chr22	280	29894	239	47001770	47001836
GAPDHP47	chr3	562	-70843	239	143152239	143152305
AC128709.3	chr3	514	-26045	239	197159116	197159182
RP11-230C9.1	chr6	725	68984	239	157052133	157052204
TMEM106B	chr7	426	48992	239	12299826	12299892
RP11-132G19.3	chr1	639	-42935	238	22051794	22051860
AL645859.1	chr1	247	54962	238	29635124	29635191
RN7SL420P	chr1	268	13406	238	116162463	116162534
RP1-79C4.1	chr1	268	-8923	238	170559037	170559108
ARHGAP9	chr12	557	-27681	238	57854883	57854949
LYAR	chr4	274	-40313	238	4251555	4251612
CPEB2-AS1	chr4	280	-109703	238	14893931	14894002
MBNL3	chrX	527	-76379	238	131547584	131547650
C10orf76	chr10	300	-24941	237	103790976	103791042
BPTF	chr17	356	160165	237	65981772	65981838
MBD5	chr2	280	223551	237	149002098	149002164
C21orf128	chr21	427	22943	237	43551464	43551711
ACSL1	chr4	494	-69000	237	185678939	185679005
KB-1205A7.1	chr8	521	33602	237	99679344	99679410
ELF1	chr13	280	-83897	236	41551646	41551712
KLF12	chr13	426	-91111	236	74617250	74617316
C15orf41	chr15	544	261944	236	37133721	37133792
AC092652.1	chr2	690	-54089	236	144359624	144359695
MIR1255A	chr4	304	-157508	236	102094024	102094103
RP11-716H6.1	chr11	268	-140336	235	122032100	122032171
GAPDHP44	chr12	316	-61386	235	63087585	63087657
COX5BP6	chr13	520	39793	235	101316443	101316509
AC079412.1	chr16	626	83713	235	54666988	54667054
MIR1203	chr17	240	-29859	235	46203978	46204050
GNAL	chr18	431	200424	235	11889346	11889412
TSHZ1	chr18	323	41491	235	72964168	72964234
AL158155.1	chr9	255	15920	235	37311988	37312054
AGO3	chr1	280	28789	234	36425075	36425142
GS1-122H1.2	chr1	255	-141691	234	182141472	182141538
TIAL1	chr10	719	-15116	234	121341392	121341458
MED13	chr17	337	20574	234	60163169	60163265
AC073254.1	chr2	268	-11751	234	233464897	233464963
COL7A1	chr3	390	-19646	234	48613016	48613092
CCDC66	chr3	255	-36278	234	56554899	56554923
RN7SL28P	chr4	394	2647	234	185202701	185202772
AC096775.2	chr7	526	-41260	234	95871390	95871429
FRMPD1	chr9	370	35470	234	37686434	37686500
RNU6-695P	chr1	295	138963	233	90858047	90858113
RN7SL179P	chr12	262	61862	233	98980362	98980433
NAA30	chr14	323	-3192	233	57854035	57854106
CTC-239J10.1	chr19	506	-39459	233	13085824	13085909
AC068535.2	chr2	833	-2875	233	105024751	105024817
MAST4	chr5	474	-4782	233	65887361	65887427
CTD-2024I7.13	chr5	394	-29730	233	140908115	140908182
AC005007.3	chr7	723	30171	233	11076641	11076707
RP11-18B3.3	chr9	351	-42855	233	108430171	108430243
ERI3	chr1	370	-127407	232	44693490	44693561
RP5-855F14.1	chr1	320	33226	232	234700716	234700787
AC009310.1	chr2	381	-103841	232	220810119	220810185
AL034548.1	chr20	379	13244	232	291423	291494
PIWIL3	chr22	255	-5911	232	25164737	25164815
BBX	chr3	255	-72458	232	107169323	107169328
CTD-2254N19.1	chr5	285	-114767	232	59202276	59202342
ACTBP2	chr5	766	-15208	232	77065463	77065531
CTD-2260A17.2	chr5	427	-39442	232	96232038	96232104
AL050335.1	chr6	340	11457	232	15161454	15161520
NXPH1	chr7	274	129539	232	8603091	8603157
CPA6	chr8	255	-7338	232	68651249	68651315
KIF4A	chrX	340	26380	232	69536224	69536295
AL590762.11	chrX	262	13031	232	70653362	70653428
FGGY	chr1	529	204278	231	59966580	59966597
AP001187.11	chr11	490	-3473	231	64645506	64645562
AP000797.2	chr11	240	132398	231	115954574	115954640
RP11-475A13.1	chr15	785	36140	231	36799324	36799390
PRPF19P1	chr18	255	-101161	231	63635689	63635755
AC011247.3	chr2	491	-19415	231	38809292	38809358
GPR155	chr2	247	-46609	231	175305187	175305239
RP11-439C8.1	chr3	280	65777	231	154644550	154644616
AC109357.1	chr4	392	88541	231	124017326	124017392
ERC1	chr12	255	294771	230	1394413	1394479
ABHD12B	chr14	505	6585	230	51345428	51345499
PLEK2	chr14	274	-17718	230	67861164	67861235
CTD-2325P2.4	chr14	240	-24574	230	69070553	69070623
C15orf27	chr15	364	91187	230	76443332	76443398
RP11-42I10.3	chr16	255	153279	230	49037172	49037238
AC006080.1	chr17	404	13035	230	63429780	63429846
LARGE	chr22	280	-382503	230	33936288	33936365
RNA5SP136	chr3	247	31313	230	72772242	72772309
CPB1	chr3	667	50801	230	148559657	148559723
COL19A1	chr6	330	233769	230	70810199	70810265
RP11-300M24.1	chr6	274	-374959	230	164866247	164866313
LRRC4	chr7	255	-172762	230	127499363	127499434
MEGF9	chr9	451	-94549	230	123382166	123382232
AL357673.1	chr1	262	-3747	229	54634215	54634286
RP11-624L12.1	chr10	247	-60636	229	94983644	94983715
DGKZ	chr11	274	24632	229	46379054	46379120
KPNA2	chr17	327	22251	229	66053853	66053919
AC007383.4	chr2	673	33502	229	207013750	207013796
MRPS36P2	chr4	385	47885	229	187869544	187869615
LOXL4	chr10	356	89159	228	100117140	100117192
OSBPL8	chr12	290	-13006	228	76940550	76940616
RP11-463O12.3	chr12	312	26750	228	123376599	123376665
COCH	chr14	702	21209	228	31364896	31364962
RP11-490O6.2	chr16	316	-44383	228	11791348	11791419
AC093865.1	chr2	304	-215755	228	213412611	213412677
CTC-349C3.1	chr5	515	271450	228	134640384	134640456
SMPDL3A	chr6	504	15737	228	123126019	123126085
L3MBTL3	chr6	304	72429	228	130407240	130407307
RP11-272P10.3	chr9	364	76013	228	13399429	13399496
AMMECR1	chrX	397	-127713	228	109555709	109555787
AC074323.1	chr10	295	-36297	227	80474027	80474098
CCDC33	chr15	327	42158	227	74551738	74551804
AC022498.1	chr3	247	164317	227	188060615	188060681
RNF216	chr7	320	-83665	227	5737678	5737733
COL8A2	chr1	348	2150	226	36592968	36592974
ADK	chr10	748	131132	226	76042059	76042125
RBM26	chr13	247	-64118	226	79916461	79916527
RNU6-1287P	chr15	247	22826	226	56589627	56589693
CEP112	chr17	290	-271135	226	63917034	63917100
AC023128.2	chr2	434	39297	226	145552829	145552895
ARL5A	chr2	268	-23205	226	152661768	152661834
AC019051.1	chr2	470	41018	226	221382798	221382864
COL19A1	chr6	361	296401	226	70872831	70872897
MAN1A1	chr6	247	-26758	226	119644135	119644201
AF070718.1	chr8	247	-290735	226	91184836	91184902
LINC00353	chr13	280	259249	225	90465296	90465318
AKAP6	chr14	262	55028	225	32853474	32853540
AP5M1	chr14	247	55969	225	57791563	57791629
RP11-483K5.2	chr16	587	-18751	225	8539285	8539356
CTB-58E17.2	chr17	300	-44205	225	36713062	36713133
ADAMTS1	chr21	268	2564	225	28220257	28220328
EPHA3	chr3	476	207103	225	89363744	89363810
KIT	chr4	345	62462	225	55586514	55586581
AC004947.2	chr7	729	37346	225	26628752	26628823
LINC00708	chr10	312	-22878	224	8287357	8287423
LECT1	chr13	394	36452	224	53350366	53350432
CTD-2292M16.7	chr14	280	-8311	224	20765545	20765611
AC108462.1	chr2	390	-29426	224	1320779	1321049
AL109618.1	chr20	539	36431	224	6245983	6246069
AL096677.1	chr20	300	-5631	224	23328401	23328470
DOK5	chr20	300	111900	224	53204016	53204056
OTP	chr5	247	-8170	224	76927299	76927387
ADAMTS19	chr5	316	80957	224	128876877	128876954
RGS6	chr14	535	551056	223	72950179	72950245
ACACA	chr17	399	-277573	223	35489303	35489369
RP11-567M16.3	chr18	295	-37533	223	77402179	77402245
AC012368.1	chr2	280	-55257	223	64260088	64260159
MACROD2	chr20	438	1460314	223	15436296	15436362
C3orf18	chr3	247	-13150	223	50595275	50595341
LRRC8D	chr1	519	-11470	222	90275034	90275172
DKFZP779J2370	chr15	522	-10945	222	100247078	100247090
CTD-2033A16.1	chr16	255	2842	222	69746584	69746655
CUEDC1	chr17	274	-73437	222	55959212	55959283
DNAJC10	chr2	247	-47818	222	183533148	183533215
AL035457.1	chr20	418	46067	222	49840076	49840142
AC110792.1	chr4	839	-58993	222	54868187	54868253
RP11-706F1.1	chr4	327	9720	222	190123917	190124031
C9	chr5	255	3581	222	39428514	39428588
AC091866.1	chr5	407	18310	222	50375666	50375737
ZNF703	chr8	643	4271	222	37557496	37557584
FMR1	chrX	573	16853	222	147010278	147010366
NXN	chr17	364	-93353	221	789624	789690
AC073551.1	chr2	843	122635	221	157013194	157013260
DOCK2	chr5	383	275792	221	169340041	169340045
POR	chr7	526	82411	221	75610894	75610964
C14orf37	chr14	316	-136683	220	58628072	58628277
MED28P6	chr15	262	-147680	220	88539683	88539750
AC098820.3	chr2	247	72516	220	217435967	217436033
RN7SL162P	chr22	295	-93086	220	28946139	28946205
RP11-1E4.1	chr8	274	-14968	220	9896761	9896832
ZBTB43	chr9	280	19539	220	129586823	129586826
RN7SL746P	chrX	345	-11593	220	70292734	70292759
ITGA8	chr10	368	-110544	219	15651547	15651613
HAUS4	chr14	330	-19781	219	23406556	23406622
AC007950.1	chr15	304	14854	219	63776371	63776437
MGAT5	chr2	247	97946	219	134975467	134975533
RP11-103J17.2	chr4	295	-154702	219	36848703	36848769
CTB-11I22.1	chr5	262	8775	219	158645671	158645737
RP11-314C16.1	chr6	647	25725	219	8810103	8810169
MAGI2	chr7	300	-1457893	219	77624962	77625033
POLR3C	chr1	247	-9147	218	145601840	145601916
PATL2	chr15	542	-39306	218	44964183	44964234
C2CD4B	chr15	304	-40757	218	62416692	62416758
RP11-244F12.1	chr15	274	29944	218	63275283	63275349
FURIN	chr15	330	-11751	218	91400033	91400109
AC007362.3	chr2	417	-66603	218	206562094	206562160
AC107218.3	chr2	456	-150336	218	215398601	215398667
AC108865.1	chr4	390	-36942	218	187741635	187741701
CTC-340D7.1	chr5	390	-189894	218	68068070	68068113
ISOC1	chr5	524	12188	218	128442599	128442665
STXBP5	chr6	255	5865	218	147531393	147531459
AC009784.3	chr7	330	196736	218	135974376	135974442
RP11-276H19.1	chr9	577	35442	218	89599023	89599090
EDA	chrX	255	57503	218	68893381	68893448
AMMECR1	chrX	262	-151536	218	109531892	109531958
AC012531.25	chr12	586	12845	217	54426505	54426574
OCA2	chr15	529	-141625	217	28202846	28202912
ERBB4	chr2	337	-1101287	217	212302245	212302311
MGC4771	chr2	327	-44630	217	232526958	232527024
RP11-375B1.1	chr5	567	-3431	217	176149778	176149849
AL139139.1	chr1	348	21113	216	87638061	87638127
AP000908.1	chr11	825	55710	216	114013328	114013394
AC011313.1	chr12	421	316870	216	106038607	106038674
RP11-323I15.3	chr15	247	-13354	216	35359958	35360024
METTL4	chr18	777	-2645	216	2568828	2568899
C19orf81	chr19	475	12200	216	51164865	51164940
AC009501.4	chr2	794	-4810	216	63270939	63270992
DOK5	chr20	392	240432	216	53332535	53332601
FGD5	chr3	480	-5501	216	14854933	14855004
AC092038.2	chr3	262	131127	216	23653168	23653224
RP11-213G21.1	chr4	247	29610	216	38540965	38541031
ATP5F1P6	chr6	447	-46885	216	139889423	139889489
AC009362.2	chr7	280	-87230	216	130840086	130840152
RP11-385M4.1	chr1	433	-8748	215	209319665	209319731
CTD-2536I1.1	chr15	725	-39320	215	95831005	95831071
AC024610.1	chr17	554	-70183	215	32131261	32131327
AC009478.1	chr2	268	-171651	215	181385497	181385563
RP11-259O2.3	chr5	745	144404	215	2112572	2112652
FAM13B	chr5	530	-116065	215	137271552	137271618
GFRA2	chr8	262	-78080	215	21591756	21591822
DOCK8	chr9	442	248834	215	463652	463724
RP11-113O24.3	chr9	308	-63155	215	38297236	38297302
CKS2	chr9	268	-130962	215	91795116	91795187
FAM227B	chr15	280	-312436	214	49600659	49600725
RNU7-145P	chr18	327	592898	214	38645650	38645716
KIAA1468	chr18	262	127481	214	59981937	59982008
CEP68	chr2	684	34685	214	65318152	65318218
AF213884.3	chr4	285	2434	214	103489449	103489667
CTD-2161F6.3	chr5	410	-112713	214	4660848	4660915
OXCT1	chr5	688	-67357	214	41803231	41803297
CTC-431G16.3	chr5	255	38662	214	79184298	79184364
RP11-81H14.3	chr12	385	5657	213	68873145	68873211
AC024590.1	chr16	509	-116409	213	82264775	82264776
COLQ	chr3	370	-55310	213	15507915	15507981
SERPINI1	chr3	285	38387	213	167491385	167491451
MYOZ2	chr4	295	-32388	213	120024518	120024584
CTD-2260A17.2	chr5	247	-33869	213	96237611	96237677
CTB-113P19.1	chr5	255	17223	213	151073696	151073762
MAT2B	chr5	262	68590	213	162998677	162998743
CTC-535M15.2	chr5	379	225479	213	165001482	165001548
PEX7	chr6	262	58933	213	137202617	137202683
AC023385.1	chr8	473	9374	213	9954772	9954838
FOXJ3	chr1	295	-6424	212	42795091	42795158
MMP13	chr11	255	18203	212	102844567	102844766
COMMD6	chr13	373	-15150	212	76108392	76108458
AC015688.3	chr17	589	-5935	212	25944422	25944489
RP11-627G18.4	chr18	467	28161	212	19821872	19821933
AC010987.6	chr2	515	79165	212	68131826	68131892
CDC45	chr22	493	14901	212	19481845	19481921
LL22NC03-104C7.1	chr22	479	35219	212	33014470	33014541
MORC1	chr3	268	-94248	212	108742708	108742774
PTX3	chr3	373	90460	212	157245014	157245062
MECOM	chr3	559	-258760	212	169122613	169122680
MECOM	chr3	664	-35207	212	169346156	169346242
FBXL17	chr5	522	-459844	212	107257922	107257988
RP11-371M22.1	chr5	255	-94749	212	113296921	113296987
ARAP1	chr11	300	-60974	211	72443653	72443687
AMIGO2	chr12	247	-50001	211	47423700	47423766
CTD-2020K17.1	chr17	247	-2925	211	43296631	43296697
RP11-148L24.1	chr4	534	-182746	211	174958770	174958836
HRH2	chr5	274	23221	211	175108221	175108287
KIAA0196	chr8	323	-8477	211	126095572	126095638
RP11-622O11.4	chr8	351	-36523	211	126976687	126976758
GNAQ	chr9	359	-9445	211	80636896	80636962
LINC00092	chr9	614	55814	211	98846028	98846094
PKN2	chr1	482	123222	210	89273118	89273137
CTD-2576D5.4	chr16	463	339940	210	17568268	17568334
DMKN	chr19	280	5657	210	36010190	36010245
RP1-148H17.1	chr20	304	24676	210	46065714	46065780
ERP29P1	chr20	399	23526	210	50751081	50751147
RP11-9D8.1	chr4	240	-27648	210	37795332	37795338
CTC-534A2.2	chr5	255	-3166	210	64917394	64917459
PRELID1P4	chr15	300	-2133	209	35412119	35412185
AC010982.1	chr2	285	7581	209	114744694	114744760
DENND6A	chr3	480	-32333	209	57646455	57646512
RP11-12N13.1	chr3	312	-18653	209	165992858	165992924
AC097711.1	chr4	280	-142881	209	80857772	80857838
CCSER1	chr4	499	596436	209	91645089	91645155
RP11-378N18.1	chr4	330	-21163	209	130077345	130077411
AC073094.4	chr7	247	40519	209	1347475	1347541
RP11-180I4.1	chr9	356	-46338	209	98368821	98368892
HNRNPA1P15	chr9	870	49083	209	128406998	128407064
AK8	chr9	351	-70268	209	135683863	135683929
CASZ1	chr1	756	-109892	208	10746782	10746848
DUSP13	chr10	348	-3561	208	76865385	76865451
CEP57	chr11	540	-88442	208	95434641	95434733
CCDC64B	chr16	442	-8666	208	3078226	3078297
EPAS1	chr2	255	19207	208	46539977	46540050
AC093901.1	chr2	659	485600	208	119429529	119429595
PPP2R3A	chr3	563	26619	208	135711101	135711167
PTK7	chr6	542	37562	208	43081535	43081601
LRRC4	chr7	290	-144302	208	127527825	127527891
RN7SL21P	chr10	268	24202	207	104309891	104309957
KRT78	chr12	255	11926	207	53254769	53254835
AC011239.1	chr2	447	19181	207	23766362	23766429
AL133244.1	chr2	532	7074	207	33295212	33295297
AC092684.1	chr2	535	-105280	207	165103420	165103486
CTD-2045M21.1	chr5	345	3753	207	78053139	78053205
GGNBP1	chr6	392	27514	207	33578993	33579065
CDK6	chr7	268	-157966	207	92307909	92307975
ACTL6B	chr7	495	-10128	207	100243920	100243992
AC084872.1	chr7	440	-781434	207	145812318	145812384
PORCN	chrX	375	3570	207	48370890	48370951
CROCCP2	chr1	437	-20340	206	16950805	16950871
ENO4	chr10	512	23434	206	118632433	118632482
ENO4	chr10	807	111872	206	118720862	118720928
C12orf74	chr12	262	-94084	206	93002502	93002568
PAX9	chr14	290	31311	206	37158078	37158090
CTD-2006O16.2	chr18	908	-126096	206	22755961	22756027
AC005597.1	chr19	400	321218	206	31040807	31040873
AC007395.3	chr2	295	80132	206	70994371	70994442
RP11-724M22.1	chr4	433	133293	206	99550775	99550841
CTD-3224K15.2	chr5	710	27537	206	139056817	139056883
CLIC5	chr6	397	-307855	206	45740254	45740300
FOXO3	chr6	516	6284	206	108887289	108887355
MIR1202	chr6	316	130361	206	156398259	156398325
GLI3	chr7	295	-11409	206	42266027	42266093
KIAA1045	chr9	247	17087	206	34974568	34974575
ADK	chr10	359	523942	205	76434869	76434935
HSD17B12	chr11	247	271138	205	43849091	43849157
DOCK9	chr13	337	-247886	205	99490960	99491026
GADL1	chr3	274	-118187	205	30818037	30818103
RP11-284M14.1	chr4	247	-103386	205	144002595	144002661
RP11-286H14.6	chr7	255	12189	205	128820201	128820284
AL953885.1	chrX	436	-57255	205	124364335	124364406
PLEKHA6	chr1	345	-42349	204	204304411	204304477
DUSP10	chr1	255	39165	204	221954650	221954717
CTD-2555I5.1	chr11	512	-7113	204	80031809	80031875
MYL6	chr12	462	20845	204	56572757	56572823
ADCY3	chr2	290	-80885	204	25061788	25061859
SLC4A1AP	chr2	290	10344	204	27896649	27896715
AC068057.2	chr2	668	-18021	204	105356121	105356192
CHD6	chr20	280	-231278	204	40015816	40015894
AC022498.1	chr3	547	91922	204	187988220	187988286
RBM48P1	chr4	308	209364	204	127693995	127694062
RP1-293L8.2	chr6	491	-76595	204	125918871	125918937
MID1IP1	chrX	247	39988	204	38700652	38700695
PAX7	chr1	821	8156	203	18965623	18965690
CTA-21C21.1	chr1	392	63809	203	88842612	88842678
CCDC41	chr12	445	-173396	203	94680321	94680415
ATP5C1P1	chr14	620	186231	203	54644911	54644977
RP11-140I24.1	chr16	582	46508	203	73467189	73467235
AC023992.1	chr17	729	19303	203	56552843	56552914
PIAS2	chr18	268	-72364	203	44427718	44427800
HGD	chr3	402	-8157	203	120393226	120393297
AP004289.1	chr8	642	154681	203	100515130	100515201
CACNA1C	chr12	280	517954	202	2597873	2597939
LA16c-444G7.1	chr16	247	188777	202	88457166	88457170
AC002994.1	chr17	290	81787	202	59750295	59750361
KMT2B	chr19	586	8298	202	36217184	36217255
CELSR3	chr3	247	-13634	202	48686679	48686750
EPHB1	chr3	388	356070	202	134672680	134672746
RP11-438D8.2	chr3	295	-11055	202	141074917	141074932
CTC-498M16.2	chr5	268	22521	202	87757395	87757461
RNF144B	chr6	280	32560	202	18401306	18401372
RP11-242F11.2	chr6	308	101823	202	148443910	148443956
AC009518.4	chr7	268	69505	202	131651872	131651938
SURF6	chr9	478	-2684	202	136200551	136200552
RP11-266E14.1	chr12	536	44748	201	106142696	106142762
RP4-601P9.2	chr12	327	-2057	201	115149526	115149592
KLF5	chr13	714	5305	201	73634345	73634494
CTD-2369P2.12	chr19	316	12141	201	10443457	10443533
CAMKMT	chr2	274	328342	201	44917398	44917464
EFEMP1	chr2	511	-36537	201	56114704	56114770
MDGA1	chr6	364	-5541	201	37661508	37661574
MAOA	chrX	247	-70173	201	43445261	43445327
CCDC23	chr1	622	-3807	200	43279112	43279183
PDE3A	chr12	690	5116	200	20527260	20527331
BTBD11	chr12	413	256613	200	107968770	107968836
MED13L	chr12	312	-379737	200	116335371	116335442
ATP8A2P3	chr13	262	66804	200	26795082	26795153
RP11-89K22.1	chr14	290	-74527	200	25521642	25521713
RPGRIP1L	chr16	414	-92758	200	53645059	53645125
RP11-267C16.1	chr18	323	115399	200	48987985	48988051
FGA	chr4	247	-5698	200	155506185	155506256
EFCAB14	chr1	290	-10481	199	47174310	47174376
DAB1	chr1	285	-1207042	199	57805330	57805398
GS1-304P7.2	chr1	280	-59769	199	186487609	186487675
EXOC8	chr1	304	-24302	199	231449261	231449332
CTD-2292M16.7	chr14	262	-15752	199	20758104	20758170
ALDH7A1P2	chr2	603	-109784	199	173649294	173649360
AC134025.1	chr3	715	483809	199	70784670	70784741
HYI	chr1	295	58095	198	43977720	43977791
ARFGAP2	chr11	366	-5566	198	47193075	47193146
CNOT1	chr16	735	-40960	198	58622811	58622849
MEIS1	chr2	300	77751	198	66738302	66738368
AC108057.1	chr2	312	-149373	198	157722363	157722430
CACNA1D	chr3	304	-16207	198	53512441	53512512
KRT8P35	chr3	247	-21503	198	63061851	63061917
ATAD2	chr8	262	-37127	198	124391430	124391496
PNPLA4	chrX	285	26126	198	7921873	7921939
GPR64	chrX	274	44338	198	19185060	19185126
NUF2	chr1	295	112162	197	163348495	163348561
SORBS1	chr10	255	-150512	197	97170626	97170692
PCF11	chr11	629	25439	197	82893434	82893505
MIR920	chr12	672	-110350	197	24254972	24255038
KCNH4	chr17	356	-5910	197	40327353	40327419
MAP3K3	chr17	290	7240	197	61706980	61707051
AL133244.1	chr2	368	103439	197	33391586	33391652
AC007098.1	chr2	795	-70709	197	63014831	63014897
AC013402.2	chr2	766	-2687	197	105047005	105047071
CTLA4	chr2	300	-80891	197	204651583	204651654
APMAP	chr20	262	-8059	197	24965529	24965584
MIR944	chr3	479	38327	197	189586005	189586071
ITGB8	chr7	410	83806	197	20454098	20454164
RP11-92K15.1	chr8	280	-60697	197	80974357	80974423
ADAM12	chr10	431	-101926	196	127975065	127975131
SP7	chr12	536	-10343	196	53728723	53728789
PRSS16	chr6	410	-17131	196	27198316	27198382
FTH1P5	chr6	506	225603	196	51106539	51106605
RPL7AP38	chr7	255	-239840	196	26721856	26721922
AC009362.2	chr7	247	-110613	196	130816703	130816770
WEE1	chr11	603	2826	195	9598021	9598087
PDE1B	chr12	290	12843	195	54955944	54956011
RNU6-977P	chr12	304	-79182	195	83336448	83336526
SOS2	chr14	268	-31991	195	50666257	50666313
CTD-2027G2.1	chr15	356	-10866	195	97083712	97083778
CDK12	chr17	316	98859	195	37716590	37716656
ATP5BP1	chr2	247	-22538	195	98800067	98800086
GRID2	chr4	327	878016	195	94103533	94103599
CCDC170	chr6	370	102121	195	151917253	151917319
C7orf62	chr7	304	427448	195	88852452	88852514
RP11-289F5.1	chr9	304	469055	195	83955237	83955293
BRINP1	chr9	262	-66991	195	122064728	122064781
GRIK4	chr11	547	386877	194	120769312	120769378
CHCHD2P11	chr13	308	54144	194	42810168	42810234
AC002128.5	chr19	308	-2980	194	35741529	35741596
AC025750.7	chr2	274	-38429	194	42722118	42722189
PNPT1	chr2	268	-73340	194	55847696	55847714
AC007358.1	chr2	247	39169	194	202857195	202857261
EYA2	chr20	443	148597	194	45671827	45671893
RNU4ATAC7P	chr20	528	151041	194	53627359	53627425
LPP	chr3	411	664471	194	188535510	188535576
AC098870.1	chr4	381	-82804	194	86748859	86748926
IL20RA	chr6	461	-33737	194	137332526	137332597
AC004893.10	chr7	578	-89867	194	98507653	98507719
ATAD2	chr8	285	-60713	194	124367844	124367910
MYC	chr8	410	4257	194	128751907	128751968
AIFM2	chr10	439	-38644	193	71854013	71854079
MYCBP2	chr13	532	-64931	193	77836221	77836287
FOXB1	chr15	400	7753	193	60304141	60304207
CAMKK1	chr17	609	-18503	193	3779682	3779683
ERC2	chr3	255	-298729	193	56203633	56203692
DPPA2P3	chr3	617	-78772	193	193632967	193633038
RP11-83C7.1	chr4	552	7221	193	38375723	38375789
CTC-484P3.1	chr5	818	44213	193	94206579	94206645
ZMIZ1	chr10	295	106938	192	80935694	80935767
PAX6	chr11	874	213681	192	32053155	32053226
AC010883.5	chr2	247	27365	192	43484044	43484110
ABI3BP	chr3	323	-210651	192	100501673	100501744
AC105252.1	chr4	268	-268990	192	134213066	134213132
ARSB	chr5	300	-214141	192	78067734	78067805
PCM1	chr8	247	41217	192	17821539	17821594
DDX3X	chrX	551	8543	192	41201161	41201227
AATF	chr17	715	112138	191	35418278	35418349
DYNC2LI1	chr2	247	28420	191	44029563	44029634
HMGN1P36	chr2	274	-9130	191	98434548	98434614
ALDH7A1P2	chr2	356	61177	191	173820255	173820321
ERBB4	chr2	421	-9505	191	213394027	213394093
CTA-747E2.10	chr22	262	-32287	191	29475351	29475417
RP11-424I3.1	chr3	337	43122	191	109464154	109464220
AC019131.1	chr4	290	15651	191	99866754	99866825
RP11-138B4.1	chr4	247	-99607	191	188131088	188131371
CATSPER3	chr5	417	-24054	191	134279507	134279578
RP11-10J5.1	chr6	404	-41022	191	138225882	138225953
AC005534.6	chr7	688	-64912	191	156361104	156361170
AC103863.1	chr8	262	95887	191	117244852	117244918
CASZ1	chr1	836	-124001	190	10732673	10732739
AP5M1	chr14	274	14489	190	57750082	57750151
AKAP13	chr15	387	33713	190	85957482	85957548
MIR1203	chr17	247	12321	190	46246162	46246226
RNU6-674P	chr2	426	-15058	190	85416956	85417027
AC016697.2	chr2	255	70025	190	209204673	209204739
AC117401.1	chr3	518	-44983	190	123735915	123735981
JARID2	chr6	541	14102	190	15260596	15260663
FAM126A	chr7	300	-17610	190	23036106	23036172
TNS3	chr7	429	-45165	190	47576958	47577024
RNU2-25P	chr9	351	-65150	190	2097770	2097836
IGSF21	chr1	493	10406	189	18444633	18444659
RP4-752I6.1	chr1	592	-29438	189	27754238	27754304
RBM15	chr1	542	5319	189	110886414	110886480
LYZL1	chr10	526	-35899	189	29542058	29542124
BTRC	chr10	914	97977	189	103211764	103211830
VAT1	chr17	274	-6578	189	41170527	41170598
LINC00909	chr18	702	630842	189	72896553	72896619
QRICH1	chr3	255	-21138	189	49110625	49110691
APOOP2	chr3	274	-217297	189	87426658	87426724
FCF1P3	chr3	446	-70435	189	106497067	106497099
MECOM	chr3	480	-544270	189	168837103	168837169
IGSF1	chrX	255	-32812	189	130500832	130500898
MCAM	chr11	348	-2635	188	119189556	119189636
PPP2R5E	chr14	247	-136485	188	63873574	63873640
MYLPF	chr16	529	5747	188	30387967	30388038
AP3B1	chr5	607	-304681	188	77285863	77285934
LINC01024	chr5	240	-57287	188	139430895	139430961
CENPQ	chr6	280	15203	188	49446261	49446327
MAP3K7	chr6	682	501163	188	91797894	91797960
TSC22D3	chrX	538	-28595	188	106991944	106992010
AK5	chr1	368	-20654	187	77727049	77727115
ST7L	chr1	247	-103911	187	113059503	113059570
DBF4P1	chr10	394	166626	187	66097204	66097270
CDH20	chr18	285	-137862	187	58862920	58862986
AL133244.1	chr2	564	205588	187	33493744	33493793
AF127936.3	chr21	290	-52354	187	16073713	16073947
HOMER1	chr5	262	-104542	187	78705465	78705531
HMGB1P17	chr6	530	168864	187	136126680	136126751
C1orf112	chr1	262	88238	186	169719450	169719516
ESRRG	chr1	426	-453503	186	216857561	216857627
AC022021.1	chr10	290	-199535	186	28400214	28400280
LYZL1	chr10	262	-10229	186	29567728	29567795
RP11-850F7.7	chr12	255	7500	186	55084224	55084290
AC139931.1	chr12	247	33135	186	69544534	69544600
ADCYAP1	chr18	431	-2472	186	902439	902505
CTD-2008L17.1	chr18	669	-57213	186	53503021	53503092
AL035250.1	chr20	437	-11708	186	57909792	57909863
RNU6-505P	chr3	255	227196	186	146941663	146941730
RP11-307P5.1	chr6	528	71388	186	148053194	148053260
NLGN3	chrX	285	28688	186	70393334	70393405
GPATCH2	chr1	255	-7842	185	217796547	217796618
MIR609	chr10	268	-56821	185	105921799	105921842
RP11-475A13.1	chr15	354	-86174	185	36677010	36677076
AC002044.4	chr16	247	-26188	185	73022152	73022223
AC068039.4	chr2	300	7967	185	172637924	172637995
CTB-37A13.1	chr5	413	66777	185	169273101	169273191
RP11-152P17.2	chr8	295	-154918	185	106917793	106917875
RP11-255B23.1	chr8	327	54296	185	128154018	128154084
MIR3659	chr1	397	17638	184	38572508	38572574
KIAA0754	chr1	607	24136	184	39900254	39900320
MIR181A1	chr1	673	76523	184	198904770	198904841
CA12	chr15	268	-52451	184	63621876	63621942
AC005597.1	chr19	488	105067	184	30824656	30824722
RP11-74D3.2	chr5	467	14779	184	117072538	117072604
KIF4A	chrX	383	39340	184	69549186	69549252
RAC1P4	chrX	308	105864	184	136629826	136629892
RP3-518E13.2	chr1	520	100242	183	175376563	175376629
RP11-380M21.2	chr18	699	15830	183	45395623	45395694
AC009232.2	chr2	364	-131619	183	2191352	2191418
AC093690.1	chr2	274	-233255	183	28300038	28300104
AC019070.1	chr2	337	26038	183	149080253	149080319
AC004052.1	chr4	255	-217644	183	104981675	104981733
RP11-173E2.2	chr4	651	59783	183	139646473	139646539
RP11-1C1.5	chr5	247	-12253	183	10509910	10509976
AC005022.1	chr7	462	345494	183	41486687	41486705
EEF1GP1	chr7	247	-27265	183	124646228	124646256
PBX3	chr9	312	156731	183	128666328	128666383
RP1-23K20.2	chrX	636	-5065	183	130187020	130187091
RAP2C	chrX	581	-47774	183	131305694	131305700
CAMTA1	chr1	255	291242	182	7136593	7136659
NPAS3	chr14	541	497805	182	33901911	33901977
CDC37	chr19	345	30314	182	10561109	10561113
RNA5SP52	chr1	487	23743	181	87942766	87942832
RPL5	chr1	304	5821	181	93303387	93303420
RNU6-983P	chr1	343	39670	181	194496972	194497038
ESRRG	chr1	526	227347	181	217538411	217538477
RAD51B	chr14	388	403556	181	68690019	68690085
CTD-2325P2.3	chr14	268	-21018	181	69131229	69131300
DCAF5	chr14	262	-81331	181	69538503	69538569
AC016723.4	chr2	290	-213723	181	168583896	168583967
RNU6-310P	chr4	377	-249738	181	53881963	53882029
AF213884.3	chr4	539	2281	181	103489372	103489439
ALDH7A1P1	chr5	295	-119466	181	76466592	76466663
CNN3P1	chr6	633	-28433	181	6506464	6506530
COL1A2	chr7	247	88784	181	94112624	94112690
2016-12-01	chr9	574	78559	181	117982623	117982689
PTPN14	chr1	290	-95894	180	214629865	214629931
MRPL50P4	chr10	268	5239	180	61316842	61316908
RBM19	chr12	532	59687	180	114463830	114463896
CLYBL	chr13	778	255824	180	100514710	100514776
RAD51B	chr14	285	435647	180	68722110	68722176
HOXB1	chr17	304	-16993	180	46591333	46591399
GPI	chr19	274	10914	180	34861269	34861330
AC007246.3	chr2	247	-13957	180	39649788	39649854
RP11-646E18.2	chr3	262	23398	180	182385367	182385433
RAB28	chr4	388	-7069	180	13478894	13478947
MIR1305	chr4	705	18649	180	183109062	183109128
MED18	chr1	513	24095	179	28679575	28679641
PRKACB	chr1	262	24940	179	84568650	84568721
ABHD17AP3	chr1	247	-50839	179	214731309	214731380
MNAT1	chr14	300	143209	179	61344636	61344702
DPH6-AS1	chr15	737	129336	179	35967702	35967762
ARRDC4	chr15	452	-2205	179	98460544	98460615
ZNF271	chr18	395	14330	179	32884543	32884609
LEF1	chr4	537	231114	179	109321193	109321259
MAML3	chr4	255	-221598	179	140853707	140853773
CDH12	chr5	443	-123042	179	22730656	22730722
CTD-2050E21.1	chr5	327	-24067	179	142886815	142886881
IPO9-AS1	chr1	247	-14889	178	201783797	201783800
LINC00837	chr10	268	-32245	178	29052762	29052833
RP11-676M6.1	chr11	268	-38600	178	127772916	127772982
AC007362.3	chr2	654	-81529	178	206547168	206547234
AC104297.1	chr3	573	-118365	178	17795692	17795758
AC007126.1	chr4	385	-104718	178	13679030	13679096
AC034243.1	chr5	354	-113054	178	137975911	137975977
FBXL4	chr6	383	-15551	178	99380265	99380331
DIAPH2	chrX	262	761816	178	96701445	96701511
STAG2	chrX	247	426866	178	123520895	123520961
LGMNP1	chr13	247	-20021	177	65513474	65513540
FARP1	chr13	414	-109071	177	98685712	98685778
AC007131.2	chr2	776	480118	177	60440616	60440682
AC008065.1	chr2	274	-97584	177	172134171	172134237
RANBP3L	chr5	290	-41190	177	36260991	36261062
PDE8B	chr5	280	315567	177	76821806	76821877
CTB-109A12.1	chr5	247	-112420	177	156774631	156774702
RP3-437C15.1	chr6	472	-12084	177	51263218	51263284
CAMTA1	chr1	262	417054	176	7262405	7262471
ERO1LB	chr1	290	-54178	176	236391108	236391174
CHAT	chr10	255	-5379	176	50811729	50811795
SSBP2	chr5	426	-42511	176	81005069	81005141
CTD-2266L18.1	chr5	240	-389256	176	89937835	89937901
RP1-153P14.8	chr6	491	26295	176	37501381	37501457
GRHL3	chr1	247	-8477	175	24637302	24637368
LINC00708	chr10	255	-48018	175	8262217	8262283
AL138706.1	chr13	247	-15666	175	37593230	37593296
ANXA2	chr15	733	-198420	175	60496629	60496695
HYDIN	chr16	255	-364356	175	70900236	70900302
LINC00909	chr18	274	437772	175	72703476	72703557
AC011478.1	chr19	635	48650	175	31153744	31153810
CCDC141	chr2	451	-220483	175	179694297	179694363
IDH1	chr2	361	-28873	175	209101910	209101940
HMGN2P7	chr3	247	-26497	175	15390623	15390688
FAM114A1	chr4	354	98150	175	38967415	38967481
RP1-151F17.2	chr6	714	76549	175	16841093	16841159
AC000111.4	chr7	304	-28526	175	117099232	117099298
RP11-15B24.1	chr9	507	-69966	175	84950104	84950170
DFFA	chr1	327	67289	174	10599842	10599903
ANKRD30BP3	chr10	312	23883	174	45676071	45676142
AC007014.1	chr16	285	-21839	174	11099009	11099075
AL109754.1	chr20	255	20540	174	10057475	10057541
SLC25A48	chr5	285	23496	174	135193804	135193865
AC006195.2	chr7	300	115896	174	33535439	33535506
BUD13	chr11	247	-11506	173	116632188	116632208
MIR1251	chr12	417	-35868	173	97849777	97849843
AC079807.4	chr2	304	-129004	173	48339085	48339151
AC104434.1	chr3	465	-48493	173	43203837	43203903
RP11-338L18.1	chr3	463	-162855	173	181920047	181920113
AMMECR1	chrX	683	-93463	173	109589965	109590031
GPC3	chrX	274	-11496	173	133108393	133108459
AC002994.1	chr17	262	-83130	172	59585378	59585444
AC011525.2	chr19	692	14134	172	32100727	32100793
AC009478.1	chr2	408	58955	172	181616103	181616169
AL121756.1	chr20	247	14007	172	31659448	31659519
SIAH3	chr13	290	-76060	171	46349778	46349844
AC079412.1	chr16	745	-36578	171	54546697	54546763
AC015849.13	chr17	255	34947	171	34180315	34180386
OSBPL1A	chr18	255	-180940	171	21796871	21796937
CLRN1	chr3	262	110684	171	150801438	150801502
AC022498.1	chr3	654	131399	171	188027697	188027763
USP46	chr4	445	-90665	171	53434804	53434871
AHI1	chr6	255	-192093	171	135626788	135626854
AC009276.4	chr7	348	42655	171	134411516	134411587
ADAMTSL1	chr9	526	389620	171	18863478	18863547
LINC00701	chr10	368	77262	170	2434499	2434563
CTD-2515A14.1	chr16	605	-25199	170	24805828	24805894
AC022201.4	chr2	285	-21655	170	70608378	70608444
AL034375.1	chr6	240	-78686	170	16350035	16350101
CMTR1	chr6	247	13389	170	37414379	37414389
ACTBP8	chr6	524	-7940	170	88978730	88978806
FERMT2	chr14	546	-99359	169	53319761	53319827
AC007056.1	chr14	295	-87523	169	78776746	78776812
HNRNPA1P44	chr15	544	4943	169	66114729	66114795
MEIS1	chr2	308	104264	169	66764813	66764884
AC114760.1	chr2	268	54013	169	196982667	196982733
AC098820.3	chr2	337	67650	169	217431101	217431167
MIR579	chr5	439	5719	169	32400267	32400333
LRRC4	chr7	397	-79585	169	127592542	127592608
RP11-83A16.1	chr1	268	-141179	168	246055631	246055718
OLFM4	chr13	554	-56418	168	53546443	53546509
LACTB	chr15	478	65324	168	63479288	63479359
RNU6-1262P	chr16	255	-17923	168	68300260	68300336
AC010883.5	chr2	280	36273	168	43492952	43493018
TMCC1	chr3	300	-89641	168	129522745	129522811
RNF212	chr4	247	-77872	168	1029443	1029514
FAM114A2	chr5	589	-133445	168	153285016	153285087
FARS2	chr6	268	424167	168	5685411	5685477
FTH1P5	chr6	668	215429	168	51096365	51096431
NOX3	chr6	268	-13928	168	155763026	155763192
LINC01038	chr13	262	-80320	167	80298200	80298267
AC107218.3	chr2	280	-486910	167	215062027	215062093
RP11-274J2.1	chr4	616	12730	167	85177853	85177919
CTB-3M24.3	chr5	285	-88288	167	132635142	132635213
RP11-432J9.6	chr10	592	15449	166	72714226	72714292
AC104183.1	chr3	312	-235047	166	21195047	21195078
LRRC3B	chr3	568	67695	166	26731959	26732025
PLSCR5	chr3	351	246659	166	146570627	146570698
HMGB1P21	chr5	262	-79524	166	77861111	77861177
ATXN7L1	chr7	312	-96568	166	105420471	105420493
SLC9A6	chrX	604	43496	166	135111086	135111103
RP11-399K21.10	chr10	478	-13939	165	77177372	77177443
C10orf11	chr10	822	22562	165	77383527	77383593
ATM	chr11	255	-51638	165	108041538	108041609
HMGA2	chr12	262	-82927	165	66134951	66135017
CTD-2315A10.2	chr14	304	-12963	165	59590143	59590209
CTB-41I6.2	chr17	725	36354	165	8907159	8907230
XYLT2	chr17	648	11173	165	48434591	48434662
L34079.2	chr19	395	-47074	165	44050081	44050147
BTF3P13	chr4	280	27826	165	99689686	99689753
AC010243.1	chr5	666	-268866	165	87245809	87245875
AL023807.1	chr6	255	-76598	165	17817444	17817510
BRF2	chr8	255	-46589	165	37660798	37660869
NFIB	chr9	762	-105712	165	14293237	14293303
KIAA1958	chr9	387	117004	165	115366098	115366164
ACP2	chr11	240	-8621	164	47261801	47261872
RP11-283G6.4	chr12	507	-95533	164	26393222	26393290
MAP1A	chr15	247	9295	164	43812416	43812487
RNU4-36P	chr16	575	-22547	164	68546838	68546904
EFNA5	chr5	280	-111332	164	106895231	106895297
CTD-2131I18.1	chr5	420	-59173	164	133190151	133190240
MUC22	chr6	262	5813	164	30984031	30984097
RNGTT	chr6	247	-98005	164	89575310	89575376
CACNA1C	chr12	308	43424	163	2123343	2123409
DNMT3A	chr2	255	-27704	163	25537722	25537788
AC074091.13	chr2	343	13724	163	27952290	27952356
AL121895.1	chr20	359	9532	163	34767677	34767748
RP11-72H11.1	chr3	247	-16494	163	53492589	53492655
RP1-97J1.2	chr6	255	50460	163	112273481	112273547
BAI1	chr8	375	39602	163	143570360	143570427
CYB5RL	chr1	453	-20891	162	54644783	54644854
RP11-88H9.2	chr1	489	12247	162	112544604	112544675
MYOM1	chr18	561	-130556	162	3089526	3089575
AC093690.1	chr2	247	58632	162	28591925	28591991
NCAPH2	chr22	448	9209	162	50955816	50955892
RP11-480N24.4	chr6	268	32063	162	43327900	43327971
GLI3	chr7	320	-3342	162	42274094	42274160
GPN1	chr2	247	29970	161	27881051	27881117
KCNAB1	chr3	312	421991	161	156177448	156177514
CCDC39	chr3	637	-239474	161	180349286	180349352
RNU6-515P	chr6	783	-55187	161	45558621	45558687
QRSL1	chr6	650	26148	161	107103568	107103634
MTFR1	chr8	598	142109	161	66699074	66699083
DMRT1	chr9	255	106979	161	948636	948702
RP11-113O24.3	chr9	312	-75566	161	38284825	38284891
ABCA1	chr9	304	-118345	161	107572140	107572206
GRHL3	chr1	375	21499	160	24667278	24667344
HECTD3	chr1	411	-16854	160	45460112	45460183
FAM159A	chr1	381	15686	160	53114690	53114714
RP11-1029F8.1	chr12	304	-106903	160	64319256	64319322
CDH24	chr14	255	-5123	160	23521589	23521660
CTD-2560C21.1	chr14	274	174058	160	67401273	67401344
RASA2	chr3	247	5912	160	141211768	141211834
FABP12P1	chr6	280	76982	160	149702505	149702587
IRF5	chr7	438	9424	160	128587090	128587091
RP11-282I1.1	chr10	814	73791	159	125189724	125189790
MTCH2	chr11	612	-3581	159	47660561	47660627
CTD-2562J17.2	chr11	268	21677	159	74872869	74872872
ETS1	chr11	255	-68938	159	128388482	128388548
FAM35CP	chr14	247	-57661	159	88361205	88361215
AC093911.1	chr2	405	-8471	159	180130052	180130123
MIR33A	chr22	268	-35862	159	42261053	42261119
AC140076.1	chr3	255	14390	159	17520999	17521065
GMPS	chr3	368	72977	159	155661269	155661335
CCNG2	chr4	290	196803	159	78275074	78275140
EFNA5	chr5	285	-202258	159	106804305	106804371
FOXO3	chr6	402	59801	159	108940806	108940872
AP000908.1	chr11	503	42795	158	114000413	114000479
CAP2P1	chr14	330	-14178	158	89743727	89743793
CTB-107P3.1	chr5	770	150516	158	163465339	163465359
CNN3P1	chr6	567	-183821	158	6351074	6351145
CLDN20	chr6	434	110945	158	155696059	155696125
AC073958.2	chr7	605	-167470	158	84843188	84843254
KAT6B	chr10	501	71159	157	76656490	76656509
RP11-1029F8.1	chr12	411	-116637	157	64309554	64309557
ACTBP7	chr15	268	22400	157	44304749	44304815
CD300E	chr17	300	38438	157	72658295	72658375
GACAT1	chr2	290	14048	157	108384572	108384660
CTD-2281E23.2	chr8	280	-139500	157	915270	915494
LRRC8B	chr1	448	3120	156	89993482	89993548
RP11-135J2.3	chr1	603	10430	156	219409234	219409305
RP11-399K21.11	chr10	641	-48031	156	77112970	77112976
RP11-179A10.1	chr11	268	23353	156	11162721	11162787
ASGR1	chr17	400	-36347	156	7046503	7046569
RNU6-1050P	chr18	247	-27329	156	29490132	29490203
RP5-1114G22.1	chr1	422	-85759	155	175180422	175180493
MED28P6	chr15	598	-23853	155	88663543	88663543
IGJCOR18	chr18	268	7297	155	3402149	3402220
RNU6-958P	chr2	316	36363	155	43671776	43671843
AC140076.1	chr3	247	50077	155	17556686	17556752
AC078794.1	chr3	615	55249	155	122701184	122701250
CTD-2270F17.1	chr5	262	29988	155	169846452	169846518
SYT6	chr1	268	-58820	154	114637717	114637725
HPSE2	chr10	364	-4979	154	100990607	100990673
DGKZP1	chr13	274	135509	154	44678034	44678105
AAK1	chr2	274	-207104	154	69694344	69694410
AC009951.1	chr2	368	29752	154	145251364	145251430
ERVH48-1	chr21	240	12769	154	44358495	44358556
EPHB1	chr3	247	38750	154	134355360	134355426
RP11-30O15.1	chr3	502	3815	154	187517653	187517928
AC092846.1	chr4	430	-387656	154	24035253	24035284
BASP1	chr5	437	192159	154	17257833	17257899
FER	chr5	337	194668	154	108278161	108278221
KIF13A	chr6	340	35513	154	18023334	18023400
AL590403.1	chr6	587	22877	154	34059839	34059905
RP11-100L22.2	chr8	330	-158459	154	93731373	93731439
RP11-693I21.1	chr11	423	62965	153	97020614	97020680
DUSP6	chr12	423	-3082	153	89743933	89743999
VAC14	chr16	580	-16357	153	70818672	70818743
EMID1	chr22	285	20140	153	29621947	29622013
AC021106.1	chr4	375	7408	153	37969431	37969497
RNU6-310P	chr4	502	-199446	153	53932255	53932321
OGFRL1	chr6	538	4813	153	72003286	72003352
LINC00977	chr8	268	5175	153	130258638	130258704
CHIC1	chrX	262	18328	153	72801329	72801400
ADH5P2	chr1	388	-17463	152	79969269	79969335
NRP1	chr10	402	-92930	152	33532227	33532293
ITGB6	chr2	423	-105240	152	161023116	161023202
AC093382.1	chr2	285	-56626	152	216749783	216749849
AC010886.2	chr2	356	24157	152	218582742	218582808
AL358113.1	chr9	247	-111580	152	71758053	71758072
RN7SKP77	chr9	449	28884	152	109471109	109471175
C5	chr9	494	-54022	152	123758499	123758565
PHYH	chr10	489	-13877	151	13330502	13330569
RP11-197M22.2	chr10	345	17064	151	16807407	16807473
RP11-446N19.1	chr12	407	-56523	151	46874729	46874795
RNU1-117P	chr12	446	8884	151	88984267	88984333
FRMD6	chr14	343	163437	151	52119222	52119288
ADAM3B	chr16	247	-48443	151	49504034	49504105
AC027348.1	chr16	585	36393	151	49886956	49887022
RN7SL341P	chr2	255	12391	151	65056895	65056911
AC073415.2	chr2	255	-45336	151	109449404	109449453
PHKBP1	chr20	268	16480	151	8096868	8096935
CTD-2215E18.1	chr5	559	5963	151	96430709	96430775
ARG1	chr6	626	42692	151	131936946	131937006
CTD-2272D18.1	chr8	429	-136799	151	83687507	83687574
PLXNA2	chr1	379	-17908	150	208399722	208399793
AC010642.2	chr19	268	2002	150	58832607	58832683
ACYP2	chr2	268	148950	150	54346892	54346958
ARFIP1	chr4	247	7282	150	153708336	153708407
AC006926.1	chr7	274	194849	150	118297357	118297447
NUP188	chr9	479	78778	150	131788723	131788789
RNA5SP52	chr1	356	110357	149	88029380	88029446
RP11-328J14.1	chr16	290	33063	149	72292073	72292139
AC016725.4	chr2	323	-16356	149	135659891	135659957
RP11-293A21.1	chr4	304	-15734	149	26846454	26846520
KCND2	chr7	280	459000	149	120372689	120372755
RPL31P13	chr1	740	-116358	148	213486029	213486095
NTPCR	chr1	247	145718	148	233232036	233232102
EP400NL	chr12	330	34917	148	132603707	132603783
RP11-265N6.4	chr15	553	92970	148	42966623	42966689
RP11-6N17.1	chr17	295	10051	148	45950726	45950792
AC015815.5	chr17	262	-43690	148	75033137	75033184
AC068286.1	chr2	295	3109	148	15050864	15050930
AC079250.1	chr2	425	-45814	148	47872538	47872604
AC074391.1	chr2	240	444572	148	66108384	66108450
AC012513.4	chr2	447	29157	148	217069877	217069948
ATP2B2	chr3	247	-323074	148	10426609	10426675
RP11-372H2.1	chr3	240	-76472	148	41133533	41133599
CTC-340D7.1	chr5	268	-158292	148	68099691	68099696
RP11-653B10.1	chr8	308	-155376	148	83433981	83434043
RP11-152P17.2	chr8	255	-130619	148	106942100	106942166
ARSF	chrX	304	69901	148	3029378	3029449
BSND	chr1	247	9081	147	55473652	55473723
RP11-159M11.2	chr1	627	-40994	147	116519299	116519365
INPP5A	chr10	706	120351	147	134471642	134471709
AL121819.1	chr14	383	-95064	147	59142867	59142933
ANKRD12	chr18	247	128074	147	9264267	9264333
MAPRE2	chr18	465	52273	147	32609135	32609195
AC108057.1	chr2	255	-144345	147	157727391	157727457
RP1-63P18.2	chr1	255	-8548	146	41020623	41020694
C10orf54	chr10	452	5951	146	73539167	73539245
PEBP1	chr12	268	2153	146	118575816	118575817
ATP8B4	chr15	469	-186136	146	50288845	50288911
PPM1E	chr17	280	70106	146	56903303	56903369
BCL6	chr3	285	-5923	146	187457557	187457628
RN7SL415P	chr6	512	12619	146	92461911	92461981
KB-1205A7.2	chr8	381	-45142	146	99570306	99570372
RNA5SP40	chr1	506	-2528	145	9495279	9495340
RP13-735L24.1	chr12	262	4051	145	9524074	9524149
HIP1R	chr12	539	26675	145	123345637	123345713
ANKFY1	chr17	274	-86665	145	4080576	4080642
AC011998.1	chr2	340	-22731	145	178853949	178854021
CTC-484P3.1	chr5	478	51627	145	94213993	94214059
EPB41L2	chr6	576	-190932	145	131193497	131193563
EIF3H	chr8	534	-183181	145	117595950	117596016
RP11-460C6.1	chr9	255	228304	145	30054980	30055046
AC007193.10	chr19	348	-20382	144	46822844	46822915
AP2S1	chr19	268	61878	144	47416091	47416163
AF015262.2	chr21	262	-252354	144	36256548	36256614
AF015262.2	chr21	400	-149533	144	36359385	36359419
CTD-2353F22.1	chr5	285	54189	144	36779453	36779519
AL590489.1	chr6	395	-11056	144	107573528	107573594
C9orf171	chr9	701	47476	144	135332873	135332939
CAMTA1	chr1	557	442810	143	7288161	7288227
RP11-161H23.8	chr12	600	57451	143	49893843	49893930
ALG1	chr16	247	14265	143	5097935	5098002
AC007750.5	chr2	295	85612	143	163101849	163101920
AL138751.1	chr9	262	-18498	143	74557938	74558004
EEF1B2P3	chrX	784	134268	143	24941421	24941487
AC119673.1	chr1	285	11907	142	205694366	205694442
AL450307.2	chr10	495	-316607	142	133172875	133172941
AP000620.1	chr11	274	12207	142	100549361	100549434
MIPOL1	chr14	887	110414	142	37777499	37777565
AL450226.2	chr17	268	7582	142	2143523	2143589
RFX8	chr2	262	-75394	142	102015738	102015804
AP000432.2	chr21	262	19224	142	19051893	19051959
RP11-166D18.1	chr3	290	-69556	142	139486473	139486539
COL25A1	chr4	247	-379919	142	109843861	109843927
FRMPD4	chrX	345	512867	142	12669414	12669490
ESX1	chrX	558	96900	142	103596510	103596518
FAM204A	chr10	290	-5561	141	120096244	120096315
AL133376.1	chr11	247	-134649	141	31060789	31060856
MYO7A	chr11	268	5106	141	76844381	76844452
RP11-693J15.3	chr12	295	3949	141	92928152	92928218
AC060226.1	chr12	327	44078	141	116737838	116737904
RNU2-53P	chr15	274	-385759	141	53558383	53558448
CTB-50L17.2	chr19	247	-42615	141	4578558	4578624
AC007394.3	chr2	255	-13706	141	150282672	150282738
RP5-1099D15.1	chr20	610	15295	141	10610139	10610205
FNDC3B	chr3	320	164740	141	171922125	171922191
ARHGEF10	chr8	280	131398	141	1903510	1903571
STK33P1	chr9	385	-324023	141	87783438	87783504
TTLL11	chr9	262	-228297	141	124627555	124627621
GORAB	chr1	247	-11446	140	170489791	170489857
PTEN	chr10	274	21455	140	89644292	89644358
EPB41L2	chr6	255	-35456	140	131348973	131349039
CCDC91	chr12	255	-7817	139	28278332	28278398
AC055764.1	chr3	607	-19738	139	197538418	197538441
ACTBP7	chr15	262	-82121	138	44200228	44200294
FUT6	chr19	262	-10392	138	5829311	5829389
MPPED1	chr22	262	17411	138	43824578	43824649
CTB-11I22.1	chr5	255	-7347	138	158629549	158629615
WASF1	chr6	255	-75099	138	110426075	110426141
CFHR2	chr1	340	64862	137	196853727	196853793
LSM3P5	chr16	712	111993	137	78501386	78501452
PNPT1P1	chr3	359	206008	137	4231975	4232000
RN7SL271P	chr3	356	2258	137	71878551	71878622
LRFN2	chr6	536	-11045	137	40544126	40544192
BACH2	chr6	414	-45194	137	90961398	90961468
AKT3	chr1	564	-407263	136	243607115	243607121
FAIM2	chr12	316	-9646	136	50288320	50288389
RP11-397H6.1	chr12	343	-4005	136	97413761	97413827
CRK	chr17	607	-7796	136	1358648	1358672
RN7SL97P	chr18	430	114496	136	23512959	23513025
PNPT1P1	chr3	320	236604	136	4262570	4262597
RP11-184M15.1	chr4	308	8005	136	129499656	129499727
CCT6P1	chr7	544	4392	136	65220488	65220554
GKAP1	chr9	255	-45591	136	86398807	86398873
DGAT2L6	chrX	274	27445	136	69424745	69424812
FLRT1	chr11	368	18641	135	63889268	63889334
RP11-797A18.3	chr15	280	4194	135	77340181	77340252
CTD-2380F24.1	chr16	348	-7779	135	19769609	19769675
AC011308.1	chr2	510	59019	135	157411669	157411679
C3orf65	chr3	247	-42371	135	185387912	185387978
OR2B2	chr6	551	-9862	135	27870277	27870348
EFNB1	chrX	268	192281	135	68241083	68241160
NBPF10	chr1	262	-50842	134	145238897	145238963
LAMC1	chr1	300	157159	134	183149721	183149788
IL4R	chr16	274	17024	134	27341980	27342046
AC068138.1	chr2	375	26132	134	227076186	227076252
TPRG1	chr3	543	321034	134	188986004	188986070
RP1-166H4.2	chr6	579	-150498	134	45394008	45394011
CAMTA1	chr1	343	893769	133	7739120	7739186
FOXD3	chr1	743	3692	133	63792387	63792458
AP002954.4	chr11	694	55391	133	118630674	118630740
C5orf20	chr5	663	-7957	133	134775046	134775117
RP11-274M17.1	chr12	351	-11755	132	74552457	74552483
IQCD	chr12	247	31739	132	113690605	113690671
COX10-AS1	chr17	327	-317704	132	13655075	13655141
AC092841.1	chr2	285	-51442	132	162723817	162723883
EIF2B5	chr3	399	464028	132	184316821	184316887
CTD-2353F22.1	chr5	255	-115825	132	36609437	36609508
AKAP2	chr9	255	241376	132	112784112	112784178
AL136985.1	chr1	368	4501	131	59235075	59235141
AC131012.1	chr12	513	123902	131	76242190	76242256
FOXP1	chr3	652	-496338	131	71136769	71136835
RNU6ATAC36P	chr5	461	-15843	131	76228740	76228806
AC005178.1	chr5	478	-2171	131	133054421	133054487
MURC	chr9	343	133002	131	103473330	103473396
ATRX	chrX	247	-8409	131	77033260	77033326
LINC00505	chr1	262	12464	130	46933919	46934000
RP11-264E18.1	chr10	240	235112	130	130353557	130353623
FAHD2P1	chr12	274	-26334	130	71039329	71039400
CCM2L	chr20	394	30067	130	30628277	30628348
ANAPC13	chr3	240	-14084	130	134191441	134191507
MAP3K7	chr6	247	-64267	130	91232464	91232530
FAM110B	chr8	385	149950	130	59056985	59057051
AL365202.1	chr9	247	17991	130	3487139	3487205
WWC3	chrX	425	92663	130	10076231	10076299
RNA5SP348	chr11	247	182594	129	104305866	104305937
CCDC66	chr3	320	111820	129	56702976	56703042
DUSP5	chr10	280	4705	128	112262284	112262319
GLI2	chr2	359	56478	128	121549644	121549710
CDC20B	chr5	308	3436	128	54472408	54472474
C6orf183	chr6	330	4878	128	109491888	109491941
GJB5	chr1	502	-66702	127	35153911	35153982
NFIA	chr1	418	59923	127	61390821	61390887
NOVA1	chr14	255	-133901	127	26933026	26933092
LINC00917	chr16	366	21089	127	86404345	86404411
AC104996.1	chr17	285	-8323	127	28330695	28330761
C22orf34	chr22	561	-174941	127	49876216	49876282
RNU7-106P	chr12	348	-35082	126	80427420	80427491
AL356806.3	chr14	842	-107889	126	34778886	34778952
RNU6-1096P	chr4	381	-5234	126	174362583	174362659
AC005105.2	chr7	497	62863	126	28718335	28718401
AC096534.1	chr1	268	8660	125	61557826	61557899
PLEKHA6	chr1	361	-30919	125	204315871	204315877
GHITM	chr10	262	3939	125	85903114	85903156
CDH7	chr18	526	4048	125	63421503	63421569
KIRREL2	chr19	388	-7219	125	36339511	36339577
RP4-753P9.3	chrX	489	-13416	125	128915519	128915590
AFF2	chrX	323	436295	125	148018401	148018467
RAB42	chr1	262	26630	124	28945309	28945375
AGBL4	chr1	351	-1343449	124	49146127	49146146
ATP2B4	chr1	268	45481	124	203641137	203641203
RP11-201M22.1	chr11	583	-399593	124	91127935	91127936
RNA5SP397	chr15	274	-40812	124	60988131	60988182
WWP2	chr16	300	4767	124	69800944	69801009
ASIC2	chr17	390	-931381	124	31570577	31570628
CTC-499B15.6	chr19	247	-5455	124	11836141	11836146
AC093375.1	chr2	736	-124835	124	156756257	156756323
PRKCD	chr3	432	-9344	124	53180650	53180713
ELF2	chr4	262	-58803	124	140039536	140039602
ERBB2IP	chr5	274	9579	124	65231852	65231913
CTD-2363C16.1	chr5	262	-249688	124	158160293	158160359
WAS	chrX	446	7136	124	48542086	48542157
LYZL1	chr10	274	-12254	123	29565703	29565769
PKD1L2	chr16	268	-98869	123	81155072	81155140
C20orf112	chr20	672	-102937	123	31069914	31069964
HNF4A	chr20	268	45366	123	43029673	43029739
AIRE	chr21	364	7345	123	45713031	45713102
EEFSEC	chr3	593	142078	123	128014342	128014408
PIK3R4	chr3	262	6314	123	130471979	130471995
RP11-136H13.2	chr5	285	525256	123	30891014	30891080
CHD1	chr5	607	-33102	123	98229105	98229171
HK3	chr5	495	-147986	123	176178312	176178383
RP11-397G17.1	chr6	340	375558	123	50436949	50437015
AL646016.1	chr1	417	-14556	122	240628915	240628981
RPL14P1	chr12	295	-28054	122	63331006	63331077
LRRFIP2	chr3	463	-92245	122	37132902	37132968
FOXP1	chr3	351	-244922	122	71388185	71388251
HERC6	chr4	274	2173	122	89302031	89302097
RNU7-34P	chr5	247	-13693	122	118080212	118080214
ABLIM3	chr5	255	18124	122	148539148	148539193
RP11-556H2.3	chr16	290	7961	121	79131873	79131944
AC105053.3	chr2	316	-18508	121	86023710	86023781
ATP2B2	chr3	247	-5288	121	10744393	10744464
AC074129.1	chr5	247	-63717	121	38018095	38018161
RP11-359N11.2	chr6	702	35406	121	14320749	14320815
GPR3	chr1	460	9874	120	27729015	27729029
NFKB2	chr10	274	2604	120	104156440	104156503
GRK5	chr10	274	63917	120	121030985	121031051
AL157871.2	chr14	255	-16403	120	100741355	100741426
MIR944	chr3	366	-44909	120	189502777	189502828
CROCC	chr1	423	225616	119	17292351	17292417
DNALI1	chr1	449	36022	119	38058524	38058560
ERI3	chr1	262	-120520	119	44700379	44700445
CDKN2C	chr1	381	10447	119	51436829	51436900
MIR4786	chr2	247	47780	119	240930265	240930318
ANKRD28	chr3	462	-107659	119	15793586	15793653
AP000908.1	chr11	280	52917	118	114010535	114010601
PELI2	chr14	255	33118	118	56617617	56617683
CPNE2	chr16	500	38979	118	57165393	57165464
EFHB	chr3	240	-49226	118	19939258	19939324
ALCAM	chr3	564	-171355	118	104914393	104914404
PRDM1	chr6	754	11667	118	106545836	106545888
AC009245.3	chr7	456	-60001	118	137346728	137346732
CNNM2	chr10	295	187388	117	104865438	104865438
APOOP3	chr12	316	13048	117	65541483	65541549
PPIAP6	chr14	517	-6247	117	68882633	68882699
CTB-12O2.1	chr5	333	388968	117	151718067	151718133
BMP6	chr6	410	102190	117	7829187	7829254
RP11-158D2.1	chr9	268	11356	117	86704822	86704888
AL137800.1	chr1	627	-38129	116	183441735	183441806
RP11-680L20.1	chr11	551	58980	116	87029246	87029317
HSPG2	chr1	439	-52132	115	22211646	22211670
RNU6-708P	chr18	255	-42171	115	45654057	45654123
AC007131.2	chr2	280	48249	115	60008747	60008813
AC092684.1	chr2	632	-144588	115	165064112	165064178
GLI3	chr7	672	-26627	115	42250809	42250875
CSRP1	chr1	356	-2395	114	201476189	201476190
CCDC178	chr18	630	-604854	114	30416178	30416244
TRPM4	chr19	405	10814	114	49671779	49671845
RP4-813D12.3	chr20	407	16644	114	55858464	55858531
DNM1	chr9	707	41363	114	131006988	131007054
RELT	chr11	300	11405	113	73098676	73098752
GOLT1B	chr12	255	12758	113	21667440	21667506
LINC01049	chr13	280	154182	113	91299690	91299756
PDE5A	chr4	337	-62341	113	120487772	120487838
C4orf46	chr4	247	11139	113	159604511	159604582
HMGB1P13	chr6	580	89963	113	133279928	133279994
PLG	chr6	268	2881	113	161126116	161126187
GLIS3	chr9	368	-59912	113	4288447	4288514
MAP7D3	chrX	268	-10486	113	135328119	135328191
ABR	chr17	440	-166277	112	966005	966071
AC004237.1	chr5	280	27994	112	132052334	132052400
RP1-111C20.3	chr6	262	-13279	112	159472991	159473062
AC079781.7	chr7	274	19998	112	97557533	97557599
CD34	chr1	255	104507	111	208189251	208189257
LINC00442	chr13	445	-55661	111	19526705	19526772
DPH6-AS1	chr15	619	207252	111	36045639	36045657
AC103794.1	chr11	255	252244	110	16398082	16398131
RP11-341G23.2	chr12	337	-60743	110	103990992	103991068
RPS20P24	chr9	501	-78446	110	75192629	75192695
MIR4769	chrX	345	31121	110	47477916	47477982
HDAC1	chr1	327	40523	109	32798175	32798246
ALG9	chr11	345	-56670	109	111685602	111685669
MIR629	chr15	568	-17345	109	70354429	70354495
RPS4XP20	chr19	480	18486	109	34532781	34532856
AC008269.2	chr2	542	-10760	109	207720726	207720792
HDAC4	chr2	432	-332403	109	239990853	239991038
NSUN3	chr3	515	19678	109	93801430	93801446
NREP	chr5	247	-328334	109	111004794	111004860
C9orf156	chr9	262	2379	109	100687196	100687267
CUBNP2	chr10	366	-11503	108	45731274	45731339
RP11-196H14.2	chr12	320	-36284	108	64455081	64455147
AKAP6	chr14	802	329410	108	33127882	33127897
RMI2	chr16	308	2804	108	11346245	11346316
AC079005.1	chr17	550	-2930	108	58885355	58885421
C2orf44	chr2	247	-36515	108	24235925	24235935
AC007253.1	chr2	316	-135488	108	40020729	40020795
AC025750.7	chr2	345	34174	108	42794731	42794781
RP4-734C18.1	chr20	316	-30003	108	11252137	11252203
ASS1P7	chr3	323	-14139	108	177002002	177002068
EIF4A1P7	chr13	255	36145	107	29209082	29209149
CRLS1	chr20	285	23834	107	6010535	6010606
HES1	chr3	407	6006	107	193859902	193859978
AC020907.1	chr19	247	-8942	106	35587896	35587967
CPED1	chr7	268	105567	106	120734265	120734331
AC016903.2	chr2	333	22902	105	205362979	205362983
TEAD3	chr6	453	-4497	105	35460333	35460380
GCNT1P5	chr7	388	75196	105	77165936	77166007
KCNA3	chr1	434	71831	104	111289451	111289522
AC016716.1	chr2	591	-81819	104	80308409	80308475
AC016757.3	chr2	255	-4451	104	239135832	239135903
MARK2P10	chr7	385	-118980	104	96368514	96368515
RP4-738P11.3	chr1	337	-21975	103	168489967	168490033
HHAT	chr1	422	350530	103	210852091	210852161
BMI1	chr10	589	4489	103	22614591	22614667
KIAA1199	chr15	330	61366	103	81133017	81133083
GABRA6	chr5	247	-154740	103	160819296	160819363
ALG1L13P	chr8	247	42536	103	8144692	8144758
AC079163.1	chr2	544	219933	102	146580889	146580960
ISY1-RAB43	chr3	255	-65566	102	128814280	128814346
ATG5	chr6	356	-203605	102	106570028	106570094
AC051649.12	chr11	368	13058	101	1898429	1898501
RP11-1028N23.2	chr12	359	-77187	101	115937268	115937320
KSR2	chr12	507	-494870	101	117911904	117911932
SNAP91	chr6	330	-115071	101	84304306	84304372
RP11-127H5.1	chr8	262	922015	101	106524943	106525009
RP11-401E9.3	chr10	769	110919	100	7986806	7986872
RP1-59M18.2	chr11	262	-53382	100	17991063	17991129
GEN1	chr2	539	-70133	100	17864957	17865028
RNU6-407P	chr20	547	14082	100	33632272	33632338
RNU2-53P	chr15	268	-475503	99	53468638	53468704
CTD-2643K12.2	chr15	417	56390	99	94500287	94500353
MIR4319	chr18	345	-264669	99	42285427	42285498
CENPA	chr2	606	11186	99	26998338	26998348
HAT1	chr2	280	84847	99	172863767	172863843
RP5-1099D15.1	chr20	323	15660	99	10610502	10610573
CDK14	chr7	285	639724	99	90735421	90735504
CCDC18	chr1	308	42072	98	93687515	93687582
ANO2	chr12	268	-358519	98	5696846	5696912
LRRN1	chr3	348	3015	98	3844103	3844169
RP11-1008C21.2	chr15	359	8066	97	38373191	38373262
RP11-290F20.3	chr20	506	4778	97	48888768	48888834
C22orf39	chr22	247	-70395	97	19365328	19365392
AL122015.1	chr11	280	37401	96	33413379	33413445
CTD-2544M6.1	chr15	467	-28091	96	98808282	98808348
RP11-100L22.2	chr8	768	-159363	96	93730469	93730535
COL27A1	chr9	356	-16010	96	116901826	116901835
MAP4	chr3	638	-236031	95	47894703	47894774
GCNT1P3	chr3	485	-32672	95	190309679	190309745
RP11-138I18.1	chr10	247	6892	94	11660181	11660212
TRDMT1	chr10	247	-40497	94	17203521	17203592
AC018462.2	chr2	285	-4055	94	62369932	62369991
AC007128.1	chr7	290	156790	94	8458651	8458717
GRIP1	chr12	280	-22394	93	67175547	67175597
PLK4	chr4	268	17296	93	128819279	128819345
CLVS1	chr8	268	21129	93	61990808	61990884
AP000892.8	chr11	447	56367	92	117263712	117263716
LRRC9	chr14	579	65412	92	60451810	60451876
AC009232.2	chr2	285	-392965	92	1930006	1930072
HDAC4	chr2	432	-332569	92	239990706	239990853
AC034236.1	chr5	240	-8684	92	115370239	115370310
FAM184A	chr6	300	-7291	92	119463228	119463294
AL365202.1	chr9	274	-62274	92	3406868	3406946
MEGF9	chr9	262	-104774	92	123371941	123372007
CTNND1	chr11	327	10986	91	57531698	57531705
HDHD2	chr18	295	-17642	91	44659225	44659273
AMPD1	chr1	411	-9681	90	115228525	115228591
PAPOLG	chr2	404	5514	89	60988867	60988891
WNT10A	chr2	554	3934	89	219748984	219749055
AC019181.3	chr2	247	-26356	88	165517740	165517760
FOXP1	chr3	255	-547924	88	71085183	71085249
RP11-255I10.2	chr4	568	146093	88	112707711	112707778
DOCK4	chr7	519	-420965	88	111425489	111425513
OR13G1	chr1	323	-2625	87	247833725	247833755
RP11-181K12.2	chr4	653	104012	87	146858249	146858315
CD44	chr11	364	7390	86	35167772	35167843
2016-03-10	chr17	285	-29125	86	60856545	60856615
PGAM1P4	chr3	268	-67248	86	9322790	9322856
AC026202.5	chr3	304	553302	85	5851715	5851781
MIR4478	chr9	782	6701	85	124889110	124889184
AC079412.1	chr16	285	-137528	84	54445747	54445813
AC005013.1	chr7	240	-25123	84	28972875	28972937
COL5A3	chr19	400	-2975	83	10118139	10118205
AC011284.3	chr7	568	334697	83	4018080	4018146
AL049798.1	chr1	607	7396	82	168724481	168724552
HNRNPU	chr1	701	-7922	82	245019919	245019926
PCDH9	chr13	351	-296510	82	67507925	67507991
PAX9	chr14	255	28635	82	37155386	37155430
RP11-193I22.2	chr3	262	-13762	82	42079391	42079458
BRPF3	chr6	308	-46227	82	36118261	36118327
MSI2	chr17	422	260009	81	55593217	55593226
CTC-398G3.6	chr19	308	-22839	81	11593641	11593707
EIF2AK2	chr2	268	-61165	81	37323027	37323059
AC010894.5	chr2	381	6382	81	175446336	175446339
AC079354.1	chr2	255	78187	81	203016129	203016201
CKS1BP5	chr5	447	9424	81	143828161	143828226
BAI2	chr1	540	-5931	80	32224559	32224567
RN7SL414P	chr2	330	-146695	80	45649903	45649969
CMSS1	chr3	247	139769	80	99676414	99676480
AC092988.1	chr3	402	-419492	80	139702737	139702803
RN7SL471P	chr6	529	4747	80	28949964	28950035
PTCHD3P1	chr10	274	61117	79	29759414	29759483
RP11-384P14.1	chr12	255	222540	79	84278005	84278071
MIR5100	chr10	546	-9516	78	43483460	43483531
AP001885.1	chr11	304	-51500	78	66913105	66913171
AC009505.2	chr2	379	71520	78	106545118	106545188
AQPEP	chr5	247	30735	76	115328881	115328892
LINC00474	chr9	300	83590	75	118771040	118771112
GATA3	chr10	395	105260	74	8200792	8200863
RP11-288E14.2	chr11	247	-18366	74	93250235	93250301
ARHGEF1	chr19	819	50350	74	42437545	42437612
RP11-213N20.1	chr6	546	4736	74	43336659	43336730
CACNA1G	chr17	274	56910	72	48695304	48695375
AC011899.10	chr7	320	387159	72	158207191	158207257
AC018866.1	chr2	439	25052	71	121493110	121493181
EPB41	chr1	255	70888	70	29284458	29284524
BZRAP1-AS1	chr17	423	12718	70	56415496	56415562
CTD-2533G20.1	chr18	285	452789	70	2381851	2381917
DSCAML1	chr11	576	-184074	69	117504133	117504199
CYCSP2	chr15	615	-36834	68	41364206	41364278
AC011530.4	chr19	397	6862	68	46296060	46296126
AC074286.1	chr2	268	77045	68	178334431	178334497
FXR1	chr3	295	58747	68	180644643	180644710
AL356806.3	chr14	274	-60892	67	34825883	34825950
RP11-158D2.1	chr9	255	85054	67	86778520	86778586
CTB-191K22.5	chr19	555	-33644	66	50780119	50780185
MIR663A	chr20	247	-25791	66	26206338	26206404
DENND1A	chr9	399	-65529	66	126626871	126626934
AC092782.1	chr1	679	-12831	65	243375194	243375260
RP11-420A21.1	chr6	262	58781	65	38029837	38029904
RABGAP1	chr9	247	137390	65	125840484	125840520
AC079807.4	chr2	285	-289544	64	48178545	48178611
HDAC4	chr2	432	-332674	63	239990594	239990755
CPEB2	chr4	247	5945	63	15010200	15010286
RNA5SP169	chr4	402	74571	63	152967336	152967336
PSD3	chr8	300	-71173	61	18871034	18871100
HMGN2P35	chr10	320	-82677	60	98592947	98593018
KCNQ1	chr11	707	417880	60	2883761	2883827
ASIC2	chr17	408	-74758	60	32427208	32427242
AL138721.1	chr6	268	49056	59	35150254	35150320
MDGA1	chr6	255	90817	59	37757866	37757932
LINC00475	chr9	300	9607	59	94913178	94913197
LHX2	chr9	247	16727	59	126780643	126780709
DDAH1	chr1	471	-61785	58	85982116	85982180
AC061992.2	chr17	536	37426	57	76349201	76349272
[truncated: 56 more rows]

## Sheet: set_l_noncons_distal
Target gene symbol	chromosome	consScore	distance2TSS	Peak enrichment score	Peak start	Peak end
KSR2	chr12	0	-175126	1757	118231629	118231696
CCND1	chr11	0	39837	1574	69495646	69495738
EPHA8	chr1	0	15848	1522	22905870	22905940
IL6RP1	chr9	0	16302	1432	92861120	92861187
RP11-45A12.2	chr11	0	53620	1404	44811829	44811895
IFITM10	chr11	0	-18658	1348	1753112	1753215
KIF21B	chr1	0	-15938	1313	200976863	200976917
SH3TC1	chr4	0	57346	1186	8241112	8241179
CTD-2013N17.4	chr19	0	17770	1173	16569489	16569566
AC005597.1	chr19	0	206165	1143	30925736	30925839
CDH4	chr20	0	205816	1108	60033199	60033397
C9orf171	chr9	0	49827	1091	135335224	135335291
MED24	chr17	0	25818	1070	38243252	38243320
CDC42P3	chr8	0	-58334	1045	144018886	144018980
AL365502.1	chr9	0	-51099	1028	140389052	140389151
AC074286.1	chr2	0	-43276	1027	178214099	178214187
AL159977.1	chr13	0	18406	1015	27912520	27912593
AL035406.1	chr1	0	-8094	994	6093271	6093339
DOCK3	chr3	0	685180	989	51397819	51397886
AC011286.1	chr2	0	5825	981	237647817	237647883
AC021218.2	chr7	0	98245	971	155853529	155853613
CTC-229L21.1	chr5	0	11875	970	173611916	173612042
SBK2	chr19	0	-17548	963	56030857	56030960
HERC2P3	chr15	0	-116332	958	20595047	20595155
CDHR2	chr5	0	45962	955	176015439	176015509
FRMD4A	chr10	0	-618009	953	13886087	13886177
AC009414.1	chr2	0	-497958	934	36028982	36029048
AC073091.2	chr2	0	-9106	929	76476880	76476955
EFR3B	chr2	0	73004	926	25337949	25338057
AL035250.1	chr20	0	-4934	906	57916594	57916609
DCAF8	chr1	0	-18444	905	160236440	160236512
AP1M1	chr19	0	57635	885	16365979	16366070
LINC00702	chr10	0	-111521	879	4174540	4174627
MAP3K14	chr17	0	-23189	876	43371195	43371256
AC010887.1	chr2	0	-106954	876	217934234	217934300
CTD-2377D24.2	chr17	0	-6486	870	46761467	46761533
SPI1	chr11	0	-20062	855	47380032	47380098
SLC22A17	chr14	0	-2600	846	23819464	23819578
RBPMS	chr8	0	185313	830	30427224	30427290
C17orf67	chr17	0	-28948	825	54887153	54887220
NUGGC	chr8	0	-57079	824	27884276	27884343
CRYL1	chr13	0	-132733	819	20967230	20967297
IFITM9P	chr11	0	-31886	815	69039363	69039413
ALDH1A2	chr15	0	-282762	812	58507270	58507336
ASTN2	chr9	0	-995844	812	119181466	119181543
RP11-514F8.2	chr10	0	8746	811	82418256	82418343
PLEKHG3	chr14	0	95027	809	65265816	65265879
PRKCZ	chr1	0	96820	800	2078696	2078762
LINC01004	chr7	0	-79898	798	104573560	104573626
CTD-2576D5.4	chr16	0	104966	791	17333292	17333362
KCNC2	chr12	0	-394650	790	75208957	75209040
C16orf71	chr16	0	25856	789	4810096	4810162
AC114730.2	chr2	0	-21310	787	242765088	242765356
C14orf39	chr14	0	-189816	785	60792387	60792503
RN7SKP163	chr6	0	12203	784	76377185	76377251
MICALL2	chr7	0	-19806	778	1479299	1479365
AC004917.1	chr7	0	-29601	777	106271678	106271805
HIF1AN	chr10	0	126834	773	102415630	102415696
MIR5707	chr7	0	15442	772	158399717	158399783
RP11-26M5.3	chr8	0	-38826	767	53024514	53024595
MRRF	chr9	0	46728	766	125073577	125073643
DOK7	chr4	0	4861	747	3469864	3469924
ESPN	chr1	0	20314	744	6505128	6505197
MIR365A	chr16	0	29032	730	14432142	14432207
AGPAT9	chr4	0	21834	723	84478856	84478946
CA5AP1	chr16	0	18825	722	29666441	29666507
AC005235.1	chr2	0	-38953	720	199200817	199200919
DAD1	chr14	0	-5538	719	23052581	23052693
HCAR1	chr12	0	9716	717	123225071	123225142
RP11-232A1.2	chr9	0	38405	714	84141595	84141661
MEG3	chr14	0	88049	713	101333760	101333832
CTD-2195M15.3	chr5	0	28450	712	126842401	126842473
RNU6-232P	chr3	0	17420	711	125125163	125125234
AGAP7	chr10	0	15602	710	51501889	51501970
CDKN1C	chr11	0	-12884	708	2894176	2894279
LSM7	chr19	0	33838	707	2362424	2362491
PDX1	chr13	0	-12252	706	28481872	28481939
AL133458.1	chr6	0	-21359	704	167338770	167338814
CDC42EP5	chr19	0	-2649	701	54981727	54981797
RP11-462P6.1	chr15	0	101199	700	39704148	39704216
AC008060.5	chr7	0	24022	699	155326968	155327033
AC012391.1	chr10	0	38828	698	125014489	125014575
SLC46A2	chr9	0	-24213	698	115628953	115629007
RP11-185P18.2	chr14	0	-6100	696	96326652	96326750
FAM172A	chr5	0	7623	696	93454993	93455062
RP5-1004I9.1	chr20	0	-48431	692	22352727	22352973
AC013731.1	chr2	0	-77435	690	158634390	158634456
PCP4	chr21	0	27807	690	41267016	41267084
CHCHD4P2	chr9	0	-13768	685	110846330	110846396
PIEZO2	chr18	0	101911	684	11250465	11250531
AC007163.3	chr2	0	-9259	683	201590616	201590667
CALR4P	chr1	0	91513	681	52152049	52152115
AL390036.1	chr1	0	16369	681	108577720	108577805
C5orf64	chr5	0	14670	672	60948172	60948238
RP11-152L20.3	chr15	0	-436885	668	92437349	92437415
CIRH1A	chr16	0	65942	668	69230995	69231278
RP11-481G8.2	chr10	0	22118	667	80785634	80785722
RP11-71C5.2	chr13	0	138240	667	45149548	45149619
ASTN1	chr1	0	-204976	664	176929088	176929178
ADAMTS1	chr21	0	-90567	664	28127128	28127195
SDC2	chr8	0	62723	664	97568267	97568337
ATP1B1	chr1	0	24405	661	169099304	169099376
CTBP2	chr10	0	-34225	661	126815479	126815550
MYRIP	chr3	0	237716	657	40088116	40088126
AL596220.1	chr1	0	-4725	655	186361165	186361202
NPM1P26	chr10	0	-5719	655	98314190	98314256
AL356740.1	chr13	0	-23788	655	113515728	113515799
HOMER2	chr15	0	-82244	655	83572377	83572458
LIPC	chr15	0	129257	653	58831992	58832058
MIR4532	chr20	0	-114611	653	56355813	56355865
AC005022.1	chr7	0	484317	653	41625486	41625552
CNTN4	chr3	0	949747	651	3090196	3090293
RNU6-295P	chr8	0	12907	651	49233448	49233547
AC005597.1	chr19	0	-159823	649	30559757	30559842
RNU6-996P	chr9	0	-47056	648	110378425	110378518
RP1-182D15.2	chr6	0	184141	646	170394219	170394460
AC011899.10	chr7	0	5931	646	157825963	157826029
WSCD1	chr17	0	101480	645	5777001	5777068
ALDH1A2	chr15	0	-325994	644	58464039	58464104
CASZ1	chr1	0	84992	642	10941670	10941728
FGGY	chr1	0	68820	642	59831099	59831161
KCNMA1	chr10	0	-176532	641	79221797	79221845
KRT35	chr17	0	-2055	639	39635292	39635382
AL157904.1	chr1	0	-78837	637	117368901	117368970
KRT71	chr12	0	6899	637	52953784	52953876
CEP170B	chr14	0	25375	637	105356941	105357043
CASC11	chr8	0	-180065	637	128566104	128566193
RP11-307C19.1	chr15	0	16382	636	77834262	77834266
CREBBP	chr16	0	-134257	636	3796469	3796471
PTPRT	chr20	0	-949236	636	40869329	40869419
DRD2	chr11	0	80227	635	113426607	113426673
B3GNT9	chr16	0	-2645	634	67182439	67182505
CNPY4	chr7	0	5228	631	99722428	99722500
RP11-434I12.4	chr8	0	41644	631	74323129	74323219
AC068542.1	chr2	0	-330592	629	115260500	115260566
GJA5	chr1	0	-20128	627	147225323	147225389
PSPC1	chr13	0	2613	626	20359722	20359788
AL158147.1	chr9	0	3146	626	4971196	4971291
RNU6-409P	chr22	0	15152	625	51144910	51144977
GABRG3	chr15	0	618704	623	27835098	27835169
RNA5SP433	chr16	0	8480	621	84304981	84305047
KCNK9	chr8	0	-55441	621	140659825	140659891
CLDN2	chrX	0	62962	619	106206337	106206375
SOCS5	chr2	0	44518	618	46970576	46970643
ASS1	chr9	0	10348	616	133330639	133330689
TRERF1	chr6	0	-101047	615	42318706	42318779
MECP2	chrX	0	-73958	615	153289219	153289290
LA16c-390H2.4	chr16	0	7612	614	3602028	3602059
C1orf200	chr1	0	-25793	613	9688826	9688877
RBFOX1	chr16	0	754684	613	6823746	6823813
CDH6	chr5	0	-99269	611	31094555	31094622
NCAM1	chr11	0	308059	610	113139999	113140114
RP11-166B14.1	chr12	0	-262528	610	73779885	73779951
AC023481.1	chr3	0	77000	610	8485045	8485111
NMNAT2	chr1	0	-94429	609	183293242	183293375
AC147651.4	chr7	0	-14475	608	628195	628499
DRD2	chr11	0	103255	607	113449635	113449701
RP11-392P7.1	chr12	0	19913	607	13023794	13023865
AC018445.1	chr18	0	44024	607	77320046	77320117
FAM126A	chr7	0	-50761	607	23002955	23003021
RP11-1149O23.1	chr8	0	-10724	607	23053703	23053712
NKAIN2	chr6	0	898512	606	125023765	125023832
RSPH4A	chr6	0	-3332	605	116934277	116934343
F2	chr11	0	19729	604	46760426	46760492
AP001350.1	chr11	0	8339	604	58387043	58387153
KANSL1	chr17	0	-119511	604	44183188	44183257
GRIK4	chr11	0	400887	603	120783322	120783389
NRG3	chr10	0	1075038	601	84710075	84710141
AL355512.1	chr10	0	-40550	601	112153413	112153485
AL451006.1	chr1	0	148924	600	42373702	42373771
CELA1	chr12	0	-15315	599	51725056	51725241
AC007401.2	chr2	0	-112610	599	36666768	36666834
PTGER3	chr1	0	-7267	598	71506165	71506283
ISY1-RAB43	chr3	0	-62193	598	128817653	128817719
KIF1B	chr1	0	165892	594	10436722	10436788
TCF7L1	chr2	0	21153	594	85381653	85381719
XXYLT1	chr3	0	-184538	594	194807316	194807401
PET112	chr4	0	-10287	594	152671855	152671921
CDC42EP4	chr17	0	6484	593	71314750	71314847
RN7SL668P	chr1	0	23542	592	235063442	235063508
AKR1C2	chr10	0	-28845	592	5031343	5031414
HIST1H1T	chr6	0	-3239	592	26105069	26105182
FRZB	chr2	0	-13874	591	183717983	183718049
GAK	chr4	0	-63240	591	862888	862954
ID4	chr6	0	171704	590	20009288	20009354
GPX5	chr6	0	39520	590	28533160	28533285
AC006150.2	chr7	0	-106641	590	14708367	14708414
CTA-339C12.1	chr7	0	61543	590	101529508	101529597
PDCL3P5	chr6	0	-10280	589	151138476	151138563
RP11-219J21.1	chr8	0	27914	589	25571195	25571262
AC092641.2	chr2	0	-109967	588	170824804	170824870
ALCAM	chr3	0	-286147	588	104799573	104799639
IL16	chr15	0	37554	587	81489435	81489505
MAP3K5	chr6	0	-92372	587	137021251	137021317
LGR6	chr1	0	41740	586	202204736	202204802
AL596092.1	chr13	0	-398066	586	29398600	29398666
PPL	chr16	0	-73457	586	4937252	4937318
AC105030.1	chr17	0	8757	585	47135610	47135709
AC098870.1	chr4	0	-163648	585	86667982	86668115
MIR1303	chr5	0	-42220	585	154023083	154023149
AC010528.1	chr16	0	-36617	583	76377254	76377358
RNU6-25P	chr3	0	33053	583	194968536	194968603
FAM9C	chrX	0	33675	583	13096443	13096509
RNA5SP283	chr9	0	-3455	582	66454755	66454859
IFFO2	chr1	0	115003	581	19398136	19398231
AC005255.5	chr19	0	-5897	580	14957826	14957892
AL118509.1	chr20	0	120393	579	16511396	16511462
AP005019.3	chr11	0	-30237	577	72158994	72159062
EEF1B2P1	chr15	0	-134656	577	52662727	52662733
AC092675.1	chr2	0	5120	577	98918488	98918554
SPATS2L	chr2	0	15306	577	201185877	201185943
FOXP4	chr6	0	75161	577	41589290	41589361
AC004691.5	chr7	0	-16529	577	30826475	30826519
OR5AU1	chr14	0	-21239	576	21602950	21603016
DSC1	chr18	0	-44162	576	28698608	28698707
AP000304.12	chr21	0	-231913	576	35052679	35052766
CDH1	chr16	0	51750	575	68822841	68822916
RPL12P18	chr2	0	-20530	574	85081266	85081315
EZH2P1	chr21	0	-40951	574	36931312	36931426
AC006372.4	chr7	0	20115	574	157279006	157279074
RN7SL659P	chr9	0	9899	574	110584059	110584130
CTD-2381F24.1	chr11	0	-32903	573	11845491	11845515
CD2AP	chr6	0	17502	573	47463001	47463053
RP11-697N18.3	chr8	0	-118858	573	48305812	48305878
MIR3937	chrX	0	-125259	573	39395178	39395244
AC092174.1	chr7	0	-34154	572	39299847	39299855
AC022555.1	chr8	0	53594	572	61388013	61388084
ADRB1	chr10	0	57732	571	115861508	115861568
INSC	chr11	0	195695	571	15329632	15329698
AP000439.3	chr11	0	18850	571	69313525	69313592
PRMT8	chr12	0	86899	571	3577381	3577447
LRRC8D	chr1	0	-6542	570	90279998	90280064
KRCC1	chr2	0	9950	570	88365146	88365251
RP11-59J16.1	chr3	0	-68439	570	127187183	127187249
PDE7B	chr6	0	362110	570	136534918	136534971
L29074.3	chrX	0	-23503	570	146959441	146959507
SGCB	chr4	0	-2992	568	52901623	52901689
RP11-191L9.4	chr22	0	79439	567	48106829	48106895
RP3-369A17.2	chr6	0	-4082	567	24747740	24747803
LINC00963	chr9	0	51800	567	132297469	132297592
BRE	chr2	0	96105	566	28208880	28208947
RPS4XP19	chr18	0	-60636	564	8959348	8959435
AC108039.1	chr2	0	-47730	564	61890350	61890417
RP5-965F6.2	chr1	0	-107245	563	112795871	112795939
DNAJA4	chr15	0	3039	563	78559426	78559509
C9orf129	chr9	0	-134574	563	95974089	95974155
RPS4XP13	chr11	0	-6041	562	57338477	57338548
GP9	chr3	0	-10757	562	128768816	128768890
AC083822.2	chr3	0	-4997	561	196145161	196145232
C8orf46	chr8	0	58908	561	67431113	67431180
CNDP2	chr18	0	-22388	560	72140630	72140696
AC096559.1	chr2	0	264506	560	12253221	12253287
OR3D1P	chr1	0	-21625	559	247808470	247808659
TCF20	chr22	0	-154428	559	42585161	42585227
CNOT4	chr7	0	-241674	559	134953166	134953237
ABHD17A	chr19	0	-2464	557	1883021	1883144
AC073257.1	chr2	0	20287	557	121335937	121336008
KRT18P31	chr5	0	10444	557	36895717	36895788
EFHD2	chr1	0	12300	556	15748632	15748750
PRR4	chr12	0	-70212	555	11253967	11254034
HDAC11	chr3	0	15310	555	13536501	13536567
CTC-367J11.1	chr5	0	54457	555	149919953	149920024
AC138965.1	chr5	0	-36417	555	175325854	175325920
IKZF1	chr7	0	140726	555	50484413	50484479
AC067742.1	chr10	0	-60654	554	63626079	63626167
AC012353.1	chr2	0	-91901	554	142304504	142304520
EIF2B5	chr3	0	276657	554	184129450	184129516
FSTL4	chr5	0	-122848	554	132825352	132825463
ZNF394	chr7	0	-12106	554	99085811	99085871
ASAP3	chr1	0	-4073	553	23806955	23807021
HELZ	chr17	0	-25396	553	65216676	65216742
ACADM	chr1	0	46444	552	76236447	76236513
SPIRE2	chr16	0	13307	552	89897842	89897947
PPAT	chr4	0	-44117	552	57257627	57257701
RP4-799D16.1	chr1	0	-27446	551	25412132	25412198
CTB-39G8.2	chr17	0	-31709	551	43417677	43417751
RP11-88I21.2	chr3	0	-11671	551	127097809	127097875
AC008937.2	chr5	0	7196	551	56165154	56165220
CTD-2337I7.1	chr11	0	54148	550	78858006	78858077
BACE2	chr21	0	81182	550	42620877	42620943
RNF212	chr4	0	-34792	550	1072525	1072591
RP11-543G18.1	chr15	0	150627	549	70764509	70764575
BSN	chr3	0	97590	549	49689450	49689575
AC090505.1	chr3	0	56202	549	194604816	194604827
COL10A1	chr6	0	31676	549	116511553	116511619
NUP133	chr1	0	-58895	548	229585158	229585258
SCYL1	chr11	0	8607	548	65301112	65301198
MFSD1	chr3	0	16535	548	158466478	158466566
AC140912.1	chr16	0	146664	547	73412583	73412654
RAB6B	chr3	0	-21766	547	133592881	133592947
C7orf62	chr7	0	467256	547	88892258	88892324
TWIST2	chr2	0	22086	546	239778714	239778805
GRID1	chr10	0	-350536	545	87775681	87775747
MICAL2	chr11	0	72941	545	12188451	12188517
KIAA1551	chr12	0	-2786	545	32109471	32109565
NLGN1	chr3	0	509998	545	173624039	173624105
AC004453.8	chr7	0	-36599	545	44470809	44470875
XPA	chr9	0	-22223	545	100437379	100437453
MIR4786	chr2	0	-27963	544	240854548	240854549
HOXB1	chr17	0	-46504	543	46561822	46561888
IQCJ-SCHIP1	chr3	0	680800	543	159360791	159360857
BRD7P2	chr3	0	61585	543	159880030	159880097
DOCK4	chr7	0	-462910	543	111383523	111383589
LINC00466	chr1	0	-66880	542	63715997	63716048
DCTPP1	chr16	0	4190	542	30445548	30445624
DNAH17	chr17	0	-86928	542	76486515	76486581
AL731568.1	chr10	0	-18824	541	77564679	77564745
AC007389.3	chr2	0	-65232	541	65802046	65802112
NFU1	chr2	0	-35120	541	69629496	69629785
AMZ2P1	chr17	0	3738	540	62975378	62975487
HIGD1AP13	chr4	0	88867	540	79659239	79659288
ATRNL1	chr10	0	955084	539	117808166	117808251
AP000797.3	chr11	0	246120	539	115776463	115776530
GLDN	chr15	0	34657	539	51668478	51668489
ARID1B	chr6	0	293333	539	157392363	157392429
CTD-3060P21.1	chr17	0	3853	538	2872997	2873087
AP000282.2	chr21	0	-91288	538	34352089	34352155
HNRNPA3P4	chr6	0	-69049	538	48048580	48048804
RNA5SP261	chr8	0	-5339	538	31450348	31450414
PHBP3	chr1	0	-84243	537	59381046	59381164
C1orf106	chr1	0	6875	537	200867027	200867075
LA16c-444G7.1	chr16	0	45396	537	88313754	88313820
TTLL11	chr9	0	-46753	537	124809099	124809165
CDKAL1	chr6	0	134750	536	20669405	20669472
PPP1CC	chr12	0	27502	535	111208213	111208279
RP11-314O13.1	chr16	0	-60121	535	80866338	80866404
AC000123.4	chr7	0	72534	535	127062684	127062748
C8orf17	chr8	0	463293	535	141406683	141406735
FAM183A	chr1	0	-113309	534	43497480	43497551
SYCP2	chr20	0	-35747	534	58472915	58473012
TKTL2	chr4	0	9506	534	164404455	164404651
RP11-285G1.2	chr10	0	-28538	532	45387095	45387166
CCDC91	chr12	0	92453	532	28378586	28378684
AC011530.4	chr19	0	8529	532	46297714	46297807
EHD3	chr2	0	33941	532	31490786	31490857
DCAF17	chr2	0	4114	532	172294810	172294872
MFN1	chr3	0	6274	532	179071721	179071787
MIR4290	chr9	0	-32864	531	92752932	92752974
AKNAD1	chr1	0	-118122	530	109387951	109388017
LINC00866	chr10	0	-47578	530	99561950	99562005
GDPD5	chr11	0	-21673	530	75215242	75215309
RP11-266E14.1	chr12	0	135847	530	106233795	106233862
FREM2	chr13	0	136318	530	39397551	39397618
AC004158.2	chr16	0	-202039	530	72496836	72496902
RNU6-919P	chr20	0	-8109	530	48403193	48403285
ADCY5	chr3	0	-33920	530	123134641	123134730
DBF4P1	chr10	0	448683	529	66379285	66379304
C2CD2L	chr11	0	10897	529	118983772	118983839
RN7SL189P	chr14	0	14186	529	21445889	21445960
AC132515.1	chr3	0	-22821	529	33573275	33573339
ANKRD18DP	chr3	0	-33669	529	197773887	197773958
AC108865.1	chr4	0	6648	529	187785245	187785272
FAIM2	chr12	0	-16922	528	50281045	50281111
GIT2	chr12	0	-14170	528	110419991	110420057
RP11-624J12.1	chr14	0	-3000	528	56977999	56978099
TBC1D22A	chr22	0	50031	528	47208516	47208582
CCDC180	chr9	0	79937	528	100080669	100080735
SLC10A7	chr4	0	-215302	527	147227788	147227854
FAM104B	chrX	0	9378	527	55197086	55197157
GRIK5	chr19	0	-12732	526	42560885	42560951
COX6CP2	chr20	0	-35251	526	49061028	49061078
AK9	chr6	0	-158832	526	109853540	109853636
AC006380.3	chr7	0	-7846	526	31453006	31453103
DFNB31	chr9	0	-48713	526	117218971	117219064
AC132068.1	chr16	0	-21629	525	72997094	72997160
PAPD4	chr5	0	-63149	525	78844761	78844828
CTD-2266L18.1	chr5	0	-462871	525	89864220	89864286
EGR1	chr5	0	-4473	525	137796653	137796759
PAX7	chr1	0	86444	524	19043911	19043977
CDC14A	chr1	0	166651	524	100977208	100977262
CTD-2085J24.5	chr19	0	-44169	524	33271188	33271297
CDYL	chr6	0	24671	524	4731033	4731096
HMGCLL1	chr6	0	-59521	524	55384458	55384524
AC002064.4	chr7	0	31288	524	89930785	89930851
PSMC2	chr7	0	71747	524	103056423	103056474
TAF2	chr8	0	-98276	524	120746794	120746860
C8orf17	chr8	0	493656	524	141437027	141437117
FZD10-AS1	chr12	0	-47574	523	130599170	130599284
AC007319.1	chr2	0	-82063	523	187785851	187785917
RP11-259O2.3	chr5	0	197670	523	2165845	2165911
RP11-363L24.3	chr8	0	-24831	523	31009714	31009990
LRP12	chr8	0	-10018	523	105591199	105591270
RASA3	chr13	0	-11030	522	114887023	114887089
AC005022.1	chr7	0	-96558	522	41044609	41044680
BX255972.1	chr6	0	47411	521	34486082	34486153
MTSS1	chr8	0	4337	521	125745016	125745118
WDTC1	chr1	0	72234	520	27633196	27633286
FN3KRP	chr17	0	13383	520	80687893	80687992
MEF2C	chr5	0	253204	520	88453093	88453159
RP1-261G23.5	chr6	0	-4508	520	43701028	43701099
RP11-57H12.3	chr1	0	-26522	519	95672983	95673049
RNF121	chr11	0	44326	519	71684028	71684119
MIR3165	chr11	0	-5637	519	71777675	71777747
AC009948.5	chr2	0	15292	519	179293923	179293994
MME	chr3	0	77778	519	154819687	154819696
CDYL	chr6	0	37965	519	4744330	4744387
RP11-272L13.3	chr1	0	4200	518	98411476	98411528
ADK	chr10	0	590155	518	76501082	76501148
AC009987.1	chr10	0	38326	518	125532662	125532734
ZNF432	chr19	0	-22976	518	52575959	52576071
ZNF865	chr19	0	8005	518	56124741	56124812
KCNJ6	chr21	0	-213443	518	39075273	39075339
MAP3K6	chr1	0	-12328	517	27681012	27681099
PIK3R3	chr1	0	-107243	517	46534869	46534966
RP11-178C3.1	chr17	0	26760	517	58044989	58045070
AL121898.1	chr20	0	-13597	517	9033923	9033994
RP11-326I11.4	chr4	0	-5646	517	185453029	185453095
AC011899.10	chr7	0	220330	517	158040350	158040440
CTD-2544L4.1	chr8	0	15029	517	111582633	111582699
MIR151A	chr8	0	42753	517	141785454	141785556
MIR3927	chr9	0	18453	517	112292231	112292326
FRMPD4	chrX	0	647440	517	12803992	12804058
RP11-770J1.3	chr11	0	-2632	516	118399135	118399219
AL031721.1	chr16	0	-12615	516	1416774	1416845
HMGN2P20	chr2	0	-39572	516	24513666	24513732
AC008280.3	chr2	0	-6392	516	54300990	54301061
RP11-213G21.2	chr4	0	21234	516	38586823	38586894
ERMP1	chr9	0	-37404	516	5795665	5795761
SH2D3C	chr9	0	-30883	516	130510104	130510170
AC109994.1	chrX	0	-168482	516	149489367	149489438
RNU6-977P	chr12	0	33360	515	83448996	83449062
RP11-17M16.2	chr18	0	-95936	515	74107667	74107678
AC011752.1	chr2	0	35352	515	21575851	21575917
FCF1P8	chr4	0	-33594	515	56184948	56185014
BYSL	chr6	0	2625	515	41891520	41891583
RP11-543D5.1	chr1	0	43124	514	48197226	48197292
PRPF8	chr17	0	-24521	514	1563610	1563700
ADRA1D	chr20	0	-40688	514	4188986	4189081
KB-1073A2.1	chr8	0	45621	514	103212353	103212445
AC099791.1	chr1	0	-66972	513	62027698	62027764
CRB2	chr9	0	-59643	512	126058773	126058839
NENF	chr1	0	22304	511	212628498	212628569
AL671972.1	chr10	0	48880	511	63924811	63924897
MINOS1P2	chr17	0	-70361	511	62673236	62673262
KLHL6	chr3	0	37311	511	183310755	183310821
RP11-780O17.1	chr4	0	-188631	511	136538393	136538464
APOOP3	chr12	0	-9718	510	65518724	65518777
XPO4	chr13	0	-109387	510	21367757	21367844
CTB-131K11.1	chr17	0	15771	510	37573761	37573873
SLC9A4	chr2	0	43765	510	103133499	103133556
BTF3L4	chr1	0	6881	509	52528621	52528736
HNRNPKP4	chr3	0	-37117	509	96031248	96031314
MIR4651	chr7	0	-11376	509	75533092	75533187
AL591042.1	chr1	0	-55665	508	108263156	108263271
TRIM44	chr11	0	100403	508	35784723	35784789
MIR4698	chr12	0	-24557	508	47557005	47557071
PPP1R12C	chr19	0	-20200	508	55608614	55608841
RNA5SP218	chr6	0	24584	508	134602722	134602793
AC005008.2	chr7	0	-251592	508	80553210	80553255
AL162389.1	chr9	0	-75887	508	110464499	110464565
CDH26	chr20	0	-3572	507	58529866	58529933
ELF2	chr4	0	-113554	507	139984785	139984851
C4orf51	chr4	0	29815	507	146631138	146631204
HIST1H2BN	chr6	0	9079	507	27815369	27815435
RP11-10D7.2	chr8	0	-5311	507	33494100	33494193
PTCH1	chr9	0	-28282	507	98251017	98251097
BX842568.1	chrX	0	-170846	507	36805107	36805173
AP001092.4	chr11	0	63440	506	64477276	64477347
ANKRD10	chr13	0	-29377	506	111538006	111538072
SNORA32	chr21	0	-2949	506	42908151	42908217
PDE7B	chr6	0	295352	506	136468153	136468219
HES5	chr1	0	3193	505	2464842	2464913
RNFT2	chr12	0	63613	505	117239667	117239752
IMMP2L	chr7	0	-885017	505	110317523	110317589
TRPV5	chr7	0	-14683	505	142616151	142616293
MTND4P1	chr13	0	-144774	504	84949431	84949497
CCNDBP1	chr15	0	21288	504	43498571	43498637
AC022182.1	chr8	0	5929	504	61828508	61828574
MOSPD2	chrX	0	3936	504	14895451	14895547
RN7SL370P	chr1	0	45119	503	78156093	78156163
RP11-286M16.1	chr1	0	35989	503	230057455	230057521
RPL21P6	chr14	0	16576	503	55897332	55897375
ADCY5	chr3	0	-173197	503	122995373	122995444
ARHGAP26	chr5	0	446748	503	142596660	142596734
CDK8	chr13	0	243485	502	27071739	27071784
PGPEP1L	chr15	0	18016	502	99569007	99569073
RNA5SP433	chr16	0	24944	502	84321443	84321514
GALR1	chr18	0	95312	502	75057784	75057850
CADM4	chr19	0	-13440	502	44130516	44130587
CTB-51E13.1	chr4	0	28171	502	124209411	124209477
AC006380.3	chr7	0	-73089	502	31387776	31387847
RP11-600K15.1	chr8	0	-171410	502	69844982	69845048
AC005253.2	chr19	0	6908	501	18679243	18679314
PHF21B	chr22	0	-80140	501	45325707	45325773
IQSEC1	chr3	0	-4896	501	13109688	13109754
ALDH7A1P1	chr5	0	56563	501	76642623	76642689
FAM129B	chr9	0	-61662	501	130279573	130279639
FHAD1	chr1	0	73757	500	15647483	15647568
C1orf65	chr1	0	-17140	500	223549540	223549611
MCF2L	chr13	0	136841	500	113685499	113685568
MIR151A	chr8	0	156690	500	141899399	141899486
JAK2	chr9	0	21711	500	5006711	5006777
AKT3	chr1	0	-364276	499	243650072	243650139
GAPDHP44	chr12	0	13117	499	63162100	63162149
CALM2P4	chr13	0	21630	499	99315088	99315159
AC003664.1	chr17	0	-172335	499	13037709	13037775
AC093165.1	chr2	0	-85089	499	55250724	55250791
PHACTR3	chr20	0	114953	499	58267484	58267550
FGF3	chr11	0	175638	498	69809406	69809455
BEST3	chr12	0	-40763	498	70052460	70052526
FAM189A1	chr15	0	-400158	498	29462741	29462798
RP11-490O6.2	chr16	0	-10172	498	11825548	11825641
COL5A3	chr19	0	-65091	498	10056021	10056092
AC000120.7	chr7	0	36068	498	91872186	91872293
UBN2	chr7	0	49076	498	138964145	138964211
LY6H	chr8	0	-3382	498	144238713	144238779
RP11-408O19.5	chr9	0	-2007	498	115645396	115645467
CNGA2	chrX	0	132400	498	151039290	151039356
ANXA2	chr15	0	-277266	497	60417791	60417841
MIR548AP	chr15	0	6803	497	86375634	86375705
CDIP1	chr16	0	-27388	497	4561412	4561471
AC002331.1	chr16	0	13268	497	26619369	26619436
AC122129.1	chr17	0	31014	497	17792564	17792630
BCL2L1	chr20	0	-40923	497	30270836	30270902
RP11-10G15.4	chr3	0	-215626	497	120860180	120860245
RP11-463D19.1	chr8	0	-7777	497	74574866	74574932
RP11-149P14.1	chr1	0	-86624	496	11399203	11399306
AC092614.2	chr2	0	54299	496	192165153	192165241
ARHGAP40	chr20	0	100888	496	37331432	37331498
PALM2	chr9	0	96763	496	112499796	112499866
KIF5B	chr10	0	-55234	495	32290100	32290151
EXOC6	chr10	0	-84592	495	94506310	94506377
CYCSP29	chr11	0	-82241	495	108611101	108611172
ESPL1	chr12	0	19411	495	53681404	53681585
KCTD10	chr12	0	74995	495	109990311	109990377
CNOT1	chr16	0	-115211	495	58548532	58548627
AC016725.4	chr2	0	35739	495	135711984	135712055
HMGCS2	chr1	0	13311	494	120324728	120324951
IGSF9	chr1	0	3716	494	159919067	159919138
RP11-222N13.1	chr11	0	-61029	494	15871441	15871507
AP000593.7	chr11	0	34825	494	72047975	72048041
CYB5B	chr16	0	137040	494	69595432	69595504
RNU6-708P	chr18	0	-62632	494	45633596	45633663
AC007879.1	chr2	0	48668	494	208086993	208087059
GPR160	chr3	0	-30847	494	169724835	169724906
RASGEF1C	chr5	0	-2028	494	179634104	179634147
AC093627.8	chr7	0	50156	494	127159	127230
AP000892.8	chr11	0	71916	493	117279230	117279296
KDM4B	chr19	0	147754	493	5116846	5116912
CCDC124	chr19	0	-17408	493	18026384	18026450
AC074011.2	chr2	0	-60377	493	28826966	28827093
CLIC5	chr6	0	-393333	493	45654766	45654832
MAGI2	chr7	0	-1418200	493	77664657	77664723
ATP6V1H	chr8	0	-2265	493	54753818	54753889
HPCA	chr1	0	3105	492	33354667	33354734
RP11-89H19.1	chr12	0	45310	491	48321707	48321778
AC135050.1	chr16	0	2609	491	31123123	31123197
AC062029.1	chr2	0	2623	491	88929644	88929716
ISCA1P6	chr2	0	-41406	491	129235312	129235378
PRNP	chr20	0	-51026	491	4615814	4615899
AL022314.1	chr22	0	22796	491	37556825	37556896
ASAP1	chr8	0	99561	491	131555434	131555500
RBM25	chr14	0	43828	490	73568939	73569005
FSD2	chr15	0	2666	490	83477465	83477512
COX10-AS1	chr17	0	-331592	490	13641199	13641242
AGPAT3	chr21	0	14600	490	45299634	45299700
NUDT19P4	chr6	0	-254969	490	44611446	44611512
GOLM1	chr9	0	-67957	490	88647091	88647172
CTD-2644I21.1	chr14	0	10587	489	101066230	101066270
NCKAP1	chr2	0	-101504	489	183802049	183802115
RP5-968J1.1	chr20	0	13116	489	1811351	1811385
MIR4770	chrX	0	25765	489	6327734	6327805
LINC00844	chr10	0	-101236	488	60658115	60658186
BAK1P2	chr11	0	32494	488	130449785	130449852
RP11-341G23.4	chr12	0	-31003	488	104131600	104131666
CTD-2385L22.1	chr16	0	-3230	488	23720048	23720115
CSHL1	chr17	0	-6087	488	61990058	61990164
AC017078.1	chr2	0	-17965	488	46213450	46213517
NCOA6	chr20	0	-50313	488	33363108	33363170
TOMM7	chr7	0	-8090	488	22854347	22854413
AL359195.1	chr10	0	8000	487	82017431	82017502
CYFIP1	chr15	0	34874	487	22926838	22926921
PLLP	chr16	0	-16088	487	57302475	57302547
TCF20	chr22	0	-20871	487	42718718	42718784
AC004458.1	chr7	0	-56361	487	96041340	96041406
AL589642.1	chr9	0	-34394	487	32601240	32601306
AL583860.1	chr10	0	-118280	486	128127326	128127381
MIPOL1	chr14	0	265267	486	37932352	37932418
RP11-152L20.3	chr15	0	-387714	486	92486520	92486586
AC114783.1	chr2	0	-12198	486	127644234	127644315
CTD-2266L18.1	chr5	0	180624	486	90507746	90507751
DST	chr6	0	-98882	486	56720511	56720577
ISPD	chr7	0	-21459	486	16439453	16439524
AC004870.3	chr7	0	-89269	486	47029424	47029490
CLN8	chr8	0	17922	486	1721838	1721894
PDCD7	chr15	0	-5321	485	65420818	65420889
CTC-523E23.1	chr19	0	-25040	485	35280175	35280243
CTC-453G23.5	chr19	0	-5655	485	48615953	48616115
GNAS	chr20	0	34138	485	57448878	57448944
RP11-231L11.3	chr3	0	3162	485	140694704	140694793
QKI	chr6	0	121671	485	163956638	163956768
NXPH1	chr7	0	70021	485	8543573	8543639
ANXA13	chr8	0	-68862	485	124680749	124680821
AC009132.1	chr16	0	-27250	484	74753818	74753901
GAPDHP47	chr3	0	-107900	484	143115171	143115259
ITIH6	chrX	0	-83086	484	54741554	54741620
CAPZB	chr1	0	-151842	483	19660189	19660260
GRIK3	chr1	0	-86893	483	37412822	37412852
NGF	chr1	0	117095	483	115997917	115997988
RP11-543B16.2	chr1	0	-14999	483	211365335	211365446
RNU6-1211P	chr1	0	-68629	483	232767288	232767354
AC013737.1	chr10	0	-539123	483	55568618	55568684
C17orf107	chr17	0	30825	483	4833503	4833574
ZNF77	chr19	0	-9016	483	2935920	2935986
AL035457.1	chr20	0	-32014	483	49761993	49762064
LPCAT1	chr5	0	-32341	483	1491718	1491784
EIF4BP6	chr7	0	-406735	483	103901428	103901494
AHDC1	chr1	0	-43847	482	27887062	27887129
ACCSL	chr11	0	6921	482	44076391	44076514
ESRRA	chr11	0	7285	482	64080296	64080363
AP002387.1	chr11	0	-101460	482	71032976	71033042
RP11-474P2.2	chr12	0	-73564	482	46691653	46691711
GPR18	chr13	0	-28055	482	99885910	99885976
RNA5SP431	chr16	0	61272	482	79359608	79359638
MIR4731	chr17	0	8983	482	15163954	15164039
ARSG	chr17	0	106876	482	66362149	66362250
AC009228.1	chr2	0	-6467	482	24430748	24430819
AC068138.1	chr2	0	202999	482	227253053	227253119
APOL3	chr22	0	-118439	482	36443687	36443885
MAPK8	chr10	0	31762	481	49546427	49546493
OGDHL	chr10	0	-15968	481	50954424	50954490
ARL2BPP5	chr5	0	-12518	481	162176288	162176354
TREML3P	chr6	0	5047	481	41195393	41195465
AC007096.1	chr7	0	16188	481	29144079	29144151
MED27	chr9	0	-242450	481	134712812	134712879
DAB1	chr1	0	-440663	480	58571703	58571783
LINC00838	chr10	0	-48446	480	34013107	34013173
AC067751.1	chr10	0	-163462	480	64254450	64254516
RHNO1	chr12	0	7021	480	2992412	2992478
RPS6KL1	chr14	0	-5644	480	75384417	75384494
AC007395.3	chr2	0	67595	480	70981836	70981902
ARHGEF4	chr2	0	184848	480	131779302	131779373
AL132768.1	chr20	0	-38692	480	35335729	35335806
MTNR1A	chr4	0	-40702	480	187435983	187436055
AL391416.1	chr6	0	-20303	480	84057089	84057155
RP11-393I2.2	chr6	0	64096	480	87948075	87948160
CRHR2	chr7	0	-23066	480	30716646	30716712
HEY1	chr8	0	-48671	480	80631393	80631461
GARNL3	chr9	0	54934	480	130041445	130041512
GRIK4	chr11	0	414437	479	120796872	120796938
AC005513.1	chr19	0	249586	479	13736380	13736446
CTD-2587H24.4	chr19	0	5576	479	55677553	55677677
AC109815.2	chr2	0	-41887	479	110448385	110448457
AC002465.2	chr7	0	5670	479	116946578	116946592
RP11-469E19.1	chrX	0	-67809	479	40868410	40868476
LPAR6	chr13	0	-50492	478	48968315	48968381
CTD-2566J3.1	chr14	0	-128472	478	68468408	68468474
SRL	chr16	0	-47246	478	4244802	4244868
GSG1L	chr16	0	-279864	478	27794908	27795025
AC003051.1	chr17	0	292746	478	67866105	67866171
ANTXR1	chr2	0	230002	478	69470294	69470331
AC092667.2	chr2	0	-513994	478	100207328	100207446
KIAA1211	chr4	0	106581	478	57142909	57142975
KIAA1958	chr9	0	127959	478	115377053	115377119
NGF	chr1	0	-165108	477	115715719	115715780
AMBRA1	chr11	0	-93353	477	46522289	46522355
RP11-114O13.1	chr14	0	-47536	477	31212735	31212801
RNU2-3P	chr15	0	131851	477	96420827	96420941
CD300E	chr17	0	19570	477	72639434	72639500
AC092620.3	chr2	0	10143	477	139372188	139372259
LL22NC03-104C7.1	chr22	0	2530	477	32981765	32981867
CTC-347C20.2	chr5	0	-10211	477	71946252	71946318
EXOC2	chr6	0	-203905	477	489150	489274
MIR151A	chr8	0	5552	477	141748271	141748337
DDX10	chr11	0	33412	476	108569122	108569206
AEBP2	chr12	0	-21233	476	19535713	19535779
RP11-766H1.1	chr17	0	19455	476	71083849	71083915
AC139149.1	chr17	0	-7449	476	79470653	79470719
ADAMTS1	chr21	0	-12771	476	28204948	28204966
GAB1	chr4	0	58068	476	144315950	144316016
CDYL	chr6	0	26903	476	4733263	4733329
RP1-209A6.1	chr6	0	-322451	476	22709535	22709581
AC006019.4	chr7	0	313575	476	154106670	154106736
HMGCL	chr1	0	-32185	475	24132891	24132960
RP11-99H8.1	chr1	0	29622	475	71215561	71215628
RP11-613F22.6	chr11	0	6298	475	18539282	18539358
OR4C3	chr11	0	15942	475	48362379	48362450
RP11-677M14.5	chr11	0	9958	475	124688088	124688159
RP11-394B2.6	chr16	0	-51833	475	70729081	70729174
BOLA1	chr1	0	8023	474	149867417	149867509
MBTPS1	chr16	0	-69564	474	84080912	84080983
C1QTNF1	chr17	0	44452	474	77063297	77063399
RP11-397A16.1	chr18	0	29885	474	53418146	53418212
AC023469.1	chr2	0	-319266	474	151585989	151586055
CHCHD4P4	chr3	0	24314	474	11300548	11300617
CSMD1	chr8	0	-1822812	474	3029649	3029715
LINC00485	chr12	0	-8244	473	103209867	103210000
EML1	chr14	0	203126	473	100407121	100407192
ADCY7	chr16	0	32839	473	50312835	50312940
RALGAPB	chr20	0	84859	473	37186285	37186351
TCF20	chr22	0	-61604	473	42677985	42678051
MIR4792	chr3	0	-8554	473	24554330	24554414
NRF1	chr7	0	-11378	473	129240144	129240210
C9orf147	chr9	0	80700	473	115330121	115330247
CMTM2	chr16	0	22879	472	66636177	66636283
RNU6-443P	chr18	0	-244453	472	41167744	41167810
AC012363.13	chr2	0	-16593	472	121059949	121060031
ITGB6	chr2	0	-180007	472	160948359	160948426
RN7SL194P	chr20	0	179253	472	38160622	38160688
PHACTR3	chr20	0	-26508	472	58126023	58126089
IL5RA	chr3	0	-41741	472	3126535	3126577
SREK1IP1	chr5	0	-38560	472	64025920	64025984
MAPK13	chr6	0	6003	472	36101554	36101625
AL391319.1	chr6	0	44554	472	169112252	169112323
AC000111.6	chr7	0	7250	472	117294686	117294752
ASAP1	chr8	0	122481	472	131578354	131578420
DIP2C	chr10	0	-41650	471	694000	694066
CCNY	chr10	0	145532	471	35681480	35681490
RP11-417O11.5	chr10	0	33920	471	75798769	75798862
RP11-690J15.1	chr12	0	-117334	471	98568856	98568922
AC012507.4	chr2	0	41614	471	231815146	231815217
AC004453.8	chr7	0	-90959	471	44416482	44416483
GAB2	chr11	0	-14376	470	78114985	78115051
NOP58	chr2	0	33131	470	203163537	203163603
AL356137.1	chr6	0	-423734	470	140558080	140558152
SUMO4	chr6	0	35097	470	149756545	149756639
AC093376.1	chr7	0	25267	470	5341201	5341267
DNM3	chr1	0	563024	469	172373610	172373681
NAP1L1P1	chr11	0	8579	469	125945961	125946066
AC067735.1	chr12	0	49614	469	39356709	39356776
AC068138.1	chr2	0	224406	469	227274460	227274526
CHCHD6	chr3	0	-16269	469	126406789	126406799
CAP2	chr6	0	51623	469	17445028	17445113
CTAGE13P	chr6	0	-21457	469	168668535	168668612
AC011899.10	chr7	0	317592	469	158137624	158137690
PAMR1	chr11	0	35369	468	35587111	35587324
DYNC1LI2	chr16	0	-20645	468	66765023	66765089
CTD-2231E14.8	chr19	0	-5776	468	16244890	16244962
PHACTR3	chr20	0	44599	468	58197119	58197208
AL035697.1	chr6	0	577487	468	162613542	162613629
HTR5A	chr7	0	-17034	468	154844967	154845033
FANCC	chr9	0	-35157	468	98044801	98044867
CTC-525D6.1	chr19	0	-136317	467	29880309	29880376
AC007246.3	chr2	0	92382	467	39756158	39756162
AC018737.3	chr2	0	52623	467	122600610	122600676
AC013404.1	chr2	0	-67328	467	212096559	212096614
SAMSN1	chr21	0	-82317	467	15873373	15873439
RP11-321E2.4	chr5	0	7464	467	17451545	17451621
CDH9	chr5	0	-133720	467	26987504	26987571
RP4-814D15.1	chr7	0	24517	467	157015694	157015750
SYNRG	chr17	0	-3268	466	35966233	35966320
CTB-167G5.5	chr19	0	-4236	466	54102485	54102546
AP000432.2	chr21	0	5760	466	19038417	19038507
AP001626.1	chr21	0	14668	466	44049704	44049969
CTB-35F21.1	chr5	0	16075	466	139080270	139080341
RP11-403N16.5	chr9	0	-89046	466	82376710	82376771
DOCK7	chr1	0	-216147	465	62937785	62937860
CD58	chr1	0	-32120	465	117081402	117081681
OAZ3	chr1	0	13077	465	151748473	151748571
CHST15	chr10	0	196221	465	126049394	126049461
CCDC91	chr12	0	-154136	465	28132011	28132082
AMN1	chr12	0	-75239	465	31806824	31806914
AC013410.1	chr2	0	77799	465	174518835	174518901
GTSF1L	chr20	0	7011	465	42362624	42362675
PAPSS1	chr4	0	30253	465	108671828	108671894
CTC-209L16.1	chr5	0	69723	465	154178471	154178558
ADCY10	chr1	0	-64250	464	167819170	167819236
FRY	chr13	0	41450	464	32646854	32646920
AC092122.1	chr16	0	-87574	464	9320154	9320220
RP11-430C1.1	chr16	0	498682	464	60387902	60387976
AC090627.1	chr17	0	-21124	464	46350556	46350614
MFSD11	chr17	0	37707	464	74769615	74769693
AC005513.1	chr19	0	166230	464	13653013	13653102
FSHR	chr2	0	14141	464	49395784	49395850
CACNA1D	chr3	0	342112	464	53870749	53870841
GOLIM4	chr3	0	-46779	464	167766951	167767017
CPN2	chr3	0	-36853	464	194035169	194035240
RP11-259O2.1	chr5	0	10136	464	1944080	1944146
FAM50B	chr6	0	13546	464	3863121	3863212
RFPL4AP7	chr8	0	40821	464	50306191	50306257
DDX10P2	chr9	0	22602	464	84726261	84726310
AJAP1	chr1	0	276414	463	4991173	4991239
LAMC2	chr1	0	21173	463	183176513	183176580
MED21	chr12	0	43360	463	27218804	27218875
RNU6-132P	chr15	0	24300	463	90281730	90281796
RBFOX3	chr17	0	-466414	463	77147103	77147169
AHCYP5	chr2	0	19928	463	196468650	196468716
KCNJ6	chr21	0	-226614	463	39062102	39062169
RP11-513G11.3	chr3	0	-17855	463	193947538	193947627
PPEF2	chr4	0	-26527	463	76797164	76797230
PDZD2	chr5	0	34127	463	31673619	31673669
FBN2	chr5	0	-321588	463	127673257	127673323
CASC15	chr6	0	88519	463	21753497	21753548
OR2A12	chr7	0	-2399	463	143789707	143789778
KCNMA1	chr10	0	-362595	462	79035725	79035791
ARNTL	chr11	0	46069	462	13344233	13344304
RP11-626I20.2	chr12	0	21426	462	103921343	103921414
AC027281.1	chr16	0	105060	462	71012232	71012321
ARHGAP40	chr20	0	90289	462	37320834	37320898
BNIP1	chr5	0	33120	462	172604532	172604598
RP11-203H2.1	chr6	0	23830	462	8353683	8353754
SPDEF	chr6	0	-10380	462	34513695	34513765
COL24A1	chr1	0	150328	461	86772921	86772987
MTCH2	chr11	0	-7493	461	47656649	47656715
CCDC85C	chr14	0	-95939	461	99974389	99974460
CALML4	chr15	0	-32824	461	68465552	68465635
RP11-10O17.1	chr15	0	-15555	461	74767037	74767108
AC134300.1	chr16	0	41372	461	19943162	19943229
HYDIN	chr16	0	-379230	461	70885362	70885428
PRKCA	chr17	0	280401	461	64579122	64579188
GPR4	chr19	0	-47218	461	46058191	46058306
RN7SL414P	chr2	0	-132016	461	45664582	45664648
AC020571.3	chr2	0	-44020	461	197080693	197080764
IPO11	chr5	0	247212	461	61946978	61947044
GPR110	chr6	0	31502	461	47041568	47041634
RP11-44N12.4	chr8	0	-39136	461	99878730	99878796
RP11-437F6.1	chr12	0	135507	460	23926371	23926457
GPR139	chr16	0	-15587	460	20069620	20069685
AC009302.2	chr2	0	-50990	460	222757919	222757985
NNT	chr5	0	37647	460	43640408	43640474
MCHR2-AS1	chr6	0	65579	460	100507366	100507433
C9orf3	chr9	0	131895	460	97620845	97620911
C1GALT1C1	chrX	0	17127	460	119781099	119781165
RNA5SP73	chr1	0	-428785	459	189206568	189206634
CACNB2	chr10	0	366697	459	18796255	18796351
STYX	chr14	0	39808	459	53236646	53236767
AC009951.2	chr2	0	-66950	459	145141250	145141321
RP11-189G24.2	chr20	0	38602	459	22985266	22985338
AHCY	chr20	0	13952	459	32913527	32913593
GSS	chr20	0	16447	459	33560023	33560112
DLD	chr7	0	15791	459	107547173	107547240
AC009784.1	chr7	0	4317	459	135933564	135933635
RP11-184A2.3	chr10	0	-102311	458	3690945	3690952
RP11-444D3.1	chr12	0	-237751	458	24477747	24477799
RP11-1094M14.11	chr17	0	4605	458	33899706	33899783
RN7SKP293	chr6	0	-62490	458	12344490	12344556
AL353805.1	chr9	0	20040	458	103177836	103178113
MIR600HG	chr9	0	-4977	458	125872744	125872815
OR13H1	chrX	0	17981	458	130695896	130695967
RNU1-7P	chr1	0	-2486	457	8264127	8264215
LTBP3	chr11	0	7622	457	65333964	65334083
C14orf37	chr14	0	-189170	457	58575654	58575720
ACTR10	chr14	0	7501	457	58674266	58674332
CATSPERB	chr14	0	-32378	457	92214640	92214706
RP11-475A13.1	chr15	0	98862	457	36862034	36862124
CFDP1	chr16	0	-144721	457	75322627	75322698
DPRXP5	chr21	0	-62058	457	38253458	38253561
RP13-635I23.3	chr3	0	-10984	457	143022252	143022323
RNU6-681P	chr3	0	-2135	457	176841738	176841809
RP1-261G23.4	chr6	0	3129	457	43677584	43677650
STMN4	chr8	0	-19939	457	27095965	27096031
IL6RP1	chr9	0	15131	457	92859947	92860018
C9orf3	chr9	0	371060	457	97860007	97860079
TMEM254	chr10	0	13055	456	81851424	81851490
TLL2	chr10	0	-109258	456	98164389	98164446
CCDC87	chr11	0	-21508	456	66339011	66339082
AL358340.1	chr14	0	-17517	456	34429047	34429114
RN7SKP108	chr14	0	26498	456	97131314	97131385
ITFG1	chr16	0	-251193	456	47246834	47246900
CMIP	chr16	0	72231	456	81550973	81551039
MBP	chr18	0	-33553	456	74812053	74812119
AC007464.1	chr2	0	-233472	456	8184709	8184775
AC018731.3	chr2	0	-43327	456	151999344	151999449
TFAP2C	chr20	0	-13637	456	55190686	55190757
SKP1	chr5	0	-32682	456	133480014	133480080
ADAMTS2	chr5	0	-122449	456	178649949	178650015
ATXN7L1	chr7	0	-54794	456	105462223	105462290
CLVS1	chr8	0	17102	456	61986773	61986865
KIAA2026	chr9	0	-77651	456	5930201	5930300
EMC1	chr1	0	-14955	455	19563058	19563124
SMG5	chr1	0	-9705	455	156242877	156242954
ADAM12	chr10	0	3512	455	128080509	128080564
KATNBL1	chr15	0	-47373	455	34454891	34454957
ANKRD63	chr15	0	13278	455	40588030	40588101
CCDC178	chr18	0	26515	455	31047547	31047613
RCAN1	chr21	0	-2595	455	35984788	35984905
RP13-526J3.1	chr3	0	-49156	455	162270226	162270292
CTA-331P3.1	chr6	0	67447	455	110866522	110866593
AC002542.2	chr7	0	35396	455	116863157	116863223
AJAP1	chr1	0	275413	454	4990172	4990238
RP5-1073O3.2	chr1	0	-25236	454	114329715	114329815
CACNA1E	chr1	0	-129821	454	181252384	181252450
RP11-95I16.2	chr10	0	-5522	454	122734658	122734724
C11orf30	chr11	0	114047	454	76269989	76270039
NCOR2	chr12	0	146787	454	125198867	125198977
C16orf72	chr16	0	-7944	454	9177528	9177594
EP300	chr22	0	16566	454	41504315	41504398
RP11-526A4.1	chr4	0	-305278	454	150512074	150512140
AL138837.1	chr1	0	11101	453	33918764	33918862
NAV2	chr11	0	648734	453	20020961	20021049
DUSP16	chr12	0	-77281	453	12637981	12638091
RP11-1018J11.1	chr12	0	-87822	453	17054205	17054271
CARS2	chr13	0	-66232	453	111299685	111299751
ERH	chr14	0	-24379	453	69840930	69841001
MMP15	chr16	0	24290	453	58083727	58083793
NT5M	chr17	0	78527	453	17285141	17285212
RP11-663N22.1	chr17	0	27367	453	25596014	25596094
CHCHD4P4	chr3	0	-13107	453	11263148	11263174
RNU1-44P	chr4	0	-36211	453	147464956	147465023
NEDD9	chr6	0	-49779	453	11332769	11332835
AC008154.5	chr7	0	-5675	453	134029835	134029901
PCAT1	chr8	0	66645	453	127925900	127925990
MIR557	chr1	0	-5661	452	168339066	168339137
AC073587.1	chr10	0	107175	452	122330585	122330652
MIR378C	chr10	0	-8038	452	132752871	132752915
RP11-2F20.1	chr11	0	142664	452	24426395	24426461
RP11-567C2.1	chr12	0	50899	452	90552382	90552448
MEG8	chr14	0	17152	452	101378224	101378295
AC005783.1	chr19	0	23812	452	4750176	4750230
NCAPH	chr2	0	77036	452	97078515	97078607
AC104441.1	chr3	0	-86591	452	21093209	21093275
RP11-71G7.1	chr3	0	-26886	452	176326401	176326468
RP11-293A21.2	chr4	0	40984	452	26916922	26916988
EFNA5	chr5	0	-308777	452	106697786	106697852
CTC-367J11.1	chr5	0	-14665	452	149850833	149850899
ANXA6	chr5	0	-61656	452	150475761	150475813
CDCA7L	chr7	0	-155333	452	21830336	21830402
RP11-3B12.2	chr7	0	193319	452	125005590	125005593
HMBOX1	chr8	0	49214	452	28797008	28797242
WDYHV1	chr8	0	42528	452	124471457	124471530
FANCG	chr9	0	2479	452	35082440	35082544
ADD3	chr10	0	23209	451	111779265	111779406
PPL	chr16	0	-77518	451	4933189	4933260
FAM168B	chr2	0	-21759	451	131829241	131829307
AC013444.1	chr2	0	6270	451	143617901	143617967
RNU6-25P	chr3	0	40824	451	194976307	194976373
FAM13A	chr4	0	-106960	451	89925566	89925613
RPL6P12	chr4	0	-65485	451	170021905	170021971
ARID1B	chr6	0	213185	451	157312215	157312281
CEP41	chr7	0	-8145	451	130074100	130074159
RNU5E-1	chr1	0	-2349	450	11965823	11965898
AP001271.3	chr11	0	-3711	450	70319964	70320008
COL4A3BP	chr5	0	-85234	450	74722707	74722752
RP11-545I5.3	chr6	0	97088	450	146233001	146233272
BCORL1	chrX	0	70077	450	129185124	129185196
AL121748.1	chr10	0	-5038	449	33382493	33382559
RP11-534L6.3	chr10	0	50700	449	50004840	50004906
AIFM2	chr10	0	-12262	449	71880395	71880461
CTD-2119L1.1	chr11	0	72920	449	36790759	36790816
AL356740.1	chr13	0	-107775	449	113431728	113431824
ALDH1A2	chr15	0	-560243	449	58229805	58229840
MIR1272	chr15	0	50988	449	65105667	65105738
GALNT1	chr18	0	-61509	449	33099537	33099608
EEF1GP8	chr4	0	333311	449	131157443	131157509
AC106786.1	chr5	0	111079	449	122537031	122537115
TMEM170B	chr6	0	26204	449	11564109	11564175
MIR378D2	chr8	0	-50694	449	94878159	94878274
RASEF	chr9	0	-137762	449	85540279	85540382
PRRC2B	chr9	0	70897	449	134340346	134340408
MAP7D2	chrX	0	-58056	449	20076946	20077012
DOCK11	chrX	0	-35701	449	117594124	117594196
GPC3	chrX	0	-116403	449	133003486	133003552
TAS1R1	chr1	0	20442	448	6635631	6635736
NASP	chr1	0	23987	448	46073472	46073538
CASP3P1	chr1	0	24811	448	71151726	71151792
DHTKD1	chr10	0	22948	448	12133843	12133996
AKAP6	chr14	0	142838	448	32941284	32941350
RNA5SP434	chr17	0	33555	448	3993690	3993761
PCDHB15	chr5	0	43750	448	140668864	140668930
C1GALT1	chr7	0	-40885	448	7155645	7155716
BAIAP2L1	chr7	0	-134363	448	97895984	97896050
AC008155.2	chr7	0	-43466	448	137939730	137939796
NOV	chr8	0	5794	448	120434307	120434373
PCSK5	chr9	0	489183	448	78994703	78994784
ADAR	chr1	0	10052	447	154610484	154610570
PRKCQ	chr10	0	-125528	447	6496702	6496768
IPMK	chr10	0	-88495	447	59939165	59939233
MTMR2	chr11	0	4634	447	95663066	95663161
ZC3H13	chr13	0	-15166	447	46611695	46611761
ATP6V1G1P7	chr13	0	443850	447	104541135	104541201
AC105247.1	chr18	0	-109186	447	20607255	20607326
CTD-2265M8.2	chr19	0	13358	447	48577953	48578019
AC096559.1	chr2	0	546204	447	12534950	12534955
RP11-193I22.2	chr3	0	-56405	447	42036746	42036817
AC010468.1	chr5	0	-17881	447	110510835	110510884
CTB-32H22.1	chr5	0	-38749	447	172802254	172802325
ATAD2	chr8	0	-46393	447	124382156	124382238
MIR4768	chrX	0	-14836	447	17429135	17429201
UBTD1	chr10	0	48841	446	99307391	99307541
PPRC1	chr10	0	10970	446	103903722	103903793
BDNF	chr11	0	48470	446	27792042	27792109
RP11-991C1.1	chr14	0	82348	446	95511626	95511697
GNAL	chr18	0	50382	446	11739304	11739370
RP11-321M21.1	chr18	0	183844	446	73332723	73332790
AC068137.11	chr2	0	3589	446	131043806	131043877
NINL	chr20	0	-87115	446	25479005	25479071
LINC00494	chr20	0	-161234	446	46827409	46827509
UBE2QL1	chr5	0	33151	446	6481854	6481920
PTBP3	chr9	0	-100013	446	114995901	114995967
AL157902.3	chr1	0	-16737	445	118131629	118131682
KCNMA1	chr10	0	48317	445	79446637	79446703
LTBR	chr12	0	-2093	445	6482083	6482154
H1FNT	chr12	0	-32986	445	48689772	48689782
FLT1	chr13	0	-110157	445	28959075	28959141
RHBDD1	chr2	0	-21363	445	227678901	227678967
KIF15	chr3	0	104926	445	44908102	44908168
GOLGB1	chr3	0	-13155	445	121455414	121455480
CLPTM1L	chr5	0	-17453	445	1327728	1327794
ADAM19	chr5	0	-189463	445	156813285	156813356
ARL2BPP6	chr5	0	-230486	445	174487215	174487282
CYTH3	chr7	0	54872	445	6367112	6367183
PSD3	chr8	0	-377503	445	18564704	18564770
HS6ST2	chrX	0	-116880	445	131978510	131978576
DR1	chr1	0	-37324	444	93774076	93774166
MTG1	chr10	0	20271	444	135227836	135227902
AP000892.8	chr11	0	81487	444	117288802	117288867
COX8C	chr14	0	48221	444	93861722	93861794
PRKCB	chr16	0	234388	444	24081663	24081757
PHLPP2	chr16	0	-56347	444	71702195	71702320
AC005262.3	chr19	0	-4876	444	3114383	3114469
AC104088.1	chr2	0	-105570	444	173074412	173074478
RP11-85M11.2	chr3	0	129091	444	165053798	165053881
AC144530.1	chr3	0	5055	444	197582847	197582913
FRYL	chr4	0	-218379	444	48563927	48563993
LEF1	chr4	0	-112383	444	108977696	108977762
AC109357.1	chr4	0	-11543	444	123917234	123917317
CTD-2269F5.1	chr5	0	-128205	444	83552007	83552073
CTB-12O2.1	chr5	0	182388	444	151511475	151511565
RN7SKP293	chr6	0	-39808	444	12367172	12367239
MDGA1	chr6	0	-115091	444	37551944	37552039
MIR1976	chr1	0	7959	443	26888959	26889025
PRPF38A	chr1	0	28737	443	52898922	52899024
ACTA2	chr10	0	-49968	443	90701144	90701215
AC104389.28	chr11	0	-66602	443	5460250	5460310
DOCK9	chr13	0	-259015	443	99479831	99479897
AC003009.1	chr16	0	75475	443	13501840	13501991
RP11-710C12.1	chr4	0	-229432	443	96240815	96240881
SMAD5	chr5	0	33990	443	135502502	135502547
CTC-455F18.3	chr5	0	312307	443	170636207	170636273
IBTK	chr6	0	-190804	443	82766634	82766700
AC007128.1	chr7	0	73172	443	8375033	8375099
IMPDH1	chr7	0	-36589	443	128013684	128013750
DNAJC25	chr9	0	6306	443	114399903	114399974
CAMTA1	chr1	0	779696	442	7625047	7625113
CASP9	chr1	0	-11239	442	15841755	15841826
AKNAD1	chr1	0	-97839	442	109408234	109408300
FCGR2B	chr1	0	99678	442	161650744	161650814
ANKRD16	chr10	0	30772	442	5962599	5962683
RP11-45A12.2	chr11	0	8952	442	44767161	44767227
MIR548L	chr11	0	-26914	442	94172803	94172862
RP11-114G22.1	chr12	0	5296	442	22858054	22858125
AC060226.1	chr12	0	98968	442	116792722	116792800
KIAA0247	chr14	0	58037	442	70136335	70136366
RP11-805I24.1	chr16	0	63505	442	86186599	86186675
AC069154.4	chr2	0	15201	442	120471367	120471433
PTP4A1P1	chr2	0	-60074	442	158861948	158862019
AC006994.1	chr2	0	69412	442	211022318	211022407
RP11-132N15.1	chr3	0	-6291	442	187715452	187715523
HNRNPA1P49	chr6	0	25050	442	166773073	166773139
FAM227B	chr15	0	-339901	441	49573205	49573250
LYRM9	chr17	0	-91563	441	26130204	26130227
CTD-2653B5.1	chr17	0	32419	441	65552982	65553051
CLASP1	chr2	0	-280618	441	122126512	122126578
PPP6R2	chr22	0	130097	441	50911798	50911862
AC094019.4	chr3	0	19312	441	32212664	32212735
IGBP1P5	chr4	0	-16952	441	27569772	27569859
RP11-600K15.1	chr8	0	-157870	441	69858522	69858588
RP11-289F5.1	chr9	0	307364	441	83793541	83793607
AGO3	chr1	0	43577	440	36439863	36439929
RP4-635E8.1	chr1	0	38261	440	41602524	41602619
RP5-997D24.3	chr1	0	67240	440	54818286	54818350
RN7SKP229	chr1	0	59210	440	181868086	181868152
LINC00595	chr10	0	-3147	440	80023905	80023971
RBM20	chr10	0	28862	440	112432973	112433061
IFT46	chr11	0	-14357	440	118429295	118429361
HNRNPA3P10	chr12	0	-156457	440	51950900	51950966
CAND1	chr12	0	55664	440	67718692	67718758
GPR133	chr12	0	106535	440	131544950	131545025
COL4A1	chr13	0	74093	440	111033556	111033622
RP11-638I2.8	chr14	0	5234	440	100805312	100805411
AC073321.3	chr2	0	-15302	440	217456323	217456395
EIF4BP6	chr7	0	6437	440	104314600	104314666
CXorf38	chrX	0	-11868	440	40494918	40494984
PNCK	chrX	0	-11153	440	152943277	152943348
HECTD4	chr12	0	-216236	439	112603627	112603693
HCAR1	chr12	0	-106809	439	123108541	123108621
EAPP	chr14	0	-21692	439	34987174	34987275
RN7SL510P	chr15	0	-52788	439	76134560	76134626
C16orf45	chr16	0	112809	439	15640922	15641000
AP001010.1	chr18	0	18372	439	13683453	13683519
DNAJB1	chr19	0	20263	439	14660812	14660878
AC005307.3	chr19	0	-36871	439	29181787	29181840
AC097532.2	chr2	0	-19197	439	133032631	133032876
AC079305.11	chr2	0	-174329	439	177854882	177854948
HSPEP1	chr20	0	-59626	439	38502222	38502288
AP001136.2	chr21	0	-175465	439	22423647	22423723
RPL24P7	chr3	0	-27882	439	23147959	23148003
ABLIM3	chr5	0	18751	439	148539755	148539839
HK3	chr5	0	-73395	439	176252905	176252972
GLYATL3	chr6	0	8937	439	49476575	49476642
RP4-655J12.4	chr1	0	-33867	438	116987564	116987630
HCN3	chr1	0	19815	438	155267153	155267225
ATP1A4	chr1	0	36444	438	160157769	160157840
DIXDC1	chr11	0	2374	438	111800207	111800278
GAPDHP44	chr12	0	23857	438	63172831	63172897
RN7SL508P	chr12	0	-2678	438	119428949	119429020
CCDC92	chr12	0	-105249	438	124352096	124352162
AL450226.2	chr17	0	19326	438	2155245	2155356
AC007253.1	chr2	0	94307	438	40250524	40250590
MX2	chr21	0	40357	438	42774194	42774261
FRG1	chr4	0	28824	438	190890724	190890811
HCN1	chr5	0	-471494	438	45224693	45224825
PPIL4	chr6	0	11921	438	149879039	149879152
ESR1	chr6	0	255649	438	152233442	152233508
IQUB	chr7	0	-119980	438	123055118	123055185
AC005534.6	chr7	0	-184709	438	156241305	156241376
HHIPL2	chr1	0	-23760	437	222697652	222697718
ADAM21	chr14	0	6800	437	70925637	70925711
SMEK1	chr14	0	-36697	437	91940149	91940253
LSM3P5	chr16	0	-63250	437	78326143	78326209
AC108004.3	chr17	0	-21431	437	242350	242416
ZADH2	chr18	0	-8775	437	72912493	72912564
AC138472.4	chr19	0	-9173	437	45064604	45064671
RN7SL206P	chr2	0	-20790	437	128858832	128858898
AC012512.1	chr2	0	-8888	437	224560439	224560461
EDEM2	chr20	0	-6789	437	33859104	33859175
MRPS16P2	chr20	0	27908	437	57716139	57716236
RP11-217E22.5	chr3	0	-34897	437	153564359	153564478
TBL1XR1	chr3	0	-87556	437	176827667	176827744
GRPR	chrX	0	3241	437	16144887	16144953
ABCD3	chr1	0	7903	436	94891801	94891872
CALML3	chr10	0	44348	436	5611261	5611284
CACNA1C	chr12	0	583592	436	2663511	2663577
ETV6	chr12	0	197618	436	12000373	12000439
IFLTD1	chr12	0	-118944	436	25682536	25682602
ITGA11	chr15	0	-122321	436	68602123	68602238
FAM187B	chr19	0	-15659	436	35703922	35704025
AC093901.1	chr2	0	567960	436	119511878	119511967
KIF1A	chr2	0	-10841	436	241748853	241748916
RP11-290F20.1	chr20	0	17776	436	48926995	48927071
RP11-107E21.1	chr4	0	-81922	436	124701215	124701281
LPCAT1	chr5	0	-76252	436	1447807	1447873
RNU6-393P	chr7	0	33834	436	98426248	98426314
LL0XNC01-16G2.1	chrX	0	11868	436	152597976	152598048
SNORA59A	chr1	0	-123650	435	12443617	12443683
RP4-749H3.1	chr1	0	-66646	435	20691048	20691115
MIR552	chr1	0	-10168	435	35125094	35125160
RP11-356N1.2	chr1	0	25724	435	108639793	108639864
ACTBP11	chr1	0	22447	435	224074958	224075042
COX20	chr1	0	9451	435	245008040	245008111
PAX6	chr11	0	-17152	435	31822327	31822387
CTD-3006G17.2	chr14	0	-154904	435	28159555	28159621
RP11-184D12.1	chr15	0	-43968	435	36500456	36500524
ATP5J2P6	chr15	0	26934	435	66734435	66734506
MESP2	chr15	0	-4963	435	90298824	90298895
FAM169B	chr15	0	-14457	435	99043121	99043187
PLD2	chr17	0	7947	435	4718305	4718371
CLDN7	chr17	0	-10206	435	7156984	7157208
CTD-2105E13.13	chr19	0	-12674	435	55899078	55899149
AL121656.5	chr2	0	16751	435	33168909	33168981
C2orf88	chr2	0	292578	435	191036880	191036946
SIDT1	chr3	0	6497	435	113257605	113257676
CTB-178M22.1	chr5	0	-79894	435	167534797	167534863
KLHL32	chr6	0	136105	435	97508677	97508743
OLIG3	chr6	0	44539	435	137860034	137860106
ANLN	chr7	0	55869	435	36485249	36485320
CTA-520D8.2	chr1	0	35217	434	14021596	14021648
BARHL2	chr1	0	-3366	434	91179395	91179461
RP11-478K15.6	chr13	0	-4048	434	44813247	44813313
RP11-114H24.5	chr15	0	13438	434	78281787	78281858
MIR646	chr20	0	-146428	434	58737071	58737137
H2AFZP1	chr21	0	46894	434	45513778	45513854
ADAM7	chr8	0	140781	434	24439191	24439257
RNF220	chr1	0	249085	433	45119913	45119990
FGGY	chr1	0	-5717	433	59756558	59756629
PSMA5	chr1	0	35870	433	110004883	110004982
RPS6KC1	chr1	0	38225	433	213262780	213262848
CALML5	chr10	0	-35761	433	5505737	5505808
PPIAP19	chr10	0	19744	433	116470104	116470170
GFRA1	chr10	0	-61208	433	117971738	117971804
RP11-855O10.2	chr11	0	16756	433	61372681	61372764
NRGN	chr11	0	-5376	433	124604331	124604402
HIN1L	chr12	0	-20993	433	3927601	3927664
MIR5694	chr14	0	-12155	433	67896459	67896525
CASC5	chr15	0	-4985	433	40881200	40881267
PEMT	chr17	0	-28744	433	17466240	17466316
LINC00882	chr3	0	-2270	433	106957160	106957276
CDH9	chr5	0	176062	433	27297286	27297352
CENPK	chr5	0	-32665	433	64826298	64826369
AC004129.9	chr7	0	8154	433	25260702	25260774
AC018643.4	chr7	0	-140094	433	131808798	131808836
RNU6-528P	chr8	0	3789	433	33200141	33200208
ADAMTSL1	chr9	0	236310	433	18710168	18710237
RNU6-124P	chr9	0	24008	433	113326053	113326119
RGS3	chr9	0	113549	433	116320517	116320604
ITIH6	chrX	0	-12596	433	54812044	54812110
GBAP1	chr1	0	-10651	432	155186530	155186596
PAPPA2	chr1	0	56285	432	176488556	176488628
MAPK8IP1	chr11	0	9501	432	45916665	45916741
CENPN	chr16	0	-68445	432	80971625	80971691
ZDHHC7	chr16	0	-33934	432	85011182	85011233
SNORA70B	chr2	0	13723	432	61658203	61658269
AC009299.2	chr2	0	-48913	432	162062233	162062299
TMC2	chr20	0	74817	432	2592026	2592114
EVA1C	chr21	0	86373	432	33870643	33870731
RP11-12N13.1	chr3	0	38716	432	166050232	166050289
OTUD4	chr4	0	10382	432	146111662	146111729
MTNR1A	chr4	0	-24913	432	187451755	187451861
BASP1	chr5	0	234541	432	17300213	17300284
PRSS16	chr6	0	8199	432	27223644	27223715
CCR6	chr6	0	-14588	432	167510674	167510740
AC011625.1	chr7	0	158206	432	132195266	132195332
RAB2A	chr8	0	63018	432	61492391	61492478
GABBR2	chr9	0	-8639	432	101462807	101462874
PALM2	chr9	0	-100665	432	112302368	112302439
ARAF	chrX	0	-15748	432	47404735	47404801
PAX7	chr1	0	-6341	431	18951130	18951189
GDF10	chr10	0	60563	431	48499506	48499572
HPSE2	chr10	0	-149989	431	100845597	100845663
AL356740.1	chr13	0	-112696	431	113426822	113426888
RP11-279F6.3	chr15	0	92893	431	69977328	69977394
RP11-1O2.1	chr18	0	25058	431	73859986	73860037
COL23A1	chr5	0	-9636	431	178007875	178007966
RP11-468H14.2	chr8	0	5581	431	16994240	16994302
MTUS1	chr8	0	-186266	431	17472127	17472193
AL353805.1	chr9	0	-8928	431	103148973	103149039
FLRT1	chr11	0	-2959	430	63867668	63867734
AC068643.1	chr12	0	222013	430	103854233	103854299
CHFR	chr12	0	-103616	430	133429241	133429307
GTF2F2	chr13	0	134620	430	45829225	45829316
RP11-488C13.4	chr14	0	4386	430	77395345	77395412
NRXN3	chr14	0	1259636	430	79968337	79968403
MIR4741	chr18	0	29280	430	20542559	20542625
GALR1	chr18	0	152018	430	75114490	75114556
AC003002.4	chr19	0	37009	430	57911908	57911979
AC007464.1	chr2	0	-305567	430	8112614	8112680
CATX-2	chr2	0	-2235	430	74416239	74416326
MIR1286	chr22	0	-6573	430	20230128	20230194
CTD-2384B11.2	chr5	0	-66244	430	75945773	75945820
ZKSCAN3	chr6	0	14380	430	28332047	28332096
TRERF1	chr6	0	-196914	430	42222862	42222888
FAM9B	chrX	0	6828	430	9139469	9139548
ILF2	chr1	0	5640	429	153649126	153649202
RP11-554I8.1	chr10	0	94189	429	6754841	6754894
AC132216.1	chr11	0	40683	429	33942839	33942905
OAF	chr11	0	24902	429	120106345	120106410
ZC3H18	chr16	0	31761	429	88668517	88668583
AC011073.1	chr17	0	4009	429	54136124	54136190
LDLRAD4	chr18	0	21448	429	13238896	13238994
AC092619.1	chr2	0	19134	429	239482799	239482859
AC104687.1	chr4	0	-43910	429	77731174	77731240
CTNND2	chr5	0	-378105	429	11526017	11526083
CTD-2046J7.1	chr5	0	44678	429	35125970	35126036
OR7H2P	chr5	0	-71880	429	101080571	101080637
CTC-345K18.2	chr5	0	-11421	429	150040497	150040566
AL033378.1	chr6	0	-10934	429	148834409	148834475
PDE10A	chr6	0	-160768	429	166239290	166239356
PUS7	chr7	0	-7092	429	105155589	105155655
AC090103.1	chr8	0	-48908	429	25752444	25752510
CA13	chr8	0	16489	429	86149259	86149351
CASC8	chr8	0	-27402	429	128466949	128467015
CROCC	chr1	0	153785	428	17220520	17220586
CMKLR1	chr12	0	-36819	428	108696264	108696334
CTD-3088G3.8	chr16	0	11336	428	11628747	11628813
AC009132.1	chr16	0	-3112	428	74777964	74778030
AC005152.3	chr17	0	-81705	428	69948495	69948561
CTDSPL	chr3	0	93089	428	37996507	37996573
RGS12	chr4	0	44065	428	3338787	3338854
AC093786.1	chr4	0	25678	428	34414104	34414170
KLHL5	chr4	0	87102	428	39133726	39133797
AFF1	chr4	0	220209	428	88076328	88076399
CCDC125	chr5	0	-37683	428	68590920	68590987
CTD-2110K23.1	chr5	0	-114549	428	82382466	82382532
RP11-301G19.2	chr6	0	44888	428	68688232	68688298
L3MBTL3	chr6	0	-11294	428	130323505	130323595
AC004851.1	chr7	0	73163	428	74058798	74058882
FRMD3	chr9	0	-149498	428	86003930	86003997
CERCAM	chr9	0	29689	428	131203682	131203756
AL451051.1	chr1	0	4840	427	100299826	100299897
AC026310.1	chr12	0	-51893	427	25003317	25003383
CS	chr12	0	-17774	427	56676369	56676435
AVIL	chr12	0	-16714	427	58195738	58195809
LINC00341	chr14	0	-40850	427	95835544	95835610
C5AR1	chr19	0	17574	427	47810804	47810904
NPEPL1	chr20	0	46927	427	57311079	57311150
PCBP2P1	chr21	0	-8614	427	40535385	40535451
RP11-217E22.5	chr3	0	6627	427	153605921	153605963
AC008940.1	chr5	0	-31909	427	56034684	56034750
RP11-389C8.1	chr5	0	2749	427	71680338	71680402
HOMER1	chr5	0	-39588	427	78770419	78770485
MARK2P13	chr7	0	22852	427	36173304	36173365
ELMO1	chr7	0	-120712	427	37368107	37368173
PTPDC1	chr9	0	-16830	427	96776213	96776279
COL15A1	chr9	0	47599	427	101753027	101753093
WWC3	chrX	0	70827	427	10054389	10054470
NPPA	chr1	0	6656	426	11915020	11915096
RNU6-1058P	chr1	0	5745	426	44187850	44187916
DNAH14	chr1	0	-25460	426	225058471	225058537
LEFTY1	chr1	0	-2893	426	226096156	226096222
NET1	chr10	0	9716	426	5464194	5464266
CDK1	chr10	0	33187	426	62571240	62571312
RP11-114F3.5	chr12	0	-30426	426	64806648	64806721
KIAA0391	chr14	0	112299	426	35703317	35703386
CTD-2184D3.6	chr15	0	7079	426	52415801	52415899
RP11-152L20.3	chr15	0	-488840	426	92385392	92385463
PRKCB	chr16	0	97651	426	23944961	23944985
SNHG17	chr20	0	5635	426	37069584	37069678
CHD6	chr20	0	28096	426	40275196	40275262
VAPB	chr20	0	53930	426	57018075	57018141
EPHA6	chr3	0	22247	426	96555639	96555705
BEND4	chr4	0	26976	426	42181832	42181911
CTD-2201E9.1	chr5	0	-44417	426	9466983	9467073
AC083862.6	chr7	0	-17367	426	134795795	134795864
AF070718.1	chr8	0	-219318	426	91256253	91256319
RP11-100L22.2	chr8	0	-94279	426	93795553	93795620
ASS1P4	chrX	0	-19212	426	3265943	3266014
RAP2C	chrX	0	-31816	426	131321643	131321668
RERE	chr1	0	-26380	425	8851289	8851355
NBPF20	chr1	0	-95155	425	148252319	148252383
PBX1	chr1	0	238178	425	164762966	164763032
NID1	chr1	0	-61096	425	236167337	236167395
RP11-340M11.1	chr12	0	132928	425	58921272	58921343
AC136188.1	chr12	0	4825	425	74298440	74298511
PPTC7	chr12	0	24517	425	111045637	111045647
PTGER2	chr14	0	-11947	425	52769043	52769109
KCNK13	chr14	0	170786	425	90698862	90698928
PPCDC	chr15	0	7450	425	75323311	75323382
TFCP2L1	chr2	0	-68446	425	121974304	121974370
AC012305.1	chr2	0	67797	425	236548339	236548405
PFDN4	chr20	0	14603	425	52838956	52839022
N6AMT1	chr21	0	-130343	425	30127310	30127390
LINC00504	chr4	0	-57647	425	14832113	14832179
GABRR1	chr6	0	-38650	425	89902294	89902400
C6orf183	chr6	0	119909	425	109606925	109606965
SLC2A12	chr6	0	-22331	425	134351410	134351477
CENPP	chr9	0	326542	425	95414275	95414341
C9orf129	chr9	0	-135237	425	95973394	95973525
MIR3911	chr9	0	-77336	425	130375691	130375785
FAM122B	chrX	0	-2120	425	133929116	133929169
AL021920.2	chr1	0	-3615	424	17057306	17057377
OBSCN	chr1	0	155839	424	228551637	228551703
PHYH	chr10	0	-15778	424	13328590	13328679
MARK2P15	chr10	0	-80504	424	84993694	84993760
RP11-31L23.3	chr10	0	20202	424	102919623	102919717
AC103794.1	chr11	0	230814	424	16376643	16376709
KIAA0556	chr16	0	208304	424	27769725	27769791
CDYL2	chr16	0	-38524	424	80799669	80799735
CTC-297N7.5	chr17	0	29904	424	10662953	10663043
FLII	chr17	0	-32759	424	18129446	18129497
GALK1	chr17	0	-6343	424	73755405	73755493
CTD-2533G20.1	chr18	0	426542	424	2355604	2355670
AC064875.2	chr2	0	-90455	424	13056633	13056734
AC009499.1	chr2	0	51084	424	33983004	33983070
ACVR1C	chr2	0	-17070	424	158468407	158468487
NCOA6	chr20	0	-47568	424	33365777	33365991
PTPRT	chr20	0	-997119	424	40821458	40821524
RNU6ATAC36P	chr5	0	-15492	424	76229091	76229157
ARG1	chr6	0	26705	424	131920920	131921059
FAM126A	chr7	0	-45364	424	23008333	23008437
AC006026.12	chr7	0	-4138	424	23691130	23691196
DNAI1	chr9	0	2721	424	34460100	34460166
SORBS1	chr10	0	-48215	423	97272912	97273000
FAM118B	chr11	0	30376	423	126111652	126111718
HNF1A	chr12	0	3005	423	121419321	121419382
RP11-1085N6.1	chr14	0	37747	423	57188173	57188239
YWHAE	chr17	0	-12174	423	1291465	1291531
AC091043.1	chr18	0	30920	423	19610428	19610473
MEX3C	chr18	0	-13516	423	48731140	48731177
AC007773.2	chr19	0	-5762	423	32890671	32890737
AC016753.7	chr2	0	7810	423	85726667	85726760
DSCAM	chr21	0	-474983	423	41744059	41744105
SLC6A11	chr3	0	108433	423	10966293	10966343
AC004057.1	chr4	0	110553	423	114248846	114248912
ASB5	chr4	0	-12374	423	177186315	177186382
RP11-53O19.1	chr5	0	-36097	423	44772749	44772815
CTB-11I22.1	chr5	0	40933	423	158677826	158677898
LY86	chr6	0	91392	423	6679698	6679769
FTSJ2	chr7	0	-2052	423	2279731	2279846
AL590710.1	chr9	0	87884	423	136716276	136716342
PRKX	chrX	0	-50392	423	3581224	3581290
HP1BP3	chr1	0	-3379	422	21110404	21110470
FOXJ3	chr1	0	-76767	422	42724748	42724814
RP11-444D3.1	chr12	0	-13214	422	24702277	24702343
LRP1	chr12	0	12120	422	57534363	57534429
PAFAH1B1	chr17	0	4605	422	2501081	2501138
LSM12	chr17	0	-20613	422	42124325	42124423
CTB-39G8.2	chr17	0	-14964	422	43434426	43434492
AC011465.1	chr19	0	19233	422	38563805	38563872
TAF1B	chr2	0	55584	422	10039028	10039106
AC074286.1	chr2	0	-2966	422	178254430	178254477
DNAJC10	chr2	0	-40850	422	183540116	183540182
ASXL1	chr20	0	31330	422	30977436	30977535
PTPN23	chr3	0	4780	422	47427246	47427317
ANKRD17	chr4	0	-158655	422	73965827	73965893
HSP90AA6P	chr4	0	-15087	422	171511481	171511547
CTD-2049O17.1	chr5	0	-177396	422	62419921	62419987
AL360178.1	chr6	0	-27551	422	136208309	136208375
FAM221B	chr9	0	2618	422	35831319	35831406
MIA3	chr1	0	41177	421	222832570	222832641
RP5-827C21.1	chr1	0	2698	421	234495550	234495621
KCNA5	chr12	0	115420	421	5268472	5268538
SNHG14	chr15	0	-13298	421	25210387	25210477
RP11-342M21.2	chr15	0	-39460	421	67399768	67399866
CTD-2540M10.1	chr16	0	-10868	421	24610686	24610752
AC006947.1	chr17	0	3379	421	64675836	64675903
C3orf65	chr3	0	-61877	421	185368365	185368513
RFPL4AP3	chr4	0	-107758	421	23409116	23409183
AC097711.1	chr4	0	66536	421	81067189	81067255
C7	chr5	0	-35855	421	40873464	40873535
VKORC1L1	chr7	0	8383	421	65346604	65346670
PSD3	chr8	0	-6122	421	18936085	18936151
PBX3	chr9	0	106974	421	128616565	128616632
GNB1	chr1	0	-12544	420	1809918	1809984
CTR9	chr11	0	-13587	420	10758914	10758980
LDHB	chr12	0	-59800	420	21850957	21851026
EML5	chr14	0	-7547	420	89251526	89251573
CTD-3185P2.1	chr15	0	4518	420	66788927	66789003
CTD-2033D24.2	chr17	0	144226	420	53783129	53783200
RANBP3	chr19	0	-13786	420	5964361	5964373
AC010247.1	chr19	0	-13919	420	42683274	42683348
SMG9	chr19	0	-17318	420	44241791	44241857
AC016910.1	chr2	0	304640	420	144999247	144999313
AC016772.4	chr2	0	11555	420	170529387	170529458
CST7	chr20	0	-153985	420	24775848	24775914
MIR3201	chr22	0	133671	420	48803814	48803880
HEG1	chr3	0	-90389	420	124684380	124684446
KCNMB3	chr3	0	15922	420	179000679	179000745
MAP1B	chr5	0	78326	420	71481298	71481477
ECT2L	chr6	0	29657	420	139146690	139146750
ACER2	chr9	0	3462	420	19412373	19412401
MSN	chrX	0	80983	420	64889207	64889273
AGO3	chr1	0	53881	419	36450167	36450233
AL121748.1	chr10	0	21834	419	33409365	33409431
RP11-686F15.2	chr12	0	9368	419	54157473	54157548
CLLU1	chr12	0	-209560	419	92605712	92605783
NHLRC3	chr13	0	14811	419	39627219	39627290
LINC00355	chr13	0	-57157	419	64592958	64593017
LAMP1	chr13	0	-3167	419	113948356	113948422
EFEMP1	chr2	0	-20043	419	56131198	56131264
SPECC1L	chr22	0	37672	419	24704425	24704492
AC097639.1	chr3	0	104215	419	32405430	32405441
PCCB	chr3	0	-11759	419	135957356	135957422
AC016773.1	chr4	0	18633	419	1759711	1759712
MND1	chr4	0	40152	419	154305920	154305986
HDGFL1	chr6	0	-154016	419	22415629	22415695
CRISP3	chr6	0	32384	419	49744501	49744567
AC024028.1	chr7	0	-7998	419	3118018	3118096
PIP4K2A	chr10	0	-115951	418	22887500	22887566
PAX2	chr10	0	131635	418	102626962	102627028
ACRV1	chr11	0	16708	418	125567693	125567759
RP11-392P7.1	chr12	0	4532	418	13008406	13008490
AC011313.1	chr12	0	135743	418	105857394	105857633
PSPC1P1	chr13	0	7449	418	19808988	19809054
RP11-173M1.5	chr17	0	55744	418	25735327	25735382
RNF165	chr18	0	108057	418	44014800	44014859
BRSK1	chr19	0	5480	418	55798879	55798962
AC093690.1	chr2	0	60382	418	28593673	28593744
SNAP25	chr20	0	59029	418	10258474	10258540
AC090841.1	chr3	0	-84464	418	10439148	10439219
RASA2	chr3	0	137927	418	141343787	141343845
CTD-2131I18.1	chr5	0	-58074	418	133191261	133191327
RP1-287H17.1	chr6	0	37936	418	135066375	135066472
AL358113.1	chr9	0	-67255	418	71802354	71802420
GLIS1	chr1	0	-194295	417	54005549	54005615
LRRC7	chr1	0	252704	417	70286752	70286819
RP11-148B18.4	chr1	0	-3576	417	94786514	94786585
RP11-433J22.3	chr1	0	4844	417	147254509	147254580
PIK3AP1	chr10	0	-39835	417	98440403	98440469
NTN4	chr12	0	-83788	417	96101109	96101175
CHRNB4	chr15	0	-72425	417	78947638	78947704
LITAF	chr16	0	-67044	417	11663160	11663226
MT1H	chr16	0	12399	417	56716082	56716169
GNA13	chr17	0	24492	417	63077416	63077482
GALNT1	chr18	0	19727	417	33180775	33180841
CTIF	chr18	0	181175	417	46246554	46246631
C20orf196	chr20	0	-57572	417	5673434	5673500
CDC42SE2	chr5	0	-16712	417	130564439	130564510
AC008427.2	chr5	0	-52038	417	149260150	149260237
CANX	chr5	0	44429	417	179150027	179150089
DNAI1	chr9	0	-15886	417	34441493	34441559
RP11-1E11.2	chr9	0	43138	417	90848222	90848288
GRIPAP1	chrX	0	-4692	417	48853950	48854016
AC074323.1	chr10	0	-9853	416	80500460	80500553
MIR1252	chr12	0	22498	416	79835500	79835571
C14orf180	chr14	0	-54913	416	104991075	104991141
RP11-21B23.3	chr16	0	26107	416	50467686	50467752
ATXN10	chr22	0	75019	416	46142673	46142721
GABRR3	chr3	0	-6651	416	97747464	97747530
AC004893.11	chr7	0	39821	416	98650576	98650642
AP4M1	chr7	0	-3402	416	99695737	99695803
RP11-98L5.4	chr9	0	13178	416	138492975	138493077
CFL1P3	chr1	0	110173	415	64419496	64419562
RP11-362K2.2	chr12	0	202341	415	59140207	59140289
RN7SKP263	chr12	0	67685	415	94470474	94470542
RP11-231C14.6	chr16	0	-2033	415	29321605	29321671
ZNF569	chr19	0	-14935	415	37945209	37945275
AC096559.1	chr2	0	525514	415	12514229	12514295
PEBP1P2	chr2	0	-6782	415	85562144	85562215
RP11-404K5.2	chr5	0	12637	415	7319307	7319378
ANKDD1B	chr5	0	42675	415	74949926	74949992
CTD-2269F5.1	chr5	0	-74653	415	83605559	83605625
MIR548AO	chr8	0	-162350	415	40966279	40966345
RASEF	chr9	0	-169789	415	85508270	85508336
AC092265.1	chr1	0	7406	414	30124898	30124964
RP11-57H12.5	chr1	0	-8142	414	95721435	95721501
OR10V2P	chr11	0	-4170	414	59512076	59512152
LINC00330	chr13	0	20724	414	45404457	45404523
MYO9A	chr15	0	-179208	414	72231677	72231743
AC009035.1	chr16	0	215133	414	26962650	26962716
MOCOS	chr18	0	13846	414	33781283	33781373
AC012360.6	chr2	0	54153	414	106033601	106033696
NEK2P4	chr2	0	-27608	414	131908869	131908953
DZIP1L	chr3	0	-13471	414	137821156	137821222
DGKG	chr3	0	-12237	414	186067744	186067835
AC109925.1	chr4	0	-40812	414	95331198	95331264
FAM183B	chr7	0	-26817	414	38699786	38699854
MIR147A	chr9	0	-200428	414	122806867	122806933
MTOR	chr1	0	-24755	413	11297776	11297842
NFIA	chr1	0	576645	413	61907543	61907609
RNU6-755P	chr1	0	-13672	413	164935667	164935738
MIXL1	chr1	0	-18020	413	226393257	226393341
RP5-865N13.1	chr1	0	5529	413	232321355	232321421
C10orf11	chr10	0	116986	413	77477951	77478017
RNLS	chr10	0	-90769	413	90253490	90253546
CNNM2	chr10	0	30976	413	104708979	104709074
BBOX1	chr11	0	136995	413	27199234	27199300
RARRES3	chr11	0	5941	413	63310182	63310263
IGBP1P1	chr14	0	13092	413	35421589	35421655
RN7SL346P	chr15	0	24591	413	90734031	90734082
ASB16	chr17	0	12393	413	42260173	42260244
ATP8B1	chr18	0	-175377	413	55294923	55294989
CISD1P1	chr2	0	15851	413	20041828	20041895
EPT1	chr2	0	-8719	413	26522663	26522729
AL121652.1	chr2	0	84960	413	32229949	32230008
RNA5SP105	chr2	0	-579375	413	137690372	137690438
HIBCH	chr2	0	22242	413	191231158	191231164
NF2	chr22	0	5054	413	30004566	30004632
TBC1D23	chr3	0	-9230	413	99970581	99970647
RP11-548L20.1	chr4	0	-149013	413	34122323	34122390
APBB2	chr4	0	-70318	413	41148372	41148455
ELOVL6	chr4	0	4546	413	111124866	111124937
RP1-223B1.1	chr6	0	-11965	413	3612983	3613049
SERPINE1	chr7	0	9735	413	100780064	100780147
GBGT1	chr9	0	25340	413	136064637	136064708
MKNK1	chr1	0	-57117	412	47025363	47025434
GPR61	chr1	0	6604	412	110089084	110089112
VPS45	chr1	0	47592	412	150086928	150086994
RP11-296O14.2	chr1	0	49717	412	173382544	173382635
RNA5SP73	chr1	0	-48115	412	189587238	189587304
CSGALNACT2	chr10	0	42295	412	43676194	43676265
PHRF1	chr11	0	10671	412	587119	587196
RP11-467K18.2	chr11	0	7924	412	9033626	9033640
RP11-47J17.3	chr11	0	-272653	412	12572525	12572598
GPC5	chr13	0	-2320	412	92048568	92048651
RP11-14N9.2	chr16	0	146587	412	16898638	16898704
RP11-218F4.1	chr17	0	17072	412	26318286	26318357
RP11-893F2.9	chr17	0	26228	412	48391409	48391480
EVI5L	chr19	0	7582	412	7902666	7902737
CEACAM19	chr19	0	-5405	412	45160091	45160190
MALL	chr2	0	-14383	412	110859717	110859803
AC011286.1	chr2	0	-43853	412	237598134	237598211
KCNB1	chr20	0	-125532	412	47973619	47973686
PIGP	chr21	0	-23133	412	38422299	38422375
DSCR8	chr21	0	13285	412	39506788	39506873
CYTH4	chr22	0	22698	412	37700732	37700800
AC132515.1	chr3	0	36453	412	33632538	33632625
SLAIN2	chr4	0	44473	412	48387779	48387845
MAML3	chr4	0	-415798	412	140659492	140659589
AC093700.1	chr4	0	2892	412	159924299	159924370
CTNNA1	chr5	0	253908	412	138200521	138200608
SLC26A2	chr5	0	18621	412	149358885	149358957
RANBP17	chr5	0	432570	412	170721411	170721477
PKHD1	chr6	0	-539314	412	51413074	51413145
FOXO3	chr6	0	58517	412	108939522	108939588
AC087269.1	chr8	0	-27931	412	8531702	8531768
SH2D4A	chr8	0	55936	412	19227031	19227097
FTX	chrX	0	-39588	412	73473788	73473854
RNU6-777P	chr1	0	-10516	411	12127492	12127558
DNAJB4	chr1	0	61738	411	78506562	78506633
RP11-161I10.1	chr1	0	142420	411	190591886	190591973
CCDC3	chr10	0	-179681	411	12961841	12962101
FRMD4A	chr10	0	-539900	411	13964208	13964274
AL353583.1	chr10	0	26773	411	24797372	24797438
ADK	chr10	0	154347	411	76065269	76065346
RP11-36D19.4	chr10	0	22785	411	82080228	82080295
CTD-3096P4.1	chr11	0	-2727	411	16041976	16042042
GAPDHP44	chr12	0	54703	411	63203677	63203743
GNPTAB	chr12	0	-48124	411	102176559	102176625
LINC00052	chr15	0	-81466	411	88038678	88038711
WDR59	chr16	0	-52335	411	74981693	74981780
RP11-1094H24.3	chr17	0	49929	411	48124149	48124215
CTD-2033D24.1	chr17	0	-9943	411	53619034	53619100
FOXN2	chr2	0	2627	411	48544370	48544436
RP11-894J14.5	chr3	0	-74890	411	53058546	53058612
PAICS	chr4	0	7525	411	57309386	57309479
AC104687.1	chr4	0	-32579	411	77742505	77742572
MAST4	chr5	0	222285	411	66114428	66114494
AC005493.1	chr7	0	-265253	411	34434486	34434553
KIAA1549	chr7	0	4776	411	138670807	138670873
ASPH	chr8	0	-8263	411	62618859	62618925
CRB2	chr9	0	-2041	411	126116380	126116437
AC004824.2	chr1	0	5900	410	17681937	17682003
RPL31P13	chr1	0	-112392	410	213489983	213490073
PAX6	chr11	0	119766	410	31959242	31959309
TSPAN9	chr12	0	45902	410	3232390	3232456
AC026310.1	chr12	0	-35165	410	25020045	25020111
RP11-2A1.1	chr12	0	130338	410	42435363	42435429
SLC7A1	chr13	0	-59142	410	30110650	30110716
CALML4	chr15	0	-95548	410	68402827	68402911
ITGA11	chr15	0	-96276	410	68628192	68628258
CTD-2196E14.6	chr16	0	9267	410	23589226	23589297
CTB-55P19.1	chr16	0	-32970	410	47761829	47761895
CTB-75G16.1	chr17	0	5315	410	34936448	34936511
LIMD2	chr17	0	-23300	410	61755197	61755268
AC013402.2	chr2	0	30716	410	105080408	105080474
G6PC2	chr2	0	5883	410	169763600	169763666
AC068138.1	chr2	0	-164947	410	226885138	226885142
AL096677.1	chr20	0	-107683	410	23226376	23226391
KCNB1	chr20	0	-5984	410	48093167	48093233
KRTAP26-1	chr21	0	16167	410	31708754	31708795
ASCC2	chr22	0	-14322	410	30219916	30219982
AC090957.2	chr3	0	17450	410	14826360	14826435
AC092048.1	chr3	0	7324	410	42471030	42471079
CTC-329H14.1	chr5	0	-32024	410	108087740	108087811
YTHDC2	chr5	0	79823	410	112929160	112929246
AKIRIN2	chr6	0	-14011	410	88397883	88397949
RP11-527F13.1	chr6	0	-59713	410	126438590	126438662
PRSS3P1	chr7	0	5911	410	142474140	142474211
TLR8	chrX	0	43635	410	12968362	12968387
CWC15	chr11	0	-42874	409	94663866	94663938
DCUN1D5	chr11	0	-35860	409	102927043	102927126
AC046130.1	chr12	0	-2271	409	34177988	34178064
HECTD4	chr12	0	-46854	409	112773040	112773044
LINC01043	chr13	0	-63437	409	112904311	112904377
RNU6-921P	chr14	0	39072	409	69241784	69241850
RP11-680F8.4	chr15	0	-11144	409	30010558	30010624
SNX4	chr3	0	-39303	409	125199703	125199774
DNAJB8	chr3	0	-33530	409	128152528	128152594
CMAHP	chr6	0	-28201	409	25138559	25138625
RN7SL377P	chr7	0	-16163	409	72277554	72277620
HCFC1	chrX	0	-5117	409	153232106	153232177
RERE	chr1	0	-97181	408	8780489	8780553
LPAR3	chr1	0	2882	408	85361752	85361805
ADAR	chr1	0	19282	408	154619724	154619790
METTL10	chr10	0	-9655	408	126470652	126470916
RP11-2A1.1	chr12	0	81865	408	42386890	42386956
RP11-497G19.1	chr12	0	-55518	408	117043834	117043905
AC005772.2	chr17	0	39857	408	14957946	14958012
AC005549.1	chr17	0	-9824	408	32491405	32491476
AC107070.1	chr2	0	34953	408	4056580	4056646
GAPDHP2	chr20	0	216654	408	13589945	13590011
DSCAM	chr21	0	-120016	408	42099016	42099082
MIR566	chr3	0	-5895	408	50204828	50204900
CHCHD6	chr3	0	-22799	408	126400231	126400297
LINC00578	chr3	0	168295	408	177327971	177328038
FYN	chr6	0	-85960	408	112108651	112108739
PKIB	chr6	0	196570	408	122989596	122989696
AL035697.1	chr6	0	-74342	408	161961738	161961775
FGFR1OP	chr6	0	36290	408	167448937	167448983
NIPA2P1	chr7	0	49180	408	90999575	90999622
LRP8	chr1	0	-66266	407	53727436	53727516
CSDE1	chr1	0	-40931	407	115260320	115260413
PIK3C2B	chr1	0	-2026	407	204461790	204461862
RNU6-44P	chr11	0	-28685	407	112194667	112194733
RP11-386G11.10	chr12	0	6240	407	49527765	49527845
ATP5B	chr12	0	3531	407	57043281	57043377
RASAL1	chr12	0	-19635	407	113554398	113554421
C15orf60	chr15	0	29991	407	73765441	73765540
MAPRE2	chr18	0	73472	407	32630331	32630397
CCDC114	chr19	0	-2302	407	48822804	48822894
AC012457.2	chr2	0	-22557	407	25404578	25404673
FIGLA	chr2	0	2750	407	71020490	71020561
ATP2B2	chr3	0	-95248	407	10654444	10654493
CADM2	chr3	0	364512	407	85372611	85372677
CBX1P5	chr3	0	-56077	407	166472687	166472753
HTR4	chr5	0	-27170	407	148029595	148029661
AC005162.4	chr7	0	-53210	407	29066657	29066723
RGS20	chr8	0	86109	407	54850444	54850510
AGTPBP1	chr9	0	-113012	407	88243897	88243967
C9orf3	chr9	0	211108	407	97700058	97700124
AC099791.1	chr1	0	-23150	406	62071520	62071586
RP3-518E13.2	chr1	0	-4379	406	175271940	175272011
ADK	chr10	0	136178	406	76047091	76047186
AC060226.1	chr12	0	86796	406	116780556	116780622
RP1-261D10.2	chr14	0	-64238	406	71724288	71724299
AC011648.1	chr15	0	113768	406	70604580	70604652
RP11-266L9.4	chr16	0	17284	406	25060440	25060533
CHD3	chr17	0	-17704	406	7770387	7770453
MYO18A	chr17	0	-116988	406	27390407	27390478
RN7SL121P	chr19	0	3685	406	4548862	4548922
ARHGAP25	chr2	0	63210	406	68969910	68969977
SPATS2L	chr2	0	4615	406	201175181	201175258
GRIP2	chr3	0	-43119	406	14540436	14540502
SEC22C	chr3	0	-54467	406	42588072	42588139
SENP7	chr3	0	-185780	406	101046272	101046339
GSK3B	chr3	0	-242266	406	119570965	119571031
KLF15	chr3	0	-56127	406	126020125	126020191
FIP1L1	chr4	0	713152	406	54956929	54956996
AC121157.1	chr4	0	-32146	406	101019013	101019079
PITX2	chr4	0	102114	406	111665360	111665427
AC010295.1	chr5	0	3919	406	153476825	153476891
CPLX2	chr5	0	54796	406	175278076	175278142
FAM8A1	chr6	0	-10262	406	17590289	17590360
ANKS1A	chr6	0	159865	406	35016874	35016940
RP11-230C9.1	chr6	0	-94339	406	156888801	156888889
AC005493.1	chr7	0	8724	406	34708463	34708529
BAIAP2L1	chr7	0	-85271	406	97945076	97945142
AC073236.3	chr7	0	-68171	406	153042844	153042910
RN7SL41P	chr8	0	-71762	406	81045041	81045118
CASC11	chr8	0	-89024	406	128657156	128657222
TMCO4	chr1	0	-102356	405	20024040	20024125
AIM1L	chr1	0	-31157	405	26649429	26649500
OPN3	chr1	0	35424	405	241876069	241876135
RP11-698N11.4	chr11	0	-4405	405	35831437	35831517
DCUN1D5	chr11	0	-5676	405	102957235	102957301
CHFR	chr12	0	-78142	405	133454715	133454781
RP11-305B6.2	chr14	0	-306841	405	44240213	44240279
SOS2	chr14	0	-80628	405	50617615	50617681
AC087477.1	chr15	0	11665	405	96916119	96916185
CTA-972D3.2	chr16	0	21353	405	16000191	16000288
AC079790.2	chr2	0	-171003	405	152783806	152783872
FMNL2	chr2	0	308756	405	153500472	153500543
RNU6-1333P	chr2	0	-3936	405	238933735	238933801
RN7SL636P	chr20	0	-19261	405	49026738	49026780
CTA-211A9.5	chr22	0	156989	405	27225686	27225752
RP1-213J1P__B.1	chr22	0	-99733	405	28011193	28011259
CELSR1	chr22	0	-102421	405	46830598	46830695
AC134025.1	chr3	0	174834	405	70475697	70475763
F11-AS1	chr4	0	-4112	405	187418006	187418073
FARS2	chr6	0	26371	405	5287614	5287682
AL662890.1	chr6	0	-24104	405	28719553	28719626
RP11-193H22.2	chr6	0	134254	405	158137530	158137596
AC006355.3	chr7	0	12755	405	78766727	78766893
AC006926.1	chr7	0	137772	405	118240292	118240358
AC006019.4	chr7	0	648953	405	154442047	154442115
OXR1	chr8	0	2390	405	107284828	107284899
MIR204	chr9	0	-44542	405	73380433	73380483
AL031602.1	chr1	0	-14926	404	33376946	33376993
HMGCS2	chr1	0	13157	404	120324652	120324718
CDC42BPA	chr1	0	-139499	404	227366643	227366709
PAMR1	chr11	0	38016	404	35589832	35589897
FGF23	chr12	0	41348	404	4530207	4530278
GRIP1	chr12	0	-62195	404	67135738	67135804
ATP5C1P1	chr14	0	391005	404	54849688	54849749
CTXN2	chr15	0	3919	404	48487620	48487691
AC021224.1	chr18	0	-9280	404	29982832	29982898
LIN28AP1	chr2	0	-46621	404	184078716	184078782
RNF24	chr20	0	-55147	404	3941009	3941156
ENSAP1	chr20	0	119394	404	15719825	15719891
RWDD2B	chr21	0	2356	404	30394020	30394091
AC113171.1	chr3	0	166846	404	68045408	68045476
ISY1-RAB43	chr3	0	-43548	404	128836298	128836364
RNU6-1163P	chr6	0	-140781	404	113151883	113151945
RNU6-313P	chr7	0	-105385	404	65703873	65703939
RP11-297B17.2	chr9	0	3008	404	37049805	37049876
GNAQ	chr9	0	-18323	404	80628018	80628084
NAMA	chr9	0	13707	404	102153203	102153255
C9orf116	chr9	0	-4992	404	138388541	138388635
RNU6-30P	chrX	0	-2540	404	100886541	100886579
EPS15	chr1	0	-20981	403	51964006	51964033
PLXNA2	chr1	0	-61718	403	208355914	208355980
FAHD2P1	chr12	0	105746	403	71171417	71171471
OR7E101P	chr13	0	14019	403	47048715	47048812
RP11-689C9.1	chr18	0	30799	403	1007650	1007716
CTC-360P9.1	chr19	0	-17799	403	32381358	32381424
ASAP2	chr2	0	130944	403	9477805	9477871
ABHD12	chr20	0	-132656	403	25238930	25238996
RBPMSLP	chr21	0	79580	403	17196937	17197022
RPL35P8	chr22	0	-193864	403	49416276	49416342
CTB-51J22.1	chr7	0	-68767	403	73407806	73407889
AC073934.6	chr7	0	-5598	403	127286416	127286520
AC008265.2	chr7	0	-11446	403	138113942	138114036
CTD-2541M15.1	chr8	0	-28326	403	6537371	6537438
FAM110B	chr8	0	196454	403	59103489	59103555
MED14	chrX	0	-20505	403	40574572	40574638
RP11-374C13.1	chr1	0	-216534	402	4019377	4019474
RP11-396C23.2	chr1	0	9509	402	226280816	226280882
FRMPD2	chr10	0	-7413	402	49475483	49475574
RP11-170M17.1	chr10	0	310727	402	65735118	65735184
ALDH1L2	chr12	0	-86722	402	105391600	105391666
RPL7AP6	chr14	0	-17804	402	70335033	70335098
NUDT14	chr14	0	-5681	402	105641940	105642019
CTD-2027G2.1	chr15	0	-33585	402	97060993	97061059
LA16c-352F10.1	chr16	0	-14670	402	2858289	2858360
CIC	chr19	0	4899	402	42777575	42777602
AC079145.4	chr2	0	17439	402	20207384	20207450
AC073082.3	chr2	0	-33995	402	48826472	48826522
CCT8L2	chr22	0	-8373	402	17065270	17065384
CTA-963H5.5	chr22	0	-21030	402	31029738	31029804
CELSR1	chr22	0	-127136	402	46805898	46805964
TBC1D22A	chr22	0	79818	402	47238303	47238369
MECOM	chr3	0	-486107	402	168895266	168895332
LINC00578	chr3	0	31255	402	177190931	177190997
DGKG	chr3	0	-222510	402	185857464	185857569
MEF2C	chr5	0	106153	402	88306042	88306108
JARID2	chr6	0	187387	402	15433881	15433947
RP1-159G19.1	chr6	0	-72345	402	80444564	80444630
AC004988.1	chr7	0	-335278	402	40251216	40251282
RP11-122G11.1	chr7	0	223934	402	49523343	49523409
ABCF2P2	chr7	0	21884	402	71590008	71590092
RP4-814D15.1	chr7	0	23331	402	157014501	157014572
EFCAB1	chr8	0	-25025	402	49622834	49622857
MYBL1	chr8	0	-25745	402	67500704	67500770
RNF183	chr9	0	2737	402	116068335	116068452
SYCP1	chr1	0	88950	401	115486341	115486407
LMX1A	chr1	0	-201383	401	165124536	165124602
RN7SKP276	chr1	0	-17673	401	229528795	229528887
EXOC6	chr10	0	-113921	401	94476982	94477047
AMIGO2	chr12	0	-10904	401	47462814	47462846
AC068641.1	chr12	0	88643	401	90075194	90075301
ATP2A2	chr12	0	-47011	401	110671517	110671583
RP11-478K15.6	chr13	0	-45219	401	44772076	44772142
RP11-440L16.1	chr18	0	-28054	401	49186492	49186558
NEDD4L	chr18	0	141849	401	55853415	55853481
LINC00487	chr2	0	-16812	401	6893597	6893663
AAK1	chr2	0	-140065	401	69761383	69761449
HS6ST1	chr2	0	-2853	401	129073265	129073331
EVX2	chr2	0	-77956	401	176870650	176870721
LCA5L	chr21	0	-53559	401	40764139	40764205
CXCR6	chr3	0	24512	401	46006902	46006972
HTRA3	chr4	0	3671	401	8275147	8275180
REST	chr4	0	-84081	401	57689949	57690040
RP11-123J14.2	chr4	0	59944	401	77940233	77940300
2016-03-01	chr4	0	-850686	401	164454483	164454549
CTB-11I22.1	chr5	0	23704	401	158660600	158660666
ABCF2P2	chr7	0	154544	401	71722677	71722743
INE1	chrX	0	-8695	401	47055590	47055661
EDA	chrX	0	416001	401	69251835	69251989
KAZN	chr1	0	532344	400	15457508	15457580
NID1	chr1	0	-77408	400	236151021	236151087
GALNT8	chr12	0	60474	400	4889943	4890019
ATP8B4	chr15	0	-24156	400	50450830	50450887
CTB-193M12.3	chr16	0	-15417	400	15761686	15761774
VWA3A	chr16	0	35878	400	22139704	22139770
RP11-140I24.1	chr16	0	11464	400	73432134	73432203
RP11-497H17.1	chr17	0	-61632	400	80814498	80814554
AC011239.1	chr2	0	108470	400	23855651	23855717
AC133785.1	chr2	0	56641	400	131651174	131651242
ENSAP1	chr20	0	526126	400	16126557	16126623
RP11-761N21.1	chr3	0	6272	400	40813935	40814006
CEP19	chr3	0	2407	400	196441538	196441604
CTNND2	chr5	0	-55244	400	11848878	11848944
CTD-2050E21.1	chr5	0	-75203	400	142835685	142835740
HNRNPLP1	chr6	0	12967	400	7495759	7495830
RP11-545I5.3	chr6	0	37131	400	146173146	146173212
ELMO1	chr7	0	-68865	400	37419954	37420020
DFFA	chr1	0	83157	399	10615705	10615776
KIAA0754	chr1	0	-45165	399	39830940	39831033
LAMTOR5-AS1	chr1	0	-27967	399	110897441	110897507
S100A16	chr1	0	-3256	399	153582330	153582401
KCNK2	chr1	0	220575	399	215399660	215399727
KIAA1598	chr10	0	-68389	399	118817675	118817741
ANKRD10	chr13	0	-42365	399	111525019	111525084
HCN4	chr15	0	-32408	399	73629162	73629233
RNU6-807P	chr15	0	-40978	399	102147502	102147573
CTD-3060P21.1	chr17	0	-192406	399	2676750	2676816
LINC00511	chr17	0	-214107	399	70422471	70422537
GIPC3	chr19	0	-5971	399	3579545	3579616
LINC00905	chr19	0	17591	399	16159673	16159744
CYP1B1	chr2	0	-52794	399	38284217	38284283
AC007098.1	chr2	0	-114581	399	62970956	62971028
AC069154.4	chr2	0	4111	399	120460275	120460346
MBD5	chr2	0	215952	399	148994499	148994565
AC053503.11	chr2	0	10579	399	220392143	220392214
EMILIN3	chr20	0	-4998	399	39990436	39990502
DPRXP5	chr21	0	-66485	399	38249049	38249115
ATP6V1E1	chr22	0	-28437	399	18083099	18083195
AC024162.2	chr3	0	-253215	399	6480758	6480824
MIR138-1	chr3	0	-42420	399	44113249	44113320
C4orf47	chr4	0	39210	399	186386579	186386629
CTD-2245E15.3	chr5	0	-3662	399	1548101	1548225
AC099522.1	chr5	0	-20804	399	72723501	72723595
CIR1P1	chr5	0	30532	399	153970497	153970568
AL137008.1	chr6	0	-10419	399	56286783	56286860
PKMP3	chr6	0	-3834	399	86366444	86366537
DYNC1I1	chr7	0	219538	399	95621360	95621448
NDRG1	chr8	0	-22001	399	134292114	134292415
DENND4C	chr9	0	24710	399	19255110	19255176
COL27A1	chr9	0	62964	399	116980771	116980837
CBX1P2	chrX	0	166887	399	17285216	17285282
CR2	chr1	0	17797	398	207645339	207645405
AKR1B1P1	chr1	0	35729	398	224797830	224797901
BAMBI	chr10	0	-6236	398	28959982	28960088
AC074323.1	chr10	0	154143	398	80664452	80664552
RAB38	chr11	0	-50097	398	87858505	87858571
FAM222A	chr12	0	-11659	398	110140341	110140407
GAMTP2	chr13	0	-274368	398	34874402	34874468
UBR1	chr15	0	-41442	398	43356824	43356914
C15orf27	chr15	0	19175	398	76371318	76371389
ACSM3	chr16	0	182395	398	20803925	20803996
RP11-542M13.2	chr16	0	-25044	398	85990279	85990345
C16orf95	chr16	0	-165917	398	87185072	87185138
MPRIP	chr17	0	72789	398	17018607	17018690
CTD-3194G12.2	chr17	0	118990	398	35197849	35197920
APPBP2	chr17	0	-4143	398	58599402	58599473
AP005482.1	chr18	0	3095	398	12654191	12668084
AC092667.2	chr2	0	-505897	398	100215451	100215517
AC007559.1	chr2	0	-14291	398	230552173	230552265
AL121761.2	chr20	0	16904	398	19755548	19755619
CTA-963H5.5	chr22	0	15828	398	31066601	31066657
AC097015.1	chr3	0	-5230	398	53238807	53238857
DIRC2	chr3	0	5661	398	122519268	122519339
AC105252.1	chr4	0	-102078	398	134379978	134380044
GMPR	chr6	0	46468	398	16285253	16285306
FAM184A	chr6	0	-50367	398	119420152	119420218
LINC00326	chr6	0	-58546	398	133350640	133350706
DPYSL2	chr8	0	88103	398	26459863	26459925
CTD-2340D6.1	chr8	0	-11414	398	100120133	100120199
FRMPD4	chrX	0	580189	398	12736741	12736807
SESN2	chr1	0	3637	397	28589642	28589708
DAP3	chr1	0	-11601	397	155646117	155646183
ATP5C1	chr10	0	6411	397	7836468	7836538
REEP3	chr10	0	65834	397	65346924	65346990
RAB6A	chr11	0	-90201	397	73381944	73382019
ETV6	chr12	0	159040	397	11961795	11961861
BEST3	chr12	0	-15321	397	70077902	70077968
ELMSAN1	chr14	0	-47072	397	74209883	74209949
ESRRB	chr14	0	187892	397	76964822	76964877
ANXA2	chr15	0	-42694	397	60652344	60652433
RP11-1069G10.1	chr15	0	-34828	397	63141353	63141457
RP11-319G9.5	chr16	0	71938	397	79100147	79100213
CDYL2	chr16	0	-66693	397	80771499	80771568
CYP4F24P	chr19	0	11207	397	15901882	15901970
BIRC6	chr2	0	98522	397	32680577	32680660
CYP1B1	chr2	0	-161504	397	38175507	38175573
AC083900.1	chr2	0	142811	397	208877415	208877486
ISY1	chr3	0	-22543	397	128857550	128857636
RP11-85F14.5	chr3	0	-22182	397	136558681	136558747
ANKRD17	chr4	0	-55939	397	74068543	74068609
AC097711.1	chr4	0	-62075	397	80938578	80938644
RP11-401I19.1	chr4	0	206195	397	132012958	132013024
PRKAA1	chr5	0	-31570	397	40766871	40766941
AC025470.1	chr5	0	-47011	397	56730686	56730752
AC034228.2	chr5	0	46119	397	131393225	131393296
RP11-138M12.1	chr6	0	-20480	397	125745816	125745882
FBP2	chr9	0	-38166	397	97317871	97317947
RP11-65J3.2	chr9	0	-18643	397	132181802	132181903
RP3-384D21.2	chrX	0	-109397	397	123713258	123713324
RP11-83A16.1	chr1	0	-3346	396	246193474	246193540
RP11-170L9.1	chr11	0	-194160	396	80474165	80474236
BIRC2	chr11	0	14523	396	102232430	102232501
MON2	chr12	0	-31189	396	62829372	62829444
RNU7-114P	chr12	0	5657	396	114046275	114046356
CHD8	chr14	0	-14071	396	21910181	21910247
AL133168.3	chr14	0	26199	396	97423870	97423936
CTD-2349B8.1	chr16	0	74898	396	19200189	19200256
AC002553.4	chr17	0	14013	396	16001334	16001405
NBR1	chr17	0	14986	396	41337451	41337517
KANSL1	chr17	0	-24684	396	44278000	44278099
AP005482.1	chr18	0	-104544	396	12553467	12553529
SIGLEC9	chr19	0	8591	396	51636706	51636806
CTD-3187F8.11	chr19	0	6557	396	51781042	51781113
EYA2	chr20	0	151025	396	45674255	45674322
AC013470.6	chr7	0	-35600	396	12475336	12475420
ORM1	chr9	0	5751	396	117091037	117091138
RP11-374C13.1	chr1	0	147004	395	4382942	4382985
ANKRD45	chr1	0	-22830	395	173616138	173616204
AC069547.2	chr10	0	4392	395	52157125	52157191
NDUFC2	chr11	0	-8305	395	77782927	77782993
BAK1P2	chr11	0	4160	395	130421449	130421520
RN7SL585P	chr13	0	-18096	395	95333627	95333693
RN7SL585P	chr13	0	-14103	395	95337608	95337699
AC108861.1	chr15	0	-86446	395	71681347	71681413
CTC-496I23.1	chr16	0	13459	395	19844374	19844445
DYNC1LI2	chr16	0	-14561	395	66771094	66771187
CTD-3199J23.6	chr17	0	-7169	395	41289760	41289849
NCR1	chr19	0	3597	395	55421059	55421151
AC013467.1	chr2	0	-3543	395	175162109	175162173
INPP5D	chr2	0	23415	395	233948059	233948125
FKSG68	chr21	0	39172	395	37309866	37309932
D86998.1	chr22	0	-2035	395	23132909	23132975
SETD2	chr3	0	-54081	395	47151298	47151455
RP11-166D18.1	chr3	0	-81557	395	139474472	139474538
ADRA2C	chr4	0	101905	395	3869947	3870013
ATP1B1P1	chr4	0	-7356	395	42023741	42024000
CTD-2037L6.2	chr5	0	-20882	395	57397253	57397319
HSD17B4	chr5	0	3696	395	118791799	118791870
RP11-434D11.1	chr5	0	-24278	395	126049376	126049442
PTCRA	chr6	0	7088	395	42890780	42890851
DEFB136	chr8	0	-16099	395	11815956	11816063
PPP2CB	chr8	0	-8160	395	30663637	30663704
CROCCP3	chr1	0	-30582	394	16795137	16795203
PSMC1P12	chr1	0	-272845	394	118885391	118885457
AL359983.1	chr1	0	15761	394	245549349	245549445
MCF2L	chr13	0	75393	394	113624063	113624108
FAM177A1	chr14	0	42649	394	35556729	35556795
RP11-120K9.2	chr15	0	-6723	394	50843030	50843120
AP3S2	chr15	0	-31459	394	90405974	90406257
GPR97	chr16	0	3252	394	57705304	57705398
B3GNT9	chr16	0	-48966	394	67136105	67136197
KLHDC4	chr16	0	-10713	394	87788849	87788922
CTD-3060P21.1	chr17	0	-87355	394	2781801	2781867
MYH10	chr17	0	-106422	394	8427596	8427718
TUFMP1	chr17	0	-20460	394	25390576	25390629
LINC00909	chr18	0	159011	394	72424722	72424788
MEIS3	chr19	0	4429	394	47927173	47927246
ATRAID	chr2	0	-11495	394	27423364	27423436
CAMKMT	chr2	0	64022	394	44653058	44653164
RP11-342K6.4	chr2	0	110077	394	76056290	76056356
FAM132B	chr2	0	2773	394	239070363	239070429
ADARB1	chr21	0	76211	394	46569936	46570022
DNAH1	chr3	0	81108	394	52431418	52431468
MECOM	chr3	0	-518462	394	168862898	168862991
NDNF	chr4	0	34034	394	122028175	122028246
HACE1	chr6	0	-78908	394	105228853	105228920
UPP1	chr7	0	15508	394	48143685	48143781
ATP6V0D2	chr8	0	23859	394	87023381	87023441
CAPZB	chr1	0	-138947	393	19673086	19673152
SHMT1P1	chr1	0	72194	393	44389444	44389510
BCAR3	chr1	0	-109734	393	94202939	94203005
LAMC1	chr1	0	159391	393	183151961	183152011
IPO7	chr11	0	-27187	393	9378949	9379015
FOLR1	chr11	0	-7930	393	71892630	71892715
CHMP4BP1	chr14	0	-14249	393	55751078	55751149
RP11-24D15.1	chr15	0	-58540	393	74107134	74107200
DVL2	chr17	0	-6268	393	7131561	7131632
RP11-28G8.1	chr17	0	-122731	393	78656657	78656746
RP11-169F17.1	chr18	0	-89848	393	70841834	70841900
CTC-265F19.2	chr19	0	5744	393	2617571	2617638
[truncated: 930 more rows]

## Sheet: 5 set_k_conserved_promoter
Target gene symbol	chromosome	consScore	distance2TSS	Peak enrichment score	Peak start	Peak end
RP11-466P24.6	chr5	247	1462	564	75608736	75608762
AC138304.1	chr16	274	-917	561	82143718	82143764
JAZF1	chr7	274	403	385	28220735	28220796
RPS15AP9	chr1	718	124	339	117680969	117680982
BRWD3	chrX	330	-581	336	80064575	80064637
RP4-738P15.1	chr20	557	1152	294	25131028	25131065
AC092431.3	chr2	395	-1290	288	69939685	69939693
MRPS36P2	chr4	255	-697	270	187820964	187821030
RP11-501O2.5	chr3	323	1964	267	148000613	148000671
RP11-514A9.1	chr2	280	1083	264	145640650	145640716
RP11-445O3.1	chr5	427	-1774	246	4510586	4510617
RP11-212D19.5	chr11	654	1028	229	114324791	114324837
CYCSP55	chr6	506	601	223	34187810	34187824
CTC-235G5.2	chr5	493	1147	220	75375636	75375641
RP11-383F6.1	chr7	733	-223	219	138734509	138734550
RP4-778K6.3	chr7	397	-60	215	104944636	104944693
KCTD18	chr2	312	369	213	201384745	201385007
KHDRBS3	chr8	255	1525	208	136471192	136471258
RP1-140J1.4	chr1	582	924	203	153198445	153198516
MIR942	chr1	255	-1329	192	117635903	117635970
LSAMP	chr3	333	-1818	188	117714244	117714310
ANP32AP1	chr15	708	1383	186	35475382	35475384
RP11-552F3.4	chr17	570	32	184	73816135	73816201
NDUFB8P2	chr17	445	525	183	57962879	57962923
RNU6ATAC3P	chr17	247	-720	181	44997737	44997804
RP11-47J17.3	chr11	274	-487	174	12844703	12844752
RP11-206F17.2	chr4	660	88	173	153848653	153848719
DUTP6	chr1	569	701	172	166838653	166838719
MYH9	chr22	385	-1482	169	36782548	36782614
DISP2	chr15	255	1680	168	40652083	40652150
BCL6	chr3	240	-962	166	187462503	187462603
AC009677.1	chr15	333	396	162	70023524	70023590
PHF8	chrX	295	-1673	162	54073685	54073751
AC080080.1	chr7	356	1267	160	18034357	18034423
KSR1	chr17	421	1228	158	25784878	25784918
RPL7P41	chr12	658	905	157	53280085	53280151
AC069213.4	chr3	316	609	157	195070969	195071035
FNDC3A	chr13	274	1714	155	49551729	49551795
RBX1	chr22	377	1425	153	41348742	41348810
PRUNE	chr1	295	861	152	150981722	150981793
EFNB3	chr17	308	1610	152	7610095	7610166
ERRFI1	chr1	680	-1223	149	8085075	8085215
ZBTB18	chr1	835	48	149	244214595	244214672
KRT18P47	chr15	534	-49	148	89503217	89503288
RAB30	chr11	316	-1110	147	82781820	82781891
RP1-159M24.1	chr6	748	-799	147	112938247	112938320
C1orf189	chr1	397	107	146	154178876	154178957
CAPRIN1	chr11	262	1187	146	34074389	34074445
MIR4529	chr18	706	-769	144	53145650	53145716
AC074338.4	chr7	247	-1334	143	33074625	33074695
CTD-2587H24.1	chr19	517	-417	142	55631301	55631367
CDC27P1	chr2	716	177	141	133019976	133020180
DUSP4	chr8	366	831	139	29209016	29209017
PSMD5	chr9	262	-1227	139	123604011	123604059
CRY2	chr11	247	-466	136	45868170	45868237
METAP1	chr4	247	1735	135	99918471	99918542
AC006534.1	chr17	280	-119	134	65809508	65809651
AC006077.4	chr5	650	-177	134	134198911	134198982
RP11-543F8.2	chr10	345	909	132	8443699	8443765
CRNDE	chr16	379	530	132	54963596	54963667
RP11-686D22.2	chr17	727	99	132	33671316	33671382
CHDC2	chrX	274	-13	132	36053860	36053931
RP11-452K12.3	chr10	589	-21	131	99069659	99069730
MIR3184	chr17	540	989	131	28445152	28445207
AC104654.2	chr2	645	-1807	131	42159021	42159092
KLHL33	chr14	354	-853	129	20902913	20902984
LEMD1	chr1	408	1360	128	205426409	205426475
PCDH1	chr5	542	-1610	128	141257168	141257234
TFAP2B	chr6	316	-497	128	50785814	50786065
CYP26A1	chr10	381	785	126	94833982	94834053
AC009299.1	chr2	312	-999	126	162205837	162205908
CTA-14H9.5	chr6	262	1084	126	26528340	26528411
RP1-225E12.3	chr6	522	-935	126	139565693	139565759
RP11-481A20.4	chr8	663	2	126	11856560	11856636
SLC44A1	chr9	631	1680	126	108008553	108008614
LMTK3	chr19	308	-1055	125	49015356	49015427
LINC00955	chr4	290	678	125	3579242	3579307
FAM120A	chr9	843	586	125	96214536	96214645
RP11-613F22.5	chr11	240	1696	124	18514163	18514234
LAMA2	chr6	255	520	124	129204829	129204895
UBL5	chr19	608	983	122	9939513	9939589
COMMD3	chr10	268	1170	121	22606040	22606106
GS1-304P7.1	chr1	340	383	120	186550671	186550742
ACPL2	chr3	290	169	119	140947704	140947770
WDTC1	chr1	461	793	118	27561765	27561836
GFRA1	chr10	490	-1193	118	118031753	118031819
CTD-2009A10.1	chr16	337	-588	118	73577219	73577285
AC053503.4	chr2	290	1581	118	220254773	220254826
HOXA11	chr7	330	148	118	27224964	27225017
PCYT1B	chrX	280	-1222	118	24689539	24689605
AF001550.7	chr16	436	111	117	21206246	21206312
UBE2E2	chr3	268	1878	117	23246354	23246425
BCOR	chrX	636	1988	117	40038537	40038603
AMMECR1	chrX	262	341	117	109683769	109683835
HNRNPA1P32	chr10	688	-1454	116	30806303	30806369
C5orf50	chr5	430	92	116	171212935	171213001
OGT	chrX	464	1146	116	70754044	70754115
AC000111.3	chr7	262	1417	115	117206114	117206180
BDP1	chr5	274	1275	114	70752682	70752753
NCOA2	chr8	295	1425	113	71317455	71317475
RP11-268P4.2	chr12	377	280	112	22749407	22749478
AC017048.3	chr2	628	1680	112	177504311	177504367
TBC1D22A	chr22	617	200	112	47158683	47158754
SSMEM1	chr7	414	1375	112	129849040	129849111
CTA-215D11.4	chr1	304	-1584	111	8116906	8116972
EXTL2	chr1	274	-1714	111	101359805	101359876
AC011500.1	chr19	240	1702	110	39931881	39931947
LGALSL	chr2	611	1836	110	64682913	64682966
RP11-302F12.2	chr4	794	778	110	25625144	25625210
RP11-402L5.1	chr8	337	-602	110	100810780	100810846
APLN	chrX	333	1074	110	128789974	128790040
IL16	chr15	497	1254	109	81453137	81453203
AC092168.4	chr2	441	-468	109	101338843	101338909
CDH18	chr5	446	-403	109	20575556	20575603
CDH6	chr5	290	-1996	108	31191828	31191894
YBX1P9	chr1	587	-668	107	226505693	226505759
DPF2	chr11	345	1408	107	65102598	65102669
AP000936.4	chr11	274	849	107	116970517	116970588
C9	chr5	240	-711	107	39424226	39424292
POU2F1	chr1	316	-239	106	167189792	167189863
FAM45A	chr10	549	135	106	120863696	120863771
COG6	chr13	600	235	106	40229964	40230035
AFG3L2	chr18	268	1406	106	12378686	12378752
KB-1589B1.3	chr8	719	-817	106	98870323	98870394
C1orf116	chr1	255	-205	105	207205861	207205932
RP11-344L21.1	chr11	308	-235	105	109919985	109920051
RP11-316M20.1	chr17	417	-1293	105	75723315	75723381
RP11-225N10.1	chr3	240	-1248	104	182509909	182509960
FANCB	chrX	333	7	104	14891163	14891234
KIAA0754	chr1	649	-237	103	39875881	39875947
PHF21A	chr11	696	1140	103	46144092	46144158
AC007285.6	chr7	255	-76	103	30028107	30028173
PPP1R8	chr1	247	935	102	28158191	28158257
LOH12CR1	chr12	255	599	102	12510575	12510649
ATP2C1	chr3	359	-518	102	130568888	130568954
RP11-389C8.1	chr5	657	591	102	71678179	71678245
SLC5A12	chr11	448	-1318	101	26743623	26743690
NAALADL1	chr11	247	-1384	101	64824602	64824673
CACNG3	chr16	304	1577	101	24268356	24268546
PCBP4	chr3	268	-1462	101	52000931	52000997
METTL11B	chr1	501	269	100	170115280	170115542
AC093590.1	chr2	262	1723	100	200474481	200474547
KAT6B	chr10	450	744	99	76586051	76586117
DESI1	chr22	240	-835	99	42016230	42016301
AC004066.3	chr4	513	226	99	106473703	106473774
CDKN1B	chr12	482	1369	98	12869326	12869397
AC002395.1	chr12	456	888	97	111926229	111926311
MSC	chr8	392	1424	97	72758094	72758160
FAM83H	chr8	312	-929	97	144815007	144815078
ABL1	chr9	240	797	97	133590097	133590163
FRYL	chr4	564	237	96	48782543	48782609
EFHD2	chr1	688	305	95	15736661	15736732
RP5-1051D14.1	chr1	379	380	95	209146146	209146212
NRGN	chr11	300	-108	95	124609599	124609670
CDC25A	chr3	392	-14	95	48229855	48229902
CYB5R4	chr6	402	-160	95	84569167	84569238
CTD-2340D6.2	chr8	290	-1165	95	100105078	100105169
ACRC	chrX	330	112	94	70798338	70798409
SP1	chr12	333	-209	93	53773718	53773784
AC007292.1	chr19	514	-1195	93	4347838	4347889
LRRC16B	chr14	343	445	92	24521616	24521687
CTC-235G5.3	chr5	285	-1431	92	75378545	75378616
GLRA1	chr5	274	-646	92	151303724	151303790
HMGN2P31	chr9	262	941	92	5312350	5312421
FIGF	chrX	262	-1345	92	15401118	15401189
CTD-2231E14.4	chr19	295	-1491	91	16175021	16175092
OPHN1	chrX	434	-890	91	67652832	67652898
CABP1	chr12	290	-680	90	121077642	121077708
MIR193B	chr16	432	-460	90	14397329	14397400
RP11-146I2.1	chr6	285	-1158	90	15089043	15089109
AC079005.1	chr17	268	511	89	58888796	58888862
LGALS1	chr22	399	497	89	38072088	38072136
ANKDD1B	chr5	290	1806	89	74909054	74909126
AC131025.8	chr5	467	-477	89	148786011	148786087
RP11-333A23.2	chr8	274	-698	89	71418322	71418388
NTN4	chr12	581	-1303	88	96183592	96183663
ATP9B	chr18	558	182	88	76829444	76829491
DCXR	chr17	460	-1678	87	79993895	79993966
ATP6V0E1	chr5	262	1029	87	172411754	172411825
MIR1205	chr8	408	-79	87	128972767	128972833
AMELX	chrX	575	1401	87	11312903	11312965
UPF3B	chrX	706	-1421	87	118985507	118985573
MTF1	chr1	609	-220	86	38325037	38325108
BOLA1	chr1	368	-435	86	149858970	149859041
HKDC1	chr10	582	190	86	70980214	70980285
IGHVIII-67-3	chr14	431	-17	86	107148853	107148924
RP11-27P7.1	chr8	743	1168	86	60963281	60963347
SFTPA1	chr10	268	-30	85	81370630	81370701
RP11-579D7.4	chr12	553	12	85	49182907	49182978
AC093166.1	chr2	598	47	85	112432617	112432683
FNTAP2	chr13	274	646	84	22105440	22105511
RP11-626E13.1	chr4	607	285	84	186587291	186587357
RP11-7F18.1	chr8	255	-1297	84	68317420	68317486
FENDRR	chr16	368	559	83	86543218	86543311
AC015849.13	chr17	527	1641	83	34147011	34147077
NUP43	chr6	408	630	83	150071398	150071464
MIR4484	chr10	450	70	82	127508346	127508413
RP11-619A14.3	chr11	343	-250	82	75926784	75926855
SH2B3	chr12	423	1244	82	111844961	111845032
TAC1	chr7	540	-2	82	97361185	97361251
ADCY7	chr16	327	-671	81	50279271	50279484
BTF3P13	chr4	383	698	81	99662558	99662624
HIST1H1E	chr6	544	-552	81	26155972	26156043
HIST1H2APS4	chr6	285	0	81	26272730	26272806
AC108057.1	chr2	356	-1884	80	157869852	157869918
CTD-2339M3.1	chr5	646	-207	80	72174770	72174841
ARNTL	chr11	345	898	79	13299064	13299130
ATF7	chr12	399	43	79	54020209	54020275
RP11-883G14.4	chr16	509	1723	79	51092000	51092066
IL27RA	chr19	415	752	79	14143277	14143348
HYAL3	chr3	268	-920	79	50335944	50336015
RP11-383J24.2	chr8	686	1666	79	125315222	125315223
SLITRK6	chr13	472	-563	78	86373027	86373093
AC118754.4	chr17	304	57	78	4402993	4403059
POLR1A	chr2	268	-597	78	86332646	86332717
BAK1	chr6	377	-1496	78	33546490	33546556
SNORA5A	chr7	345	300	78	45144371	45144392
AHDC1	chr1	590	-1937	77	27928972	27929038
AC103974.1	chr11	255	-1631	77	18824367	18824438
KRT18P48	chrX	387	256	77	152871021	152871097
KCNMA1	chr10	418	-1374	76	79396946	79397012
SNORD104	chr17	402	65	76	62223473	62223544
ATRN	chr20	247	-934	76	3450720	3450786
RP11-554F20.1	chr9	748	-377	76	102581759	102581830
MED19	chr11	304	-317	74	57479341	57479412
MOGS	chr2	308	-1713	74	74690739	74690910
BCL6	chr3	559	1940	74	187465422	187465488
SFRP5	chr10	674	-575	73	99531084	99531185
GMIP	chr19	538	-404	73	19754037	19754108
CDH26	chr20	280	386	73	58533824	58533890
MAML3	chr4	699	870	73	141076175	141076241
AC005027.3	chr7	361	-259	73	41744641	41744707
RCOR3	chr1	645	1303	72	211432989	211433055
AMIGO2	chr12	333	1113	72	47474814	47474880
ZDHHC7	chr16	379	-13	72	85045095	85045161
RP11-216P16.4	chr12	502	-7	71	121517605	121517671
RNASE11	chr14	601	400	71	21078295	21078414
SLC35D3	chr6	337	1571	71	137244938	137245009
GYG1P1	chr8	460	-199	71	74827013	74827079
ARNTL	chr11	720	1065	70	13299140	13299388
AC026202.5	chr3	383	-1982	70	5296429	5296500
RP11-380I10.3	chr8	426	563	70	28096477	28096543
RP11-40H20.5	chr1	780	310	69	27503519	27503585
DNAL1	chr14	262	464	69	74112009	74112075
DTNA	chr18	448	-120	69	32073101	32073168
AC092155.4	chr2	596	879	69	62890635	62890701
AMER1	chrX	290	-953	69	63424638	63424704
CTD-2132N18.3	chr17	449	-781	68	40306120	40306186
AC013733.5	chr2	523	7	68	182559141	182559212
C11orf57	chr11	268	-112	66	111944663	111944734
RBM7	chr11	563	736	66	114271455	114271521
DIS3L	chr15	285	-990	66	66584532	66584598
C17orf104	chr17	383	1	66	42733712	42733815
RP11-434E6.2	chr16	688	-43	65	54404535	54404601
AC069257.8	chr3	274	-508	65	195976857	195976953
ENOX1	chr13	300	-846	64	44360163	44360234
AC093690.1	chr2	559	1627	64	28534920	28534986
AC097713.5	chr2	760	96	64	235238190	235238256
AC084368.1	chr7	516	-1374	64	95934765	95934831
C4BPA	chr1	387	-84	63	207277488	207277559
AC079412.1	chr16	268	-1752	63	54581523	54581589
FOXN1	chr17	596	1851	63	26835084	26835141
CTD-3105H18.14	chr19	268	-1999	63	12510056	12510122
SNRNP70	chr19	426	6	63	49588647	49588718
DKC1	chrX	274	-829	63	153990197	153990208
AP000654.5	chr11	751	-864	62	86531873	86531939
ACTBP9	chr18	785	991	62	60110219	60110285
DOCK10	chr2	576	-155	62	225906973	225907041
KIF1B	chr1	262	-672	61	10270158	10270224
LURAP1	chr1	316	1314	61	46670287	46670353
LINGO4	chr1	397	-932	61	151777665	151777731
PLEKHA5	chr12	575	352	61	19282967	19283033
RP11-983P16.4	chr12	480	-1546	61	53446641	53446712
CTB-187L3.1	chr19	348	-1546	61	15626068	15626134
APC	chr5	422	377	61	112043539	112043605
AP003354.1	chr8	247	-284	61	103972831	103972897
PKHD1L1	chr8	364	170	61	110374843	110374909
EEF1A1P25	chr3	410	1426	60	138545297	138545365
MAN1A1	chr6	512	1322	60	119672215	119672281
ACBD4	chr17	337	405	59	43210338	43210407
MMD	chr17	255	-407	59	53498913	53498979
TMEM127	chr2	354	-221	59	96931476	96931547
ZIC1	chr3	669	1014	59	147112176	147112271
CAMK2N1	chr1	323	643	58	20813323	20813389
MIR4418	chr1	375	-1252	58	22591447	22591513
GS1-279B7.1	chr1	663	-1979	58	185302157	185302228
KAT6B	chr10	576	-799	58	76584508	76584574
ASCL2	chr11	361	-1650	58	2290487	2290578
PPP1R14D	chr15	274	-1301	58	41119573	41119639
CCDC66	chr3	449	88	58	56591240	56591314
CPA4	chr7	312	1338	58	129934277	129934348
AL021920.1	chr1	438	532	57	17008249	17008315
EXOC6B	chr2	262	-1422	57	73051715	73051781
CLK2	chr1	340	1196	56	155249445	155249511
HES1	chr3	354	-1662	56	193852270	193852275
TTC40	chr10	411	-374	54	134755918	134755989
AC007563.4	chr2	351	-390	54	217650447	217650507
RP1-261G23.7	chr6	448	1156	54	43739476	43739542
RN7SL643P	chr6	274	-707	54	87144828	87144899
INSL6	chr9	343	-359	54	5185276	5185342
PTCH1	chr9	491	-571	54	98278735	98278801
TMEM35	chrX	413	1631	53	100335313	100335367
GRIK3	chr1	521	1296	52	37500993	37501059
FAM89B	chr11	697	-1707	52	65338078	65338149
PAFAH1B1	chr17	255	526	52	2496995	2497066
APC2	chr19	345	639	51	1446906	1446972
BHLHE23	chr20	348	2	51	61638356	61638422
HSD17B10	chrX	312	28	51	53461313	53461384
FOXG1	chr14	587	-482	50	29234545	29234592
CDYL2	chr16	540	-104	50	80838089	80838155
AC073063.1	chr7	268	-190	50	99040327	99040398
FLRT1	chr11	509	-1557	49	63869068	63869139
MNT	chr17	554	-1396	49	2302983	2303049
DENND6A	chr3	262	21	49	57678836	57678839
RP1-281H8.3	chr6	366	-1021	49	149812371	149812437
RP11-887P2.3	chr12	274	-1250	48	94034079	94034145
PYGO1	chr15	625	-991	48	55880119	55880190
KIAA1328	chr18	300	1702	48	34410738	34410804
AC008746.3	chr19	490	1170	47	54947015	54947081
HIC2	chr22	337	1348	47	21773008	21773074
EPHB1	chr3	422	1262	47	134317872	134317938
NPM3	chr10	451	-132	46	103543004	103543073
AP001266.1	chr11	255	1613	46	65548896	65548962
MIR128-1	chr2	262	-1752	46	136421182	136421249
MGAT4B	chr5	373	-1217	46	179232700	179232771
BTAF1	chr10	262	429	45	93683922	93683988
CHD3	chr17	404	957	45	7789048	7789114
AC112211.3	chr3	736	265	45	33118928	33118994
KANK4	chr1	364	-318	44	62784734	62784800
ADCK1	chr14	247	846	44	78267239	78267305
CDK19	chr6	247	1274	44	111138402	111138468
MNT	chr17	732	-352	43	2304027	2304093
BARHL2	chr1	717	-1636	42	91181134	91181183
FGF10	chr5	698	470	41	44390245	44390311
DENND4C	chr9	304	492	41	19230895	19230955
MAD2L2	chr1	520	-154	39	11751518	11751589
RP11-404E16.1	chr1	731	-1019	39	151584787	151584853
RGS7	chr1	519	-5	39	241520492	241520558
ACTBP2	chr5	308	-278	39	77080394	77080460
FBXO28	chr1	255	-809	38	224300947	224301013
BMPR1A	chr10	395	274	38	88516648	88516714
DAGLA	chr11	632	15	38	61447887	61447953
RNU1-28P	chr14	615	-160	38	35025400	35025471
ACYP1	chr14	383	-283	38	75535868	75535939
GOLGA7	chr8	274	-1232	38	41346650	41346716
MAF1	chr8	295	-178	38	145159189	145159260
RP11-14C10.1	chr15	595	306	37	102103012	102103078
PLAG1	chr8	526	-475	37	57123392	57123425
RP5-1055C14.6	chrX	670	-8	37	102906991	102907062
ZC3H7B	chr22	312	290	36	41697783	41697849
LINC01004	chr7	573	-100	35	104653375	104653407
TMEM134	chr11	547	-155	34	67236555	67236621
ARID2	chr12	308	-863	34	46122552	46122618
FOS	chr14	463	-1704	34	75743740	75743806
RNA5-8SP2	chr16	690	159	34	33965552	33965618
KIT	chr4	240	1945	34	55525997	55526063
CTD-2024I7.1	chr5	611	-651	34	140967818	140967884
RP11-348J12.2	chr10	247	34	33	94820179	94820255
VPS37C	chr11	343	-356	33	60928700	60928766
TNIK	chr3	285	-1155	33	171177020	171177065
STK33	chr11	274	596	32	8616399	8616465
CCNB2	chr15	308	-93	32	59397142	59397227
POU3F2	chr6	366	-344	32	99282203	99282269
GRIP2	chr3	450	-1642	31	14581913	14581979
PCGF3	chr4	262	369	30	699873	699939
CTB-161M19.4	chr5	549	734	30	118407286	118407352
SLAMF6P1	chr1	247	981	29	162416287	162416353
MIR219-2	chr9	775	30	29	131155784	131155855
CTC-297N7.5	chr17	516	1109	28	10634170	10634236
DNM2	chr19	528	10	28	10828730	10828801
AC009695.1	chr8	308	-1602	28	21349926	21349948
KCNQ1	chr11	477	804	26	2466685	2466751
AXIN1	chr16	320	62	25	402643	402827
CTIF	chr18	323	1581	25	46066965	46067031
FLRT3	chr20	561	-941	25	14317286	14317357
RAP2CP1	chr14	470	840	24	103746365	103746436
CTC-367J11.1	chr5	381	1224	24	149866722	149866788
RP1-261G23.7	chr6	463	855	24	43739175	43739241
PRDM1	chr6	603	-1191	24	106532969	106533040
AC015923.1	chr17	370	-1937	23	61489701	61489772
GFPT1	chr2	361	-221	21	69614128	69614194
AC078828.1	chr3	359	-956	21	99084744	99084810
CTNNBIP1	chr1	545	-93	18	9970268	9970334
RP11-227G15.6	chr17	327	-508	18	30761504	30761575
SPATS2L	chr2	432	785	18	201171356	201171422
PLCB4	chr20	356	532	18	9049909	9049975
TFAP2B	chr6	390	-328	18	50786075	50786141
TXLNA	chr1	615	1850	17	32647102	32647173
CACNG4	chr17	503	-13	17	64960980	64961046
PVT1	chr8	379	1162	17	128807908	128807974
RP4-712E4.1	chr1	487	71	16	119544053	119544119
C1orf132	chr1	323	-1467	16	208040993	208041064
RP1-315G1.3	chrX	774	1971	16	123097129	123097195
BANF2	chr20	442	-1657	15	17672649	17672672
ATXN7L3	chr17	621	196	14	42277642	42277713
USP42	chr7	522	68	14	6144550	6144616
CHCHD2P4	chr6	262	-1892	13	134713113	134713179
SESN2	chr1	375	692	12	28586700	28586761
EEF1E1	chr6	247	1000	12	8103779	8103843
MPC1	chr6	255	78	12	166796529	166796600
MIR3202-1	chrX	255	-154	12	153246374	153246415
ACAP3	chr1	285	-882	11	1244072	1244143
PCBP2P1	chr21	387	214	11	40544213	40544279
RP4-771M4.2	chr1	928	-926	9	63369890	63369961
RPS3AP12	chr1	763	-225	9	119669661	119669717
CLMN	chr14	280	-1689	9	95784522	95784586
UFL1	chr6	493	351	9	96969789	96969855
PTPN12	chr7	696	251	9	77166810	77166876
RCOR3	chr1	481	1927	8	211433613	211433679
SMKR1	chr7	333	355	8	129142642	129142708
B4GALT2	chr1	312	704	7	44445284	44445355
CTD-2369P2.8	chr19	604	858	6	10400545	10400562
AC079807.2	chr2	600	-34	5	48132750	48132816
ULK1	chr12	247	1630	4	132380793	132380859
ING3	chr7	662	430	4	120591197	120591269

## Sheet: set_k_nonconserved_promoter
Target gene symbol	chromosome	consScore	distance2TSS	Peak enrichment score	Peak start	Peak end
RP4-794H19.1	chr1	0	990	649	59363333	59363397
AKR1B15	chr7	0	1210	595	134235095	134235101
AP003774.5	chr11	0	-549	552	64187289	64187340
RP11-110I1.13	chr11	0	-279	551	118938112	118938149
AGTPBP1	chr9	0	613	536	88357536	88357579
IGSF6	chr16	0	1236	499	21665212	21665222
DSG4	chr18	0	1224	474	28957942	28957986
UBE2E2-AS1	chr3	0	-1528	467	23242536	23242546
CTC-325J23.3	chr5	0	-765	463	79917561	79917595
CGREF1	chr2	0	-1476	461	27340496	27340542
RP11-80H5.7	chr10	0	-1865	435	91455817	91455824
APPL1	chr3	0	-935	422	57260772	57260889
RP11-561C5.5	chr15	0	-785	420	85872775	85872786
RP11-232L2.2	chr5	0	-499	416	72445902	72445938
RP11-179H18.4	chr10	0	124	415	121380676	121380733
CNTNAP4	chr16	0	-1987	389	76309156	76309222
AC006449.1	chr17	0	-185	368	36884260	36884272
FAM98A	chr2	0	-984	368	33823465	33823466
AC006116.17	chr19	0	-1874	363	56824178	56824219
AC004528.1	chr19	0	-899	345	998690	998715
RN7SL577P	chr15	0	-1491	344	49333327	49333372
RP11-139G7.1	chr8	0	-1110	333	51770977	51770983
CTC-338M12.1	chr5	0	186	330	180633301	180633312
HINT3	chr6	0	-633	329	126277267	126277321
INTS3	chr1	0	-475	324	153700063	153700073
POLRMTP1	chr17	0	1984	317	60219951	60220017
C3orf83	chr3	0	-1053	314	12601486	12601525
EDNRA	chr4	0	1718	302	148403754	148403820
AC009238.6	chr2	0	237	300	96080175	96080388
ODC1	chr2	0	-1046	294	10587549	10587620
GAPDHP49	chr2	0	1543	284	223371079	223371132
RNA5SP192	chr5	0	-1051	284	132183211	132183225
AC004593.3	chr7	0	1	278	29248585	29248589
MRPS36P2	chr4	0	640	277	187822301	187822367
RP11-239E10.2	chr1	0	-331	273	223316989	223317131
RP11-135A1.3	chr3	0	-1395	268	193807922	193807988
Z95704.1	chr4	0	1927	268	66860	67028
AC007036.6	chr7	0	215	265	30218835	30218856
CYP4A22-AS1	chr1	0	708	263	47645582	47645720
MRPS16P2	chr20	0	-1347	262	57686904	57686960
PI4K2B	chr4	0	1393	261	25163642	25163671
RASL11B	chr4	0	996	260	53729420	53729486
CANT1	chr17	0	-1837	259	77004079	77004145
LTB4R	chr14	0	823	256	24781441	24781517
CCDC70	chr13	0	9	255	52436093	52436159
IGFN1	chr1	0	-1174	253	201158746	201158812
AMOTL2	chr3	0	1482	253	134095775	134095831
AC099344.1	chr2	0	-1493	251	11602419	11602449
RP11-702H23.3	chr11	0	261	249	74193547	74193566
AL441988.1	chr20	0	469	249	29637528	29637735
TTLL12	chr22	0	-586	249	43582533	43582574
AC108676.1	chr3	0	1692	249	194223891	194223957
MIR4477B	chr9	0	1662	246	68416810	68417131
P4HTM	chr3	0	1234	245	49028547	49028559
RP11-174O3.3	chr3	0	681	245	120069012	120069065
RP11-161H23.10	chr12	0	186	243	49783452	49783518
PIFO	chr1	0	438	241	111889316	111889381
AC002480.3	chr7	0	644	237	22603596	22603605
AC006159.5	chr7	0	-969	237	116191050	116191059
CTC-459I6.1	chr5	0	1799	236	80258470	80258580
OR7E24	chr19	0	412	235	9361985	9362051
RP11-799O21.2	chr10	0	-243	234	6962074	6962308
RP3-425P12.1	chr6	0	-355	234	25056912	25056980
AL021977.1	chr22	0	-1981	229	38615079	38615199
AC021613.1	chr8	0	1196	228	21014817	21014859
SHCBP1	chr16	0	-1494	227	46654020	46654068
NDFIP1	chr5	0	1365	227	141489433	141489438
DPPA2P3	chr3	0	-1370	226	193710371	193710438
TGFBI	chr5	0	1562	225	135366119	135366173
ATPAF1	chr1	0	98	224	47139579	47139695
AC068483.1	chr2	0	-847	224	129828431	129828471
CTD-2061E19.1	chr5	0	-1760	223	90648498	90648573
RP11-685A21.1	chr18	0	1617	222	56750728	56750818
IL3	chr5	0	984	222	131397173	131397239
FMOD	chr1	0	-875	221	203319710	203319775
ANKRD49	chr11	0	867	221	94227653	94227672
DIXDC1	chr11	0	1946	221	111799812	111799816
MS4A14	chr11	0	1777	220	60147747	60147814
PCNA	chr20	0	-1350	220	5105907	5105937
RP11-126L15.4	chr7	0	-647	220	100449590	100449593
RP11-973F15.2	chr8	0	-495	219	123715163	123715171
RP11-36N20.1	chr1	0	-1239	218	246270667	246270711
DISC1FP1	chr11	0	1717	216	89986080	89986155
CLEC2B	chr12	0	1967	216	10024661	10024743
KIAA0355	chr19	0	864	216	34746304	34746309
RP11-57H12.2	chr1	0	255	215	95585925	95585991
GSTP1	chr11	0	-1865	213	67349168	67349234
RP11-505K9.1	chr16	0	1114	211	84151767	84151773
CASC2	chr10	0	1395	210	119807150	119807221
CUL5	chr11	0	-1098	209	107878348	107878375
HSP90AB1	chr6	0	-1552	209	44213262	44213282
HIST2H2BD	chr1	0	510	208	149815067	149815170
LINC00608	chr2	0	852	208	219841138	219841209
RP13-379L11.1	chr20	0	-934	207	56646156	56646228
CTC-1337H24.1	chr11	0	866	206	67228167	67228243
AC098820.2	chr2	0	1065	206	217278451	217278517
RP11-317P15.4	chr1	0	952	205	182585308	182585374
AC010976.2	chr2	0	-295	205	128220890	128220956
RHOG	chr11	0	-933	204	3861245	3861316
LINC00871	chr14	0	340	204	46410453	46410519
AC105402.4	chr2	0	-1448	204	149644875	149644931
ATP5F1P4	chr2	0	-1264	204	154014163	154014214
DKFZP434H0512	chr9	0	-1862	204	98532710	98532776
LARP1	chr5	0	-1221	203	154091208	154091274
B3GALNT2	chr1	0	-1415	200	235666333	235666400
RP11-443J23.1	chr4	0	-1203	200	166470996	166471022
RP11-396C23.2	chr1	0	702	199	226271987	226272097
AL590710.1	chr9	0	-1006	199	136627386	136627452
C1orf204	chr1	0	1998	197	159827100	159827171
NFKBIA	chr14	0	-992	197	35872928	35872999
AJ009632.3	chr21	0	-1244	197	16867164	16867235
AC114877.1	chr3	0	400	197	26795943	26795992
MCTP2	chr15	0	1759	196	94776493	94776559
AC007557.4	chr2	0	1497	196	217721317	217721388
ENOPH1	chr4	0	1734	196	83353414	83353485
HTATSF1P2	chr6	0	-891	196	3023081	3023150
MCMDC2	chr8	0	1079	196	67784028	67784099
RP5-1057J7.6	chr1	0	-514	194	23612698	23612764
AL161731.1	chr9	0	-476	194	129480065	129480207
PPIAP13	chr10	0	-271	193	76849184	76849240
MTND5P9	chr4	0	-882	192	156375035	156375111
ADCK5	chr8	0	196	192	145596953	145597019
AC010127.3	chr2	0	-1273	191	166812601	166812672
TRIM38	chr6	0	73	190	25963070	25963136
AC010983.1	chr2	0	778	189	195891839	195891905
CHPF2	chr7	0	1907	189	150931467	150931498
CTB-147C22.8	chr19	0	1104	188	51454500	51454591
MIR146A	chr5	0	-1512	188	159893730	159893796
FGD3	chr9	0	1190	188	95710886	95710960
AC069547.1	chr10	0	339	187	52094609	52094666
KRT79	chr12	0	1598	187	53229642	53229713
LA16c-306E5.3	chr16	0	-251	187	3507789	3507851
MIR4457	chr5	0	-615	187	1308844	1308910
RP11-6N17.2	chr17	0	-332	186	45959397	45959468
RP11-32F11.2	chr9	0	541	186	3182097	3182163

## Sheet: set_k_conserved_distal
Target gene symbol	chromosome	consScore	distance2TSS	Peak enrichment score	Peak start	Peak end
PDCD7	chr15	247	-4402	662	65421761	65421784
AUTS2	chr7	316	335737	662	69399622	69399663
RP11-312A15.1	chr4	262	83619	636	158819775	158819788
TECTA	chr11	573	24127	618	120995979	120996040
PPIAP6	chr14	499	-29204	618	68859703	68859715
FBXW7	chr4	247	-108098	615	153349122	153349188
GTSF1	chr12	268	-5019	599	54862237	54862497
ME1	chr6	262	31549	583	84172316	84172376
AC092291.2	chr16	255	29623	581	14594406	14594525
NAV2	chr11	526	741642	564	20113880	20113946
AC011308.1	chr2	247	211961	542	157564593	157564639
BCL6	chr3	285	36736	522	187500242	187500261
AC022173.2	chr7	390	-40266	496	137597823	137597833
LINC00452	chr13	345	16374	490	114602830	114603198
CTD-2243E23.1	chr14	247	23906	475	79565015	79565018
C6orf223	chr6	285	-98516	472	43869790	43869813
KTN1	chr14	262	10749	471	56036515	56036564
ROBO2	chr3	290	1568811	455	77524645	77524670
AC012123.1	chr18	255	9118	454	30358863	30358890
RP11-1035H13.2	chr16	630	39319	452	18853721	18853728
AC069213.4	chr3	333	57217	452	195127581	195127640
RAB4A	chr1	247	14964	450	229421774	229421798
DIO2	chr14	290	-177846	448	80676233	80676275
FAM134C	chr17	320	-23489	433	40739122	40739183
GAPDHP39	chr3	534	-121558	433	138375085	138375148
GPR156	chr3	255	-90849	426	119913087	119913097
LINC01004	chr7	285	-25128	424	104628358	104628368
AL035697.1	chr6	470	729336	417	162765414	162765455
RP11-690J15.1	chr12	442	4259	411	98690461	98690503
AC074391.1	chr2	569	494439	395	66158265	66158304
AC002558.1	chr17	255	17887	393	45213754	45213756
LINC00709	chr10	860	-36574	388	9281218	9281227
SLC7A11	chr4	619	-34116	388	139129354	139129420
DUPD1	chr10	356	10328	387	76828580	76828621
AC005513.1	chr19	340	117983	383	13604792	13604829
DUSP22	chr6	544	64201	382	355831	355832
RP1-159G19.1	chr6	247	-70764	377	80446166	80446191
LINC00517	chr14	573	-32245	372	38339304	38339361
DSE	chr6	511	150802	366	116726126	116726151
CTD-3236F5.1	chr11	247	15363	361	17175159	17175191
PLD1	chr3	280	31929	356	171560652	171560686
GANC	chr15	464	-29194	351	42536232	42536243
DROSHA	chr5	268	-102526	351	31429747	31429808
CTB-95D12.1	chr5	387	-74577	346	154796306	154796332
DLGAP5	chr14	247	-11794	342	55646593	55646611
RP4-635E8.1	chr1	274	11124	339	41575413	41575456
RP11-118H17.1	chr10	343	-73101	335	127189819	127189859
2016-03-06	chr5	595	57645	335	10411446	10411474
KCNMA1	chr10	434	-653331	331	78745006	78745039
PRPF38AP2	chr10	285	-118289	330	17501061	17501083
RP11-390N6.1	chr12	351	-7182	327	79432234	79432250
AC090627.1	chr17	255	19735	323	46391424	46391465
MAP3K13	chr3	268	5741	323	185006468	185006472
RNU6-996P	chr9	592	-46586	319	110378940	110378942
MESTP3	chr4	804	67282	315	28893085	28893145
PBDC1	chrX	392	-142316	315	75250420	75250491
RP11-114G22.1	chr12	735	65938	314	22918672	22918791
ATP5S	chr14	539	83384	314	50862396	50862460
IKBIP	chr12	262	-15433	313	99023453	99023463
AC021078.1	chr5	285	-34080	313	148949885	148949916
DBX2	chr12	717	-16574	310	45428267	45428350
AC067742.1	chr10	255	-63442	308	63623329	63623341
RP11-25C19.3	chr10	575	57394	305	114494964	114494980
AC103863.1	chr8	576	93468	304	117242433	117242499
MADD	chr11	290	50286	302	47340981	47341015
CRY1	chr12	320	17481	301	107505055	107505121
AC092576.1	chr2	501	76398	301	236311388	236311413
CTD-2363C16.1	chr5	285	-185908	299	158224007	158224205
CTD-2003C8.2	chr11	480	-13342	297	10907508	10907546
AC074286.1	chr2	255	-125509	297	178131875	178131946
RP11-299L17.1	chr14	408	-23636	296	81776066	81776072
AC012513.6	chr2	508	37576	296	217161859	217161930
FAM185A	chr7	295	41629	295	102431014	102431080
GOSR2	chr17	308	28934	294	45029384	45029451
AL356806.3	chr14	290	-168065	291	34718742	34718745
AC000003.1	chr17	255	-6889	291	9967285	9967351
RBM48P1	chr4	300	396263	286	127880913	127880942
PURG	chr8	247	-16035	286	30875190	30875203
FBXL13	chr7	262	-261289	285	102453980	102454014
AC092614.2	chr2	255	-63930	283	192046940	192046997
RP11-209K10.2	chr15	505	58054	282	53155169	53155217
FKBP1AP2	chr15	486	-66076	282	73369771	73369795
PRR5L	chr11	280	96982	280	36414787	36414853
METTL13	chr1	274	-4534	278	171746218	171746290
AC007364.1	chr2	308	-213795	273	150501885	150501936
ANKRD30BL	chr2	640	-3182	272	133012243	133012478
RP11-79P5.3	chr5	544	5652	271	72683860	72683867
IL13RA1	chrX	240	10428	270	117871928	117871999
RP4-799D16.1	chr1	361	-29292	267	25410286	25410352
RP11-21B21.4	chr16	280	-8387	267	88589039	88589110
ANKRD17	chr4	625	-36107	265	74088408	74088409
RP4-752I6.1	chr1	667	24826	264	27808507	27808564
LSP1	chr13	268	9511	264	25601051	25601054
KRT18P29	chr2	476	23707	264	182850896	182850929
AC013437.7	chr2	677	47372	263	143906263	143906329
DMXL2	chr15	634	-157214	260	51757813	51757820
BRIP1	chr17	262	-18827	260	59922054	59922057
ADH6	chr4	247	-56333	260	100084326	100084397
OTOG	chr11	351	39093	258	17607980	17608046
ATP6V1G3	chr1	691	-95026	257	198415044	198415055
AP000462.1	chr11	373	70544	257	115338016	115338021
IL17RD	chr3	333	-28818	256	57175483	57175549
FOXP1	chr3	255	-165309	253	71467798	71467864
GJA3	chr13	280	10651	252	20745806	20745872
CTB-47B8.4	chr5	359	-67190	252	157438560	157438605
PIPOX	chr17	343	48845	251	27326374	27326379
B3GNT2	chr2	308	39151	250	62462392	62462406
NUDT12	chr5	546	110700	248	103009194	103009195
AP4M1	chr7	443	3695	248	99702847	99702888
AC018878.3	chr2	511	-49877	247	106746108	106746134
EPB41L4B	chr9	255	-143848	246	111939361	111939432
SMPX	chrX	247	-32410	246	21743811	21743932
AKR1B1P7	chr19	399	-14290	245	33838029	33838100
AC013410.1	chr2	562	-5336	245	174435700	174435766
AC006369.3	chr2	351	24570	244	37996016	37996077
AC009784.3	chr7	442	239824	244	136017464	136017530
RP3-384D21.2	chrX	268	-60679	244	123761976	123762042
AC019055.1	chr2	383	58098	243	19969541	19969607
RP11-83A16.1	chr1	274	-99091	242	246097743	246097782
AC098973.1	chr3	255	-111181	242	27764411	27764482
AP000563.2	chr21	471	-242269	241	32582477	32582543
RBM39	chr20	547	-32909	239	34297296	34297355
ANKIB1	chr7	247	48484	239	91924022	91924043
RP11-418J17.1	chr1	436	106309	238	119789295	119789361
AF127577.12	chr21	458	34489	238	16473877	16473883
KIAA1468	chr18	304	106656	237	59961114	59961180
FOXJ3	chr1	285	7886	236	42809372	42809496
KAZN	chr1	343	3220	234	14928387	14928453
MYOF	chr10	280	-98555	234	95143486	95143552
AC097711.1	chr4	290	-20555	234	80980125	80980138
RRBP1	chr20	255	-43726	233	17619200	17619228
RBFOX1	chr16	388	270848	232	6339910	6339976
KIAA0754	chr1	240	20968	231	39897086	39897152
CYP2C61P	chr10	356	-28311	230	66494585	66494651
SPECC1L	chr22	368	20613	230	24687389	24687410
BTBD9	chr6	274	24563	230	38632441	38632534
RP11-554F20.1	chr9	574	-116592	230	102465550	102465609
PCDH15	chr10	247	-251188	228	57136481	57136547
CTA-212D2.2	chr6	274	10852	228	135386990	135387057
AC107025.1	chr3	247	-192518	227	84353176	84353242
AC011284.3	chr7	414	-117121	227	3566262	3566328
FAM58BP	chr1	603	29144	226	200211741	200211859
AC068858.1	chr11	433	4487	225	44999904	44999976
PRDM16	chr1	255	298925	224	3284640	3284674
MIR2113	chr6	408	5198	224	98477572	98477638
CTC-563A5.2	chr5	715	-8136	223	179382465	179382494
RP11-115N4.1	chr7	563	86649	223	91027299	91027365
RP11-220I1.4	chr9	843	-25910	223	37179408	37179502
RP11-123O10.3	chr12	627	-136921	222	67353247	67353283
GS1-174L6.4	chr1	247	-172785	221	185973638	185973660
ATP8B4	chr15	356	-171889	221	50303103	50303147
AC005042.3	chr2	491	16164	221	159575938	159575988
POGLUT1	chr3	255	15567	221	119203319	119203385
CDRT8	chr17	280	18063	220	15027534	15027600
RP11-139K4.1	chr3	295	-117117	220	182087000	182087071
RP11-17P16.2	chr4	247	-27836	219	68475977	68476141
AC114798.1	chr4	255	31146	219	183778494	183778560
ME1	chr6	247	-6412	219	84134364	84134406
C14orf39	chr14	280	-54212	218	60928016	60928082
AC008937.2	chr5	280	-72753	218	56085212	56085264
LINC00838	chr10	330	-50456	217	34011070	34011191
PIEZO2	chr18	390	-473295	217	10675273	10675312
TFEC	chr7	588	-64875	217	115735042	115735108
CTD-2207P18.1	chr14	402	-41480	216	74977371	74977437
RNU6-1304P	chr1	454	26354	215	225955298	225955364
C6ORF165	chr6	723	18069	215	88135737	88135803
AUTS2	chr7	395	989619	215	70053478	70053570
AFF2	chrX	308	229233	215	147811339	147811405
CFL1P3	chr1	470	161121	214	64470444	64470510
CERS2	chr1	616	-33624	214	150913822	150913888
PLEKHG6	chr12	392	-18796	214	6400771	6400842
DHX8	chr17	290	28975	214	41590133	41590283
RP11-20L24.1	chr7	613	-87717	214	127410780	127410869
AC025674.1	chr8	505	15762	213	58111935	58111975
AC091801.1	chr7	442	-27704	212	3186550	3186616
NFIB	chr9	274	-115345	212	14283616	14283658
DAB1	chr1	262	-533189	211	58479184	58479250
RP11-537P22.2	chr14	274	19318	211	37587064	37587108
CTC-559E9.9	chr19	387	-6809	211	19854585	19854651
RP11-329N22.1	chr1	280	82020	210	39022855	39022921
EGFEM1P	chr3	255	92873	209	168060150	168060216
CCDC34P1	chr4	345	-213091	209	112776067	112776083
GLIPR1	chr12	247	29399	208	75903826	75903892
MYO5B	chr18	247	-367895	208	47353535	47353601
RP11-335E14.1	chr1	421	256194	207	77076092	77076158
MBD2	chr18	290	33653	207	51784776	51784847
AC009501.4	chr2	285	-10149	207	63265593	63265659
CTD-2363C16.1	chr5	333	-119069	207	158290940	158290950
RP11-61G23.1	chr5	343	-26708	206	89559147	89559213
AC019117.1	chr7	240	60309	206	17474767	17474833
PRKG1	chr10	300	-14371	205	52736541	52736607
PSMA3P	chr14	343	14336	205	60660298	60660575
MAFB	chr20	400	-138028	205	39179814	39179891
COX17P1	chr13	356	4876	204	47069838	47069909
NIPAL2	chr8	491	-11323	204	99295265	99295331
NTRK2	chr9	645	139004	204	87422423	87422517
DSCAML1	chr11	585	-63204	202	117625003	117625069
CCDC91	chr12	255	45312	202	28331443	28331546
AC010247.1	chr19	333	-26642	202	42670553	42670624
SLC6A11	chr3	268	14006	202	10871858	10871924
RP11-71G7.1	chr3	285	-258774	202	176094513	176094580
DCAF6	chr1	716	102662	201	168007650	168007716
MCTP2	chr15	678	214879	201	94989606	94989687
FOXP1	chr3	646	-521593	201	71111514	71111580
AC090505.1	chr3	312	-15145	201	194533463	194533485
AC005027.3	chr7	268	-9108	201	41735792	41735858
AL591042.1	chr1	348	-150021	200	108168824	108168890
MIR190B	chr1	385	-13209	200	154152976	154153045
PCGF5	chr10	711	51573	200	93031448	93031514
AC113342.1	chr5	285	42900	200	171550847	171550913
PCBP1	chr2	268	-6347	199	70308205	70308271
RASGEF1B	chr4	356	-396230	199	82569134	82569200
CTC-359M8.1	chr5	500	-105999	199	145650509	145650546
LRPPRC	chr2	666	-18799	198	44204312	44204378
AC007740.1	chr2	274	-56999	198	163568399	163568495
NEGR1	chr1	368	-604896	197	72143488	72143554
IL20RB	chr3	343	-13427	197	136651612	136651678
LEKR1	chr3	361	250415	197	156793650	156793721
FBXO9	chr6	255	38291	197	52955047	52955113
ATP6V1G1	chr9	681	-13816	197	117336196	117336225
EMX1	chr2	308	6457	196	73149813	73149879
FYTTD1	chr3	454	-32488	196	197431529	197431595
LRCH1	chr13	247	148622	195	47275891	47275960
AC012370.2	chr2	333	-16624	195	65591162	65591228
AC073987.1	chr2	800	-48562	195	103744123	103744189
TCF20	chr22	304	-32652	195	42706937	42707003
RNU6-962P	chr4	569	-95870	195	12957063	12957129
SEPHS2P1	chr5	449	145776	195	15106084	15106150
CDH6	chr5	686	-87372	195	31106452	31106518
GLTSCR1L	chr6	285	-10147	195	42739590	42739647
RP1-166H4.2	chr6	604	-139279	195	45405129	45405327
BEND3	chr6	431	-38960	195	107397480	107397546
PREX2	chr8	274	134345	195	68998673	68998724
CHAT	chr10	274	-54712	194	50762389	50762470
MMP20	chr11	262	-34450	194	102461580	102461646
BRE	chr2	312	72852	194	28185627	28185693
RNU6-822P	chr3	290	-37485	194	20273034	20273121
ESCO2	chr8	285	4386	194	27633819	27633885
ATF7	chr12	247	-37600	193	53982556	53982642
DLEU1	chr13	247	449420	193	51105694	51105760
CTD-2024P10.1	chr5	719	156373	193	34813694	34813762
AL590710.1	chr9	366	183418	193	136811802	136811885
RP11-354K1.1	chr1	290	-4571	192	211808433	211808499
GAMTP2	chr13	462	-377241	192	34771529	34771595
AC010095.5	chr2	274	-129881	191	109165143	109165209
MIR4265	chr2	461	65858	191	109823885	109823919
ERBB2IP	chr5	664	117720	191	65339990	65340056
GRIP1	chr12	390	58087	190	67256020	67256086
CTD-2343P13.1	chr15	300	-66705	190	92220459	92220501
KBTBD12	chr3	274	-68897	190	127565145	127565211
AC079467.1	chr5	268	-123384	190	66637019	66637085
KRT8P4	chr8	290	3924	190	90431191	90431257
MATN2	chr8	444	43512	190	98924547	98924613
OLFML2B	chr1	377	-19768	189	161973816	161973937
CACNA1E	chr1	343	65336	189	181447541	181447607
IGFBP7-AS1	chr4	337	156113	189	58132008	58132074
ARHGEF6	chrX	577	-22223	189	135841991	135842057
C15orf41	chr15	377	87684	188	36959463	36959530
CHMP3	chr2	585	-215168	188	86733075	86733080
AC092667.2	chr2	247	-402636	188	100318700	100318791
RP11-19J5.1	chr15	308	14837	187	70111187	70111258
AC105030.1	chr17	247	6501	187	47133370	47133436
ANKRD12	chr18	247	151968	187	9288161	9288227
KMO	chr1	466	28545	186	241723946	241724012
RP11-301N24.3	chr10	262	-17668	186	22632398	22632469
CTD-2013N24.2	chr3	295	-62215	186	69000844	69000910
AC002366.3	chrX	247	147345	186	11501353	11501380
EFNB1	chrX	586	3350	186	68052157	68052223
NET1	chr10	255	33065	185	5487546	5487612
ACTBP7	chr15	247	-96168	185	44186181	44186247
AC016716.2	chr2	304	-119054	185	80138590	80138656
AP004289.1	chr8	735	173283	185	100533732	100533803
CCNE1	chr19	486	77766	184	30380548	30380594
OXCT1	chr5	262	-65599	184	41804989	41805055
MED27	chr9	255	-108863	184	134846403	134846461
EIF2B2	chr14	452	-24833	183	75444746	75444817
AC004540.5	chr7	513	70436	183	26508616	26508682
AL359314.1	chr9	274	37138	183	79318107	79318173
CTA-21C21.1	chr1	316	8107	182	88786910	88786976
AL450244.1	chr1	532	72910	182	199657285	199657351
RP11-487I5.4	chr10	268	34597	182	76919566	76919578
AC027288.2	chr12	247	-10369	182	79845946	79845976
CDKL4	chr2	648	-53462	182	39403234	39403300
SMC1B	chr22	255	-17614	182	45791853	45791919
AC106827.1	chr3	280	22571	182	66017366	66017527
TRPC7	chr5	274	-128231	182	135604450	135604549
AC006480.1	chr7	247	238513	182	67060147	67060213
RP11-152P17.2	chr8	594	14556	182	107087275	107087341
CTD-2537O9.1	chr11	359	-42788	181	84389048	84389114
DGKZP1	chr13	255	47440	181	44589967	44590033
KDR	chr4	573	-35513	181	55956210	55956276
PLAC1	chrX	304	-90241	181	133808078	133808144
CNR2	chr1	631	-10153	180	24275385	24275408
RP11-737G21.1	chr18	268	24227	180	23557577	23557742
DOK5	chr20	295	-224355	180	52867748	52867814
RP11-197K3.1	chr3	506	162116	180	114334554	114334559
RP11-302F12.10	chr4	652	51489	180	25823356	25823398
KDM1B	chr6	262	5983	180	18161510	18161576
MAN1A1	chr6	308	-106015	180	119564910	119564913
AC024940.1	chr12	426	6068	179	31483285	31483351
FAM227B	chr15	268	-251471	179	49661624	49661690
LHFPL3	chr7	247	455706	179	104424777	104424843
ATXN7L1	chr7	285	-235201	179	105281816	105281882
CPT2	chr1	308	-53703	178	53608363	53608434
IPO8P1	chr1	268	256661	178	211292255	211292321
ADK	chr10	312	440655	178	76351582	76351648
AP002387.1	chr11	295	-35473	178	71098963	71099029
FAM186B	chr12	290	-14745	178	49984638	49984716
MEIS1	chr2	308	132219	178	66792778	66792829
AC007563.4	chr2	354	-56118	178	217594717	217594782
MRPS18AP1	chr3	255	9914	178	48308309	48308375
CADM2	chr3	395	615326	178	85623452	85623465
AC099759.1	chr7	274	13933	178	22433523	22433589
RIPK2	chr8	274	6062	178	90776002	90776073
PLAC1	chrX	247	-136536	178	133761783	133761849
PLXNA2	chr1	383	-191840	177	208225792	208225858
CTD-2515A14.1	chr16	606	-22175	177	24808852	24808918
AC007422.1	chr2	240	-106607	177	67682559	67682625
IQSEC1	chr3	247	-6991	177	13107593	13107659
E2F3	chr6	274	52144	177	20454497	20454588
TTLL11	chr9	506	-230120	177	124625753	124625777
KLHDC10	chr7	599	56875	176	129767190	129767261
RP11-24D15.1	chr15	461	-7343	175	74158320	74158409
CTD-2008N3.1	chr5	662	282580	175	4418342	4418408
CTD-2127O16.2	chr5	255	-3560	175	31062646	31062712
AC008937.2	chr5	268	36069	175	56194025	56194096
MIR585	chr5	563	281467	175	168972130	168972201
GNA14	chr9	262	-151670	175	80111520	80111586
RPS6KA3	chrX	439	-31936	175	20253547	20253627
MIR30E	chr1	333	-19611	174	41200383	41200449
PROX1	chr1	274	-40488	174	214116003	214116069
RP11-95P13.1	chr1	388	112693	174	219728644	219728710
NAV2	chr11	399	351214	174	19723452	19723518
MAML2	chr11	285	-104368	174	95971943	95972009
TDP1	chr14	490	16325	174	90437575	90437641
CBX1	chr17	320	-26300	174	46152564	46152603
AC009965.1	chr2	512	-13720	174	204916676	204916743
ERBB4	chr2	364	-43368	174	213360164	213360230
PDLIM5	chr4	268	102001	174	95475005	95475071
AC104843.4	chr7	247	-115909	174	152172101	152172134
RERE	chr1	247	-398040	173	8479629	8479695
FGD6	chr12	255	-3007	173	95608216	95608287
RALGAPA1	chr14	830	-235136	173	36043341	36043407
ABHD2	chr15	650	103614	173	89734288	89734320
CTD-2576D5.4	chr16	469	100328	173	17328656	17328722
MTHFD1L	chr6	345	235979	173	151422631	151422697
RP11-170N11.1	chr1	348	57375	172	83509233	83509299
RP11-2P2.1	chr1	530	141808	172	208570496	208570562
SORCS3	chr10	474	5132	172	106405958	106406024
RP11-179A10.1	chr11	300	34940	172	11174286	11174396
AC024475.1	chr11	300	-62470	172	46072266	46072332
AC010884.1	chr2	348	27382	172	105682324	105682349
HAT1	chr2	247	-18580	172	172760345	172760411
AC133106.2	chr2	268	-44941	172	189914815	189914881
AC009310.1	chr2	395	28394	172	220942354	220942420
CTNND2	chr5	295	-37110	172	11867012	11867078
KLHL15	chrX	590	-2585	172	24042683	24042754
EDA	chrX	496	409631	172	69245509	69245575
DOCK11	chrX	268	48662	172	117678518	117678528
MMAB	chr12	545	19223	171	110030848	110030956
AC108057.1	chr2	255	-66921	171	157804820	157804876
MACROD2	chr20	646	1496743	171	15472725	15472791
FGF12	chr3	473	-190212	171	192295308	192295374
RP1-80N2.2	chr6	529	37718	171	6748920	6748986
KCND2	chr7	290	385817	171	120299505	120299573
CEP85	chr1	255	36956	170	26597612	26597683
CD46P1	chr1	285	13196	170	207831759	207831791
AC108456.1	chr11	285	21624	170	31478699	31478770
FAM227B	chr15	240	-368049	170	49545046	49545112
RP11-289K10.1	chr5	489	-36375	170	52672857	52673061
RP11-20L24.1	chr7	280	-76211	170	127422237	127422423
AC011899.10	chr7	280	-148894	170	157671136	157671207
LURAP1L	chr9	370	42022	170	12817009	12817075
DNM3	chr1	285	140466	169	171951054	171951121
LINC00839	chr10	262	35684	169	43006629	43006722
AC007131.2	chr2	414	587929	169	60548427	60548493
RP11-755B10.3	chr3	255	4482	169	57683390	57683438
RN7SL221P	chr6	274	-24097	169	5894947	5895013
C8orf37	chr8	255	91752	169	96373148	96373214
RP1-159A19.4	chr1	535	-11959	168	27840324	27840390
RNA5SP43	chr1	559	43225	168	37773574	37773651
KCNT2	chr1	262	-5996	168	196572326	196572392
SMTN	chr22	280	14254	168	31474342	31474349
AC104438.1	chr3	274	-54962	168	65518125	65518305
RP11-307P5.1	chr6	538	-252355	168	147729455	147729514
AC004744.3	chr7	400	-55352	168	18883671	18883737
KIAA1958	chr9	337	130907	168	115380022	115380046
RP11-434J24.2	chrX	320	-148207	168	146734283	146734349
RERE	chr1	247	-51494	167	8826182	8826235
ADAR	chr1	255	-40438	167	154560002	154560073
DCAF6	chr1	558	109402	167	168014390	168014456
OPN3	chr1	247	-20780	167	241819865	241819931
C11orf54	chr11	316	6191	167	93480913	93480984
RP11-283I3.4	chr12	268	-22399	167	344033	344099
LL22NC03-104C7.1	chr22	469	44031	167	33023284	33023350
LNP1	chr3	285	31109	167	100151116	100151177
CPNE4	chr3	448	-380155	167	131624066	131624132
CTD-2266L18.1	chr5	486	158869	167	90485993	90485993
FGD2	chr6	402	13166	167	36986555	36986621
RP11-298J23.9	chr6	274	26902	167	41786025	41786076
RND1	chr12	462	18623	166	49278271	49278337
POMP	chr13	255	12882	166	29246090	29246156
MIR4307	chr14	610	-63758	166	27314055	27314126
IQSEC1	chr3	247	95119	166	13209703	13209769
MAP3K7	chr6	530	480030	166	91776790	91776798
C6orf211	chr6	631	2347	166	151775756	151775782
ARID3C	chr9	327	-6314	166	34621741	34621840
COG4	chr16	274	-3733	165	70553732	70553739
AC016734.1	chr2	458	24224	165	63770838	63770904
AC079150.2	chr2	312	7527	165	154072171	154072237
AC073052.1	chr2	247	-95474	165	225269317	225269370
MECOM	chr3	359	-149955	165	169231418	169231484
Metazoa_SRP	chr9	432	-46699	165	73147645	73147711
ZNF618	chr9	614	25200	165	116663729	116663795
PHBP3	chr1	320	-57734	164	59407522	59407706
RP11-648O15.1	chr11	489	123817	164	86931369	86931520
RP11-338H14.1	chr11	247	20382	164	95235919	95235985
CNPY2	chr12	461	7031	164	56717126	56717176
FBXW8	chr12	304	11398	164	117360126	117360192
RNA5SP384	chr14	375	-105013	164	49914305	49914371
AC069394.1	chr2	304	19611	164	138879032	138879098
PTPRG	chr3	361	277355	164	61824565	61824631
CPA4	chr7	300	11880	164	129944821	129944887
AC021218.2	chr7	589	101716	164	155857009	155857075
MID1	chrX	399	-9586	164	10842154	10842220
FGD1	chrX	316	31537	164	54554100	54554172
RP4-590F24.1	chr1	255	45299	163	114590112	114590200
KIF5B	chr10	659	-23665	163	32321661	32321728
EGR2	chr10	323	-76782	163	64602845	64602911
RNU4ATAC16P	chr12	255	-43313	163	846968	847004
RNU6-977P	chr12	262	101440	163	83517076	83517142
ATG3	chr3	507	-20190	163	112260688	112260718
RNU7-47P	chr3	247	-10862	163	142509154	142509220
RP11-4B14.3	chr3	506	29918	163	181283554	181283620
FNIP2	chr4	247	23737	163	159713994	159714060
RP3-377O6.2	chrX	653	25912	163	98937874	98937940
FAM122B	chrX	444	-4050	163	133927179	133927245
EXOC6	chr10	337	-8020	162	94582882	94582948
GTF2F2	chr13	312	102923	162	45797540	45797606
AC005152.3	chr17	646	-92209	162	69937991	69938057
AC007092.1	chr2	487	603620	162	59258437	59258671
AC023469.1	chr2	411	-285949	162	151619306	151619372
CLIC6	chr21	504	39307	162	36080957	36081034
MECOM	chr3	356	-272934	162	169108437	169108507
PLEKHG4B	chr5	452	23292	162	163619	163711
CTD-2353F22.1	chr5	581	-62802	162	36662449	36662542
CTD-2308B18.1	chr5	447	2904	162	123799111	123799182
AL136303.1	chr6	359	5463	162	20427977	20428048
HMGB1P13	chr6	570	96089	162	133286054	133286120
AL035697.1	chr6	399	303171	162	162339236	162339302
AF178030.2	chr8	262	-67383	162	116454413	116454479
RP11-15B24.1	chr9	255	-8884	162	85011186	85011252
DCAF8L1	chrX	295	-16567	162	27982966	27983032
RP4-752I6.1	chr1	330	-27286	161	27756390	27756456
RP11-475E11.2	chr1	290	-8317	161	109301854	109301925
NSL1	chr1	479	-52216	161	212912875	212912941
AC067742.1	chr10	381	99806	161	63786550	63786616
NIN	chr14	262	13152	161	51310958	51311024
AC008731.1	chr16	295	72815	161	25005107	25005173
AC009951.2	chr2	555	-83845	161	145124357	145124423
IKZF2	chr2	631	-47659	161	213969459	213969525
IHH	chr2	290	3850	161	219929004	219929075
AC024149.1	chr3	616	193902	161	53825772	53825838
C4orf45	chr4	612	-31217	161	159928662	159928728
CTD-2280E9.1	chr5	308	-45526	161	121673704	121673770
AC005588.2	chr7	366	-369269	161	153296609	153296675
CASZ1	chr1	669	-4978	160	10851696	10851762
FRRS1	chr1	247	-43905	160	100188249	100188315
KAT6B	chr10	379	195793	160	76781098	76781169
NUAK1	chr12	612	-33616	160	106500165	106500226
RP11-103B5.2	chr12	333	29626	160	117566885	117566939
RPS19P3	chr14	704	34270	160	35072572	35072638
BARD1	chr2	247	-17822	160	215656573	215656639
LIMCH1	chr4	452	103293	160	41464904	41464930
RP11-150O12.1	chr8	729	-6163	160	37405505	37405571
CAP1	chr1	247	-38450	159	40467415	40467496
CPT2	chr1	247	-15416	159	53646652	53646718
RP11-491H19.1	chr10	312	-31583	159	63549388	63549454
ARNTL2	chr12	280	100131	159	27585885	27585951
MED13L	chr12	247	-151012	159	116564098	116564164
ATP8B4	chr15	240	-260825	159	50214156	50214222
MAFB	chr20	262	-155917	159	39161957	39161970
RP11-197K3.1	chr3	762	132620	159	114305027	114305093
HSPA4	chr5	557	34915	159	132422451	132422687
PCDHGA1	chr5	446	158193	159	140868412	140868478
AC008691.1	chr5	262	-37987	159	159150062	159150101
HCRTR2	chr6	454	35502	159	55074519	55074585
HDAC9	chr7	530	-48659	159	18077878	18077949
RP11-65D17.1	chr8	262	2019	159	127339735	127339784
NHS	chrX	351	284624	159	17678134	17678200
AC012047.1	chr10	851	-12983	158	77874053	77874119
MAP3K9	chr14	576	-8870	158	71267378	71267385
FOXB1	chr15	300	61562	158	60357928	60358039
PPM1E	chr17	274	32521	158	56865718	56865784
AC006369.3	chr2	554	29858	158	38001288	38001381
AC093901.1	chr2	538	361153	158	119305082	119305148
AC007358.1	chr2	545	78331	158	202896357	202896423
BACH1	chr21	262	54992	158	30621351	30621417
LINC00692	chr3	388	28113	158	25943271	25943337
RP11-710C12.1	chr4	584	-379754	158	96090496	96090556
AC004535.2	chr7	316	70696	158	10812966	10813032
MIR548AO	chr8	308	-15302	158	41113327	41113393
AL159997.1	chr9	262	-101000	158	134989229	134989295
AL390778.1	chr9	280	44656	158	138195895	138195967
GPR101	chrX	543	203175	158	136316975	136317041
ILDR2	chr1	400	-52421	157	166892265	166892331
INPP5F	chr10	368	40317	157	121525893	121525959
CTD-2371O3.2	chr11	741	-3653	157	9451345	9451416
AC132216.1	chr11	247	-17132	157	33885024	33885090
RP11-50B3.2	chr11	285	-55805	157	125974722	125974887
MLF2	chr12	581	3480	157	6880029	6880213
RNU6-871P	chr12	262	2365	157	59846885	59846951
RP11-141M1.1	chr13	300	-48362	157	33861009	33861095
COL7A1	chr3	430	-14684	157	48617983	48618049
KBTBD8	chr3	255	-86167	157	66962527	66962593
AC112219.1	chr3	274	-10180	157	72301366	72301432
AL031905.1	chr6	472	30740	157	38357728	38357763
RNA5SP293	chr9	568	-50632	157	110630592	110630663
PALMD	chr1	437	-9585	156	100101910	100101919
C1orf21	chr1	387	106538	156	184462697	184462763
CASP7	chr10	475	57279	156	115496188	115496254
ARFGAP2	chr11	370	-46279	156	47152362	47152433
HMGA2	chr12	509	111996	156	66329874	66329941
RP11-341G23.3	chr12	429	26151	156	104089302	104089368
CAMKMT	chr2	255	3426	156	44592480	44592551
DYSF	chr2	538	360694	156	72041513	72041579
ENTHD1	chr22	348	-18800	156	40271035	40271101
CHCHD6	chr3	268	156702	156	126579732	126579798
EIF2B5	chr3	429	394358	156	184247151	184247217
RPL7P23p	chr5	438	-15165	156	76863000	76863066
GMDS-AS1	chr6	397	203051	156	2449001	2449065
AC006000.5	chr7	379	-73696	156	13330945	13331011
RP11-25K19.1	chr8	426	-41226	156	59990319	59990428
COL27A1	chr9	404	83088	156	117000895	117000961
SMS	chrX	268	12950	156	21971580	21971703
MCU	chr10	280	89117	155	74540973	74541039
ATP6V1D	chr14	295	-77751	155	67749198	67749264
RNU6-1258P	chr14	247	175615	155	94079445	94079497
RP11-107C10.1	chr16	413	32151	155	86972196	86972262
AC009234.1	chr2	308	94303	155	50910821	50910892
MGAT5	chr2	354	-236214	155	134641307	134641373
AL158175.1	chr20	274	35044	155	22748950	22749016
RAB22A	chr20	560	66657	155	56951376	56951442
HES1	chr3	308	-3204	155	193850713	193850747
UBE2QL1	chr5	327	9618	155	6458321	6458387
FBXO9	chr6	285	12115	155	52928871	52928937
AUTS2	chr7	359	779884	155	69843756	69843822
C8orf44	chr8	268	11917	155	67591734	67591800
CTD-2501M5.1	chr8	330	19513	155	132340272	132340338
AKR1B1P8	chrX	247	-38061	155	115136642	115136708
KLHL13	chrX	247	-145058	155	117106212	117106278
PGAM1P11	chr1	330	96709	154	10215405	10215471
HUG1	chr10	548	-27586	154	102854917	102854983
CSAD	chr12	643	6161	154	53581261	53581332
AC007242.1	chr2	720	19196	154	202725015	202725081
CTNNBL1	chr20	274	169424	154	36491799	36491865
KCNAB1	chr3	262	461215	154	156216691	156216720
CSMD1	chr8	422	-1179195	154	3673266	3673332
OXR1	chr8	268	421233	154	107703673	107703739
RP11-403N16.5	chr9	493	-73662	154	82392091	82392157
INVS	chr9	268	103213	154	102964718	102964784
PBX3	chr9	829	109507	154	128619104	128619158
MIR4673	chr9	684	-16842	154	139397203	139397269
HEATR1	chr1	603	-4925	153	236762846	236762912
RP6-65G23.1	chr14	312	11524	153	71176906	71176972
RPEP5	chr2	255	47569	153	162835512	162835578
RP11-465L10.10	chr20	600	25383	153	44676062	44676128
SYNGAP1	chr6	268	31032	153	33418844	33418915
RP1-104O17.1	chr6	876	-240553	153	97909571	97909637
C6orf3	chr6	247	41498	153	111962541	111962612
AC003084.2	chr7	475	-99276	153	117544790	117544856
RP11-531A24.5	chr8	247	10239	153	73974617	73974688
ASTN2	chr9	499	6083	153	120183398	120183464
PSMB7	chr9	320	-45178	153	127132507	127132583
NFIA	chr1	580	479035	152	61809937	61809995
GS1-174L6.4	chr1	268	-444865	152	185701559	185701580
AL359546.1	chr10	514	56160	152	31411103	31411169
MIR4694	chr11	255	18399	152	19799982	19800074
MED28P6	chr15	742	-95837	152	88591526	88591592
DND1P1	chr17	285	-11134	152	43652070	43652136
CTD-2033D24.2	chr17	300	147064	152	53785975	53786030
AC008067.2	chr2	368	-129965	152	80715904	80715970
SAMSN1	chr21	628	-88114	152	15867576	15867642
FDPSP6	chr21	312	10932	152	21771543	21771614
AC083908.1	chr3	290	52562	152	130959771	130959837
DPPA2P3	chr3	343	11223	152	193722962	193723032
RBPJ	chr4	262	44935	152	26209979	26210045
MVB12B	chr9	509	114686	152	129203781	129203847
ATRX	chrX	255	-15716	152	77025953	77026019
SYTL4	chrX	247	-21790	152	99965287	99965353
AL137127.1	chr1	632	45360	151	19455472	19455538
RPF1	chr1	262	6617	151	84951514	84951605
MAGI3	chr1	366	9120	151	113942458	113942524
EBAG9P1	chr10	280	-14993	151	101442680	101442746
FTH1P7	chr13	375	-462263	151	22808417	22808483
HMGN2P5	chr15	478	70184	151	30093063	30093140
MEF2A	chr15	485	90314	151	100107651	100107717
PHF12	chr17	747	-40477	151	27238277	27238348
RP11-3K24.1	chr17	274	43312	151	58366287	58366353
ENSAP1	chr20	295	555050	151	16155481	16155547
MT2P1	chr4	274	23985	151	69265993	69266059
CTD-2636A23.2	chr5	308	26259	151	43313926	43313998
C5orf47	chr5	295	50829	151	173451576	173451647
RP4-753D5.3	chr6	268	-4701	151	50861204	50861271
AC104592.1	chr8	340	77240	151	145288099	145288165
GRIN3A	chr9	394	-10739	151	104490090	104490156
AL354981.1	chr9	255	10793	151	119872005	119872154
CDA	chr1	323	15893	150	20931301	20931367
RP11-466L17.1	chr1	255	120287	150	56166964	56167030
MLLT10	chr10	600	196758	150	22019805	22019899
AREL1	chr14	572	-96006	150	75083777	75083848
AC083949.1	chr2	422	-34253	150	42363155	42363221
FIGN	chr2	583	-283241	150	164309248	164309314
AL035457.1	chr20	356	183923	150	49977921	49978009
AP000432.2	chr21	240	-39363	150	18993304	18993375
CADPS	chr3	399	-438547	150	62422477	62422537
LINC00578	chr3	354	72330	150	177232006	177232072
AC093875.1	chr4	687	-152951	150	137475432	137475498
AC008949.1	chr5	665	4350	150	32383890	32383956
AC005370.1	chr5	451	39168	150	142068782	142068848
GS1-166A23.1	chr7	247	-30924	150	16479852	16479918
NCALD	chr8	274	-174860	150	102962240	102962310
MIR181A2	chr9	746	-31890	150	127422798	127422864
RP11-335E6.2	chr1	469	-39034	149	63565852	63565923
RP11-465K1.2	chr1	356	-33657	149	95287290	95287361
C14orf37	chr14	304	-16850	149	58747974	58748040
ASIC2	chr17	247	-1032700	149	31469266	31469300
AC096669.2	chr2	268	145734	149	108304801	108304878
EN1	chr2	255	24356	149	119629577	119629643
AC007319.1	chr2	247	133267	149	188001181	188001247
SMOX	chr20	262	34341	149	4135935	4136001
AF015262.2	chr21	388	-340713	149	36168189	36168255
BIN2P1	chr4	255	70203	149	83266365	83266490
CTD-2275D10.2	chr5	268	-19950	149	75786282	75786348
RP3-435K13.1	chr6	536	92451	149	85768761	85768827
RPL7AP38	chr7	546	-4269	149	26957427	26957493
POU6F2	chr7	443	396647	149	39414212	39414278
MIR4472-1	chr8	429	-50287	149	143207382	143207444
DNAJC1	chr10	312	-5177	148	22287488	22287555
RP11-137L10.6	chr10	262	19853	148	75275103	75275169
KCNQ1	chr11	434	107525	148	2573406	2573472
EIF4G2	chr11	777	-9396	148	10821228	10821294
KCNC1	chr11	316	14778	148	17771130	17771145
AMIGO2	chr12	247	34839	148	47508572	47508574
MIR3665	chr13	395	-5196	148	78267022	78267088
DIS3L	chr15	240	39434	148	66624954	66625025
KCTD15	chr19	430	72093	148	34358886	34358977
AC007092.1	chr2	705	447917	148	59102818	59102884
FRG1B	chr20	337	13982	148	29625761	29625918
AF015262.2	chr21	385	120213	148	36629115	36629181
BRK1	chr3	327	10015	148	10167258	10167324
HGD	chr3	394	-50133	148	120351246	120351325
EDNRA	chr4	290	43917	148	148445953	148446019
LRBA	chr4	611	-253901	148	151682957	151683000
CTC-470E21.1	chr5	320	39453	148	111738783	111738849
AC027320.1	chr5	274	-8229	148	118584868	118584939
AL031905.1	chr6	255	25518	148	38352490	38352556
RP3-418C23.2	chr6	715	23693	148	97754837	97754908
AC074183.4	chr7	645	-62535	148	84506993	84507059
TFEC	chr7	337	-55839	148	115744078	115744144
AC024084.1	chr7	274	-17950	148	135692526	135692592
RP11-1102P16.1	chr8	692	-163220	148	72341007	72341073
LYPLAL1	chr1	466	-251436	147	219095715	219095786
RIC8B	chr12	274	83351	147	107251691	107251757
USP3	chr15	262	29563	147	63826323	63826389
FKBP1AP2	chr15	280	-109485	147	73326341	73326407
NEO1	chr15	247	117062	147	73461080	73461146
RNA5SP430	chr16	327	183538	147	76078560	76078626
HS6ST1	chr2	337	-17081	147	129059037	129059103
AC006994.1	chr2	620	9981	147	210962898	210962964
AC092421.1	chr3	316	53931	147	22766100	22766166
AIMP1	chr4	285	-249294	147	106987374	106987440
RP11-371F15.3	chr4	408	-138809	147	139794958	139795024
HSP90AA4P	chr4	268	117837	147	190511923	190511989
CWC27	chr5	593	210684	147	64275408	64275474
RP11-1252I4.2	chr5	300	33802	147	177400392	177400459
C6ORF165	chr6	280	56008	147	88173676	88173742
AC004520.1	chr7	343	35108	147	26135066	26135068
NDUFAF6	chr8	323	86609	147	95994571	95994637
RPS6KA3	chrX	262	-8554	147	20276936	20277002
GNL3L	chrX	274	29068	147	54585679	54585745
EIF4G3	chr1	640	-327412	146	21175932	21175998
AC067742.1	chr10	247	116436	146	63803191	63803235
BTRC	chr10	285	91037	146	103204824	103204890
RP11-439I14.1	chr16	320	-68209	146	64702449	64702515
AC093732.1	chr2	240	-41567	146	47226063	47226129
AC074391.1	chr2	304	603085	146	66266897	66266963
AC073465.1	chr2	870	27826	146	174324333	174324399
AC008171.1	chr2	373	-682090	146	205436104	205436170
CTB-78O21.1	chr5	531	-62576	146	145046303	145046369
QKI	chr6	385	129805	146	163964808	163964866
ST7	chr7	587	82136	146	116675395	116675461
RABGAP1	chr9	320	76241	146	125779328	125779379
SMS	chrX	316	56299	146	22014957	22015023
EDA	chrX	247	412641	146	69248519	69248585
DACH2	chrX	300	-2645	146	85400784	85400850
GABRA3	chrX	316	-38373	146	151581424	151581490
ATP1A4	chr1	304	27827	145	160149154	160149220
CTD-3096P4.1	chr11	476	-35879	145	16008824	16008890
ALG9	chr11	486	-33337	145	111708947	111708990
RP11-123O10.3	chr12	348	-80849	145	67409290	67409385
RP11-81H3.1	chr12	268	38971	145	74725036	74725114
AC002978.1	chr12	432	-34876	145	111476885	111476908
AC027281.1	chr16	280	15767	145	70922950	70923017
BRIP1	chr17	280	-26834	145	59914015	59914081
CTD-2006K23.1	chr17	247	3395	145	72599348	72599401
FAM178B	chr2	330	-132745	145	97551397	97551463
AC017080.1	chr2	268	-39909	145	149312785	149312851
ABCA12	chr2	381	-83860	145	215919258	215919324
AGAP1	chr2	368	462210	145	236864910	236864976
PHACTR3	chr20	390	137448	145	58289979	58290045
ATP6V1E1	chr22	354	-5098	145	18106433	18106540
CTD-2013N24.2	chr3	603	28902	145	69091961	69092027
KBTBD12	chr3	304	-10836	145	127623206	127623272
PAK2	chr3	247	34733	145	196501428	196501494
AL031905.1	chr6	565	11546	145	38338518	38338584
RP11-284P20.3	chr9	654	4618	145	14030555	14030621
NFIB	chr9	247	-163493	145	14235456	14235522
RP11-45J1.1	chrX	744	-14143	145	119392804	119392875
ARID1A	chr1	285	5261	144	27027752	27027818
AL592294.1	chr1	247	-27049	144	45670903	45670958
RP11-275O4.4	chr1	312	9444	144	227679363	227679434
PLD5	chr1	462	6662	144	242694627	242694693
CHKA	chr11	280	-4214	144	67884664	67884730
C11orf73	chr11	247	28316	144	86041536	86041603
RP11-832N8.1	chr11	268	-43901	144	107735212	107735278
NAA16	chr13	568	56252	144	41941560	41941626
C14orf1	chr14	655	45893	144	76173392	76173458
AC092291.2	chr16	247	29724	144	14594535	14594598
AL121655.1	chr2	330	-32331	144	32281084	32281175
AC007131.2	chr2	255	561443	144	60521941	60522007
PTPN4	chr2	247	170258	144	120687432	120687498
METTL5	chr2	308	-2030	144	170679378	170679444
LINC00261	chr20	644	-88507	144	22470740	22470806
AC117401.1	chr3	433	-8258	144	123772638	123772709
RBPJ	chr4	247	226988	144	26392032	26392098
AC110813.1	chr4	255	-3861	144	151557124	151557190
ETV7	chr6	442	-2841	144	36353290	36353356
ESR1	chr6	471	78618	144	152056389	152056499
AC004520.1	chr7	385	-95287	144	26004639	26004705
RP11-281H11.1	chr8	620	46558	144	5574124	5574190
G0S2	chr1	280	8181	143	209856911	209856982
MIR606	chr10	446	-74671	143	77237512	77237578
RFX4	chr12	308	47687	143	107024339	107024405
EEF1DP3	chr13	255	54933	143	32475878	32475945
AKAP6	chr14	337	604774	143	33403237	33403269
KIAA0391	chr14	442	126134	143	35717153	35717219
U95743.1	chr16	280	-37147	143	13836457	13836484
CTD-2006O16.2	chr18	354	-216461	143	22665596	22665662
DOK1	chr2	330	-8404	143	74767703	74767795
AC008166.1	chr2	379	16168	143	155018852	155018925
AC017048.1	chr2	356	-45975	143	177326422	177326488
TPX2	chr20	285	58336	143	30385377	30385443
LINC00883	chr3	451	43912	143	107003418	107003484
NKX6-1	chr4	553	-96563	143	85323005	85323076
COQ10BP2	chr5	423	84160	143	82660590	82660656
CTD-2301A4.3	chr5	255	-121654	143	176570080	176570146
DCAF13P1	chr7	463	45076	143	105810848	105810939
RP11-359B20.5	chr8	366	4254	143	33384893	33384959
AC023632.1	chr8	560	-9384	143	95549352	95549423
RP11-96B2.1	chr8	390	39842	143	123541870	123541922
C10orf53	chr10	290	-49549	142	50838115	50838181
RP11-40H19.1	chr11	668	-78913	142	40027121	40027187
RP11-702F3.3	chr11	262	21742	142	46215217	46215264
AP000925.2	chr11	247	5983	142	111549076	111549147
RNY3P9	chr13	290	6771	142	40807700	40807771
RP11-320A16.1	chr15	421	26614	142	89560057	89560123
CTD-2130O13.1	chr18	484	-31277	142	44780784	44780855
CTIF	chr18	508	-17127	142	46048257	46048324
AC009505.2	chr2	312	-230634	142	106242966	106243032
MIR646	chr20	405	-38642	142	58844857	58844923
CGGBP1	chr3	729	-8253	142	88190749	88190815
C9	chr5	687	-36591	142	39388346	39388412
C7orf55	chr7	377	78398	142	139102568	139102634
PIN4	chrX	316	77797	142	71478967	71479034
LONRF3	chrX	280	27416	142	118135973	118136022
RAB42	chr1	280	11416	141	28930095	28930161
AC114491.1	chr1	295	-120025	141	107871119	107871185
RP11-2P2.1	chr1	379	166250	141	208594938	208595004
CTBP2	chr10	274	-5902	141	126843802	126843873
AP000593.7	chr11	262	47384	141	72060532	72060603
KRT77	chr12	300	-9072	141	53088142	53088208
PGF	chr14	255	-15669	141	75406785	75406851
ESRRB	chr14	330	88971	141	76865895	76865961
NR2F2-AS1	chr15	402	-258587	141	96611970	96612036
HS3ST6	chr16	268	-21592	141	1946825	1946874
AC037445.1	chr17	308	-91044	141	61325339	61325402
BRE	chr2	333	106699	141	28219474	28219540
BOLA3-AS1	chr2	285	3023	141	74378127	74378191
FAT1P1	chr20	728	96241	141	10965944	10966010
MROH8	chr20	255	22615	141	35830573	35830639
ASTE1	chr3	663	-71507	141	130674957	130675015
SLCO2A1	chr3	502	-21737	141	133749258	133749324
KRT18P63	chr4	247	-58673	141	17854606	17854643
RP11-259O2.3	chr5	868	144782	141	2112957	2113023
ARAP3	chr5	361	37246	141	141099001	141099067
NMBR	chr6	308	-13615	141	142396288	142396354
AC006373.1	chr7	255	137185	141	10137803	10137869
AC004988.1	chr7	443	-221892	141	40364602	40364668
AUTS2	chr7	255	1123427	141	70187286	70187378
LHFPL3	chr7	524	558175	141	104527246	104527312
ERP44	chr9	471	-35609	141	102825680	102825746
RNA5SP52	chr1	620	286800	140	88205823	88205889
XPR1	chr1	290	103073	140	180704180	180704246
RP11-2P2.1	chr1	635	225363	140	208654051	208654117
SIPA1L2	chr1	247	-13074	140	232684197	232684263
MRPS21P6	chr10	387	232167	140	127087406	127087420
ERBB3	chr12	485	12971	140	56486579	56486645
NTN4	chr12	394	-51372	140	96133525	96133591
CHFR	chr12	508	-78753	140	133454103	133454171
ESRRB	chr14	556	128742	140	76905666	76905732
MEIS2	chr15	570	-158740	140	37234730	37234799
RP11-173M1.5	chr17	343	52249	140	25731826	25731892
RP11-686D22.2	chr17	255	5755	140	33676970	33677041
MAPK4	chr18	255	154762	140	48241177	48241243
AC007319.1	chr2	546	475561	140	188343475	188343541
AC093415.2	chr3	247	-98791	140	37804447	37804513
RP11-274H2.5	chr3	268	-14419	140	145765014	145765080
RP11-528A4.2	chr3	290	-26768	140	193535012	193535079
MIR3660	chr5	312	78509	140	89391044	89391049
AC008834.1	chr5	290	39527	140	97536391	97536457
ANKRD6	chr6	649	164968	140	90307824	90307890
AC005008.2	chr7	418	-17058	140	80787734	80787799
RP11-127H5.1	chr8	722	404705	140	106007633	106007699
NSMCE2	chr8	255	241315	140	126345203	126345269
LAMP2	chrX	345	-17164	140	119586023	119586089
FAF1	chr1	670	-308561	139	51117341	51117408
AC114491.1	chr1	707	-344674	139	107646470	107646536
PAPPA2	chr1	491	89946	139	176522220	176522286
RNU6-1211P	chr1	262	-99921	139	232735983	232736076
NUP37	chr12	247	-32912	139	102480955	102481025
CTD-2027G2.1	chr15	280	29631	139	97124166	97124319
TRPM4	chr19	247	42106	139	49703071	49703138
AC012594.1	chr2	330	20291	139	171227886	171227952
FHIT	chr3	247	62742	139	61299842	61299908
CADPS	chr3	575	-440261	139	62420762	62420825
MIR5092	chr3	280	-8761	139	124861602	124861668
CLDN11	chr3	364	224477	139	170361097	170361163
AC020900.1	chr5	268	-58562	139	95867385	95867451
PJA2	chr5	458	-57080	139	108688582	108688648
IBTK	chr6	285	-31485	139	82925977	82925995
RP11-532N4.2	chr6	678	-12832	139	123719992	123720058
ZC3H3	chr8	395	-64164	139	144559426	144559492
Metazoa_SRP	chr9	330	33799	139	73228119	73228233
CKS2	chr9	304	-76484	139	91849596	91849662
ATP6AP2	chrX	262	31576	139	40471687	40471758
EIF4G3	chr1	274	-328190	138	21175154	21175220
CLSPN	chr1	354	-2720	138	36232815	36232881
NMNAT1P2	chr1	444	-284494	138	164027715	164027781
AP002806.1	chr11	672	-75483	138	130906394	130906460
MEF2A	chr15	255	153498	138	100170835	100170901
RNU6-807P	chr15	290	-42254	138	102146228	102146294
PIEZO1	chr16	255	-38038	138	88813548	88813614
COL5A3	chr19	474	-33111	138	10088003	10088069
CPS1	chr2	255	158421	138	211500794	211500860
FBXL2	chr3	626	123180	138	33441664	33441730
AC118278.1	chr4	255	28048	138	158257	158323
RP11-184M15.2	chr4	274	85524	138	129608053	129608119
GALNT7	chr4	255	139666	138	174229537	174229603
HINT1	chr5	607	-12148	138	130495247	130495313
VKORC1L1	chr7	323	39192	138	65377413	65377479
MIR129-1	chr7	268	-45141	138	127802763	127802804
MIR548AO	chr8	274	-124206	138	41004423	41004489
AF178030.2	chr8	295	439972	138	116961766	116961837
MIR32	chr9	274	43611	138	111852156	111852222
RP11-18B16.1	chr9	247	-2754	138	116518912	116518978
ATG4A	chrX	274	214537	138	107549402	107549468
RNA5SP52	chr1	421	163899	137	88082922	88082988
RP11-118K6.2	chr10	483	-38373	137	3014314	3014387
AIFM2	chr10	255	-23008	137	71869649	71869715
AP003305.1	chr11	323	18287	137	83958857	83958923
OPCML	chr11	722	-973010	137	132429399	132429410
DYNLL1	chr12	285	5863	137	120913496	120913537
GPR56	chr16	290	31703	137	57676234	57676300
RP11-958F21.1	chr18	345	-39432	137	22528181	22528247
[truncated: 4,100 more rows]

[truncated: 9 more sheets: set_k_nonconserved_distal, 6 set_n_conserved_promoter, set_n_nonconserved_promoter, set_n_conserved_distal, set_n_nonconserved_distal, 7 CTCF motif in G1BR-CInteract, CTCF motif in G2BR-CInteract, CTCF motif in GIS-CInteract, All-GBR-CInteract]
