# Supplementary material for: Unique and overlapping GLI1 and GLI2 transcriptional targets in neoplastic chondrocytes
Source: PLoS One. 2019 Jan 29;14(1):e0211333. doi: 10.1371/journal.pone.0211333 (PMC6350985; doi:10.1371/journal.pone.0211333)
Supplement: S4 Table — (XLSX) [file pone.0211333.s008.xlsx]

## Sheet: 1 mGBR set r
Target gene symbol	chromosome	distance2TSS	Peak start position	end position
C10orf55	chr10	74561	75757081	75757111
HELLS	chr10	35636	96341074	96341293
ARHGAP32	chr11	-238168	128911016	128911087
CES2	chr16	5787	66974122	66974147
ANKFN1	chr17	118319	54306616	54306661
AL121652.1	chr2	40374	32185374	32185410
AL121652.1	chr2	40427	32185421	32185469
AC016732.2	chr2	45963	158113999	158114030
BMP7	chr20	-3275	55838373	55838448
AC022498.1	chr3	131373	188027565	188027844
RPS2P55	chrX	-463	40794562	40794747

## Sheet: set s
Target gene symbol	chromosome	distance2TSS	Peak start position	end position
DFFA	chr1	56607	10589176	10589205
DFFA	chr1	56657	10589214	10589267
CASZ1	chr1	-124164	10732173	10732914
C1orf127	chr1	4652	11046731	11046761
HDAC1	chr1	38509	32796177	32796216
HDAC1	chr1	38582	32796247	32796292
C1orf109	chr1	-15562	38142339	38142365
C1orf109	chr1	-15507	38142367	38142448
CCNB1IP1P1	chr1	-10858	45413334	45413409
CCNB1IP1P1	chr1	-10789	45413421	45413459
CCNB1IP1P1	chr1	-10744	45413468	45413502
GLIS1	chr1	-27676	54172181	54172221
INADL	chr1	375246	62583365	62583425
CFL1P3	chr1	-15781	64293534	64293617
GNG12	chr1	-1403	68297703	68297791
GNG12	chr1	-1231	68297904	68297934
MTND2P30	chr1	-91089	81455360	81455413
HSP90B3P	chr1	17059	92117579	92117676
HSP90B3P	chr1	17126	92117678	92117711
LINC01057	chr1	-64417	95221399	95221442
KCNC4	chr1	80	110754028	110754062
KCNC4	chr1	226	110754065	110754318
PSMC1P12	chr1	-281967	118876285	118876319
PSMC1P12	chr1	-281896	118876326	118876421
PSMC1P12	chr1	-281826	118876429	118876457
C1orf61	chr1	-30982	156369494	156369528
PBX1	chr1	4441	164529221	164529304
MPZL1	chr1	1042	167691456	167691487
RP1-79C4.1	chr1	-8681	170559296	170559332
MIR181A1	chr1	76505	198904718	198904856
MIR181A1	chr1	76647	198904857	198905002
MIR181A1	chr1	76796	198905066	198905091
SRGAP2	chr1	38272	206554441	206554503
SRGAP2	chr1	38328	206554506	206554550
RP11-22M7.2	chr1	-114232	216131563	216131588
RP11-135J2.3	chr1	143689	219542508	219542548
ACBD5	chr10	-1798	27529245	27529278
ACBD5	chr10	-1449	27529596	27529624
GDF10	chr10	286523	48725486	48725513
KCNMA1	chr10	-610444	78787885	78787934
KCNMA1	chr10	-610248	78788093	78788118
BLNK	chr10	1902	98033226	98033266
BLNK	chr10	1985	98033279	98033379
RP11-57H14.3	chr10	-52844	114595601	114595700
RP11-57H14.3	chr10	-52761	114595701	114595765
RP11-139K1.2	chr10	76962	114824113	114824282
RP11-282I1.1	chr10	73842	125189572	125190044
INPP5A	chr10	120330	134471510	134471799
C11orf58	chr11	687	16635347	16635385
LDLRAD3	chr11	268023	36233533	36233575
AP002381.2	chr11	202267	72853777	72853843
RNA5SP347	chr11	-305180	97223247	97223322
AP000908.1	chr11	55581	114013030	114013435
AP000908.1	chr11	55939	114013570	114013611
MPZL3	chr11	-189	118122862	118122890
AP000866.1	chr11	2332	124715356	124715394
ADAMTS8	chr11	-171	130298701	130298733
ANO2	chr12	-358545	5696830	5696876
RP11-114G22.1	chr12	360501	23213274	23213314
RP11-114G22.1	chr12	360739	23213355	23213710
RP11-444D3.1	chr12	-1985	24713526	24713552
RP11-444D3.1	chr12	-1923	24713569	24713633
RP11-444D3.1	chr12	-1820	24713683	24713725
RN7SL38P	chr12	54469	24914179	24914204
RN7SL38P	chr12	54514	24914204	24914268
RN7SL38P	chr12	54569	24914274	24914308
RN7SL38P	chr12	54608	24914312	24914349
CCDC91	chr12	-154001	28132154	28132209
CCDC91	chr12	-153944	28132213	28132264
AC012531.25	chr12	12858	54426526	54426578
ARHGAP9	chr12	-27906	57854665	57854717
ARHGAP9	chr12	-27858	57854724	57854755
RNU6-279P	chr12	-218911	59544003	59544039
AC133749.1	chr12	-2549	69347701	69347733
AC133749.1	chr12	-2442	69347787	69347862
AC136188.1	chr12	-50425	74243193	74243257
RP11-632B21.1	chr12	-32704	90983846	90983944
HSP90B1	chr12	434	104324289	104324349
C12orf73	chr12	-35092	104324382	104324407
RP11-114F10.2	chr12	-35704	106416255	106416402
RP11-114F10.2	chr12	-35578	106416405	106416504
KDM2B	chr12	-90242	121928647	121928710
KDM2B	chr12	-90034	121928864	121928908
DDX39AP1	chr13	-5366	23274955	23275004
DDX39AP1	chr13	-5320	23275006	23275044
DDX39AP1	chr13	-5251	23275075	23275114
DDX39AP1	chr13	-5187	23275146	23275171
DIAPH3	chr13	-469158	60268909	60269018
AL603632.1	chr13	-156002	106624627	106624809
AL603632.1	chr13	-155871	106624829	106624870
AL603632.1	chr13	-155792	106624888	106624968
ANKRD10	chr13	-4444	111562960	111562985
AL136302.1	chr13	47373	112610498	112610544
MMP14	chr14	331	23306051	23306143
MIR4503	chr14	-101577	37319999	37320040
MIR4503	chr14	-101518	37320064	37320092
SLC25A21	chr14	-570	37641480	37641522
FRMD6	chr14	163162	52118958	52119003
ACTN1	chr14	-478	69445666	69445692
CTD-2207P18.1	chr14	20356	75039218	75039262
CTD-2207P18.1	chr14	20405	75039269	75039309
CTD-2207P18.1	chr14	20479	75039344	75039383
FOS	chr14	-243	75745206	75745262
DPH6	chr15	-25207	35813106	35813269
DPH6	chr15	-25094	35813274	35813327
MNS1	chr15	3215	56760460	56760641
MNS1	chr15	3340	56760663	56760688
RPL4	chr15	-19740	66797118	66797143
RPL4	chr15	-19696	66797161	66797188
RP11-279F6.3	chr15	73283	69957662	69957840
MIR3713	chr15	116302	76995236	76995345
AC135048.13	chr16	357	30960023	30960105
RP11-42I10.3	chr16	29505	48913402	48913461
RP11-42I10.3	chr16	29652	48913540	48913617
NKD1	chr16	367	50582547	50582669
CDH11	chr16	-5455	65154545	65154575
RP11-53L24.1	chr16	47991	73894489	73894533
RP11-53L24.1	chr16	48039	73894545	73894573
RP11-53L24.1	chr16	48075	73894577	73894614
AC009120.10	chr16	-7522	74308712	74308870
CTD-2336H13.1	chr16	130557	77043375	77043405
CTD-2336H13.1	chr16	130615	77043436	77043461
RP11-319G9.5	chr16	75168	79103395	79103425
CRK	chr17	-7807	1358614	1358685
RP11-85B7.4	chr17	992	9187448	9187519
RP11-85B7.4	chr17	1053	9187531	9187558
AC087501.1	chr17	-19772	9335727	9335758
AC003664.1	chr17	-193407	13016652	13016689
AC003664.1	chr17	-193351	13016712	13016741
AC003664.1	chr17	-193171	13016885	13016927
COX10-AS1	chr17	-284307	13688478	13688532
COX10-AS1	chr17	-284251	13688539	13688583
CTD-2267D19.2	chr17	-26418	38472957	38472984
BCAS3	chr17	706288	59461068	59461136
BCAS3	chr17	706352	59461138	59461195
CEP112	chr17	-213107	63975075	63975115
CTD-2532D12.4	chr17	-17911	71716059	71716105
ADCYAP1	chr18	-2475	902443	902496
ADCYAP1	chr18	-2424	902499	902542
CTD-2124B20.2	chr18	-8113	6485294	6485319
CTD-2006O16.2	chr18	-125827	22755851	22756676
AQP4-AS1	chr18	2108	24237687	24237942
RN7SKP182	chr18	-307391	36288879	36288955
AC011499.1	chr19	-23022	5799901	5799927
AD000092.3	chr19	736	13005646	13005720
AC079779.7	chr2	-87387	110168	110197
AC079779.7	chr2	-87326	110216	110271
AC025750.7	chr2	-38301	42722261	42722301
AC025750.7	chr2	-38257	42722312	42722338
AC010883.5	chr2	-2806	43453891	43453921
AC010883.5	chr2	-2390	43454308	43454337
AC010883.5	chr2	-2297	43454403	43454428
AC092669.2	chr2	-86665	66467800	66467833
AC007392.3	chr2	235394	67036378	67036734
AC007392.3	chr2	235596	67036736	67036780
AC068535.2	chr2	-2762	105024680	105025114
POU3F3	chr2	-1020	105470933	105470966
POU3F3	chr2	-839	105471094	105471166
POU3F3	chr2	-778	105471174	105471208
AC009505.2	chr2	71320	106544924	106544982
AC009505.2	chr2	71414	106545033	106545062
AC009505.2	chr2	71524	106545145	106545170
AC079790.2	chr2	-219273	152735555	152735583
AC079790.2	chr2	-219167	152735655	152735695
AC011308.1	chr2	58784	157411405	157411474
AC011308.1	chr2	59049	157411632	157411777
MIR4785	chr2	238	161264597	161264665
FIGN	chr2	-243355	164349117	164349217
AC096649.3	chr2	8002	176129849	176130111
EVX2	chr2	1854	176950444	176950547
EVX2	chr2	1950	176950568	176950614
HOXD-AS2	chr2	-15688	176986110	176986167
AC017048.3	chr2	386	177503027	177503063
AC017048.3	chr2	446	177503093	177503118
AC017048.3	chr2	500	177503122	177503196
AC017048.3	chr2	742	177503203	177503599
FTCDNL1	chr2	-4405	200711471	200711511
FTCDNL1	chr2	-4339	200711545	200711570
FTCDNL1	chr2	-4286	200711578	200711642
AC007362.3	chr2	-77888	206550796	206550889
AC019051.1	chr2	268072	221609862	221609909
AC019051.1	chr2	268200	221609968	221610058
AC011233.2	chr2	-64865	221962613	221962639
AC011233.2	chr2	-64814	221962662	221962692
CCDC140	chr2	-38830	223124003	223124069
CCDC140	chr2	-38774	223124075	223124109
CCDC140	chr2	-38655	223124197	223124225
AC068138.1	chr2	250167	227300232	227300276
AGAP1	chr2	595723	236998425	236998487
RP5-988G17.1	chr20	14464	7342524	7342633
RP5-988G17.1	chr20	14560	7342641	7342708
RP5-988G17.1	chr20	14635	7342737	7342762
MACROD2	chr20	1460096	15436098	15436124
SRC	chr20	41745	36014820	36014847
RP4-813D12.3	chr20	16403	55858235	55858277
RP4-813D12.3	chr20	16532	55858371	55858399
RP4-813D12.3	chr20	16643	55858483	55858510
LINC00478	chr21	123549	17566322	17566460
AP000705.7	chr21	81115	23663357	23663389
AP000705.7	chr21	81163	23663392	23663451
HMGN1	chr21	-557	40720998	40721035
ATG7	chr3	319026	11632998	11633044
ATG7	chr3	319104	11633049	11633150
AC134025.1	chr3	296559	70597436	70597474
RNU1-62P	chr3	2657	72628461	72628537
ALCAM	chr3	-266815	104818924	104818952
ALCAM	chr3	-266752	104818955	104819047
ALCAM	chr3	-266668	104819067	104819103
ALCAM	chr3	-171501	104914239	104914266
KIAA1407	chr3	36129	113811553	113811625
RP11-657O9.1	chr3	202293	135361004	135361043
SETP14	chr3	30229	155735308	155735336
RP11-550I24.2	chr3	158461	157051454	157051492
C3orf55	chr3	88278	157349301	157349326
C3orf55	chr3	88997	157349998	157350067
EGFEM1P	chr3	428307	168395603	168395632
EGFEM1P	chr3	428362	168395636	168395709
EGFEM1P	chr3	428502	168395799	168395825
MECOM	chr3	-544552	168836793	168836916
MECOM	chr3	-544241	168837131	168837199
MECOM	chr3	-518671	168862717	168862754
MECOM	chr3	-515875	168865507	168865556
MECOM	chr3	5169	169386560	169386591
RP11-513G11.2	chr3	-3463	193990984	193991033
STX18	chr4	124220	4668275	4668312
STX18	chr4	124606	4668649	4668709
AC007126.1	chr4	95648	13879387	13879471
AC007126.1	chr4	95739	13879473	13879568
FIP1L1	chr4	325236	54569002	54569090
FIP1L1	chr4	847534	55091331	55091357
FIP1L1	chr4	847568	55091364	55091392
C4orf22	chr4	617101	81873963	81873988
C4orf22	chr4	617577	81874430	81874472
RP11-554D13.1	chr4	1881	95598263	95598292
RP11-125O18.1	chr4	-313834	128077876	128077904
RNA5SP170	chr4	11588	166986003	166986051
GALNT7	chr4	105304	174195194	174195222
FAT1	chr4	-200	187647662	187647690
AC108865.1	chr4	-130706	187647885	187647923
CTD-2350J17.1	chr5	-106413	15501030	15501058
AC074129.1	chr5	-63630	38018201	38018229
CTD-2263F21.1	chr5	5975	38474401	38474431
FST	chr5	-700	52775522	52775556
FST	chr5	-638	52775581	52775621
FST	chr5	-583	52775640	52775672
HAPLN1	chr5	-31615	82985804	82985830
HAPLN1	chr5	-31554	82985864	82985892
PAM	chr5	114241	102203910	102203942
CTB-118N6.2	chr5	41938	115952100	115952132
HMGB1P29	chr5	-411568	123145157	123145248
HMGB1P29	chr5	-411288	123145273	123145692
FSTL4	chr5	-106645	132841597	132841623
C5orf20	chr5	-8229	134774760	134774859
C5orf20	chr5	-8155	134774861	134774905
CTC-436K13.1	chr5	-281	157602102	157602144
AC093304.1	chr5	45987	167343637	167343677
HIGD1AP3	chr5	25408	174085322	174085364
HIGD1AP3	chr5	25478	174085393	174085434
OFCC1	chr6	-836315	9375513	9375539
OFCC1	chr6	-836258	9375571	9375596
OFCC1	chr6	-835867	9375936	9376013
CDKAL1	chr6	341612	20876280	20876320
CDKAL1	chr6	341686	20876332	20876416
AL136967.1	chr6	133280	41456448	41456486
AL136967.1	chr6	133328	41456496	41456534
MRPL14	chr6	860	44096015	44096094
RNU6-515P	chr6	-55384	45558396	45558518
AL158051.1	chr6	18560	69943164	69943360
RP3-435K13.1	chr6	144422	85820740	85820790
RP3-435K13.1	chr6	144492	85820796	85820875
RP3-435K13.1	chr6	144570	85820878	85820948
RP3-435K13.1	chr6	144831	85821121	85821228
BACH2	chr6	-78855	90927757	90927788
BACH2	chr6	-78767	90927815	90927906
BACH2	chr6	-78532	90928065	90928126
PRDM1	chr6	18514	106552693	106552726
DNAJA1P4	chr6	12386	114684182	114684215
DNAJA1P4	chr6	12438	114684231	114684270
RPS4XP9	chr6	225144	127229246	127229405
EEF1A1P36	chr6	-41035	132552071	132552101
MIR1202	chr6	130133	156398025	156398104
MIR1202	chr6	130188	156398106	156398132
AC073094.4	chr7	114104	1421062	1421125
RP11-1275H24.1	chr7	-2577	5465893	5466069
AC004453.8	chr7	-36753	44470670	44470706
AC004453.8	chr7	-36710	44470709	44470753
TNS3	chr7	-45161	47576981	47577010
AC006480.1	chr7	106343	66927993	66928027
RN7SL371P	chr7	-5107	68996179	68996214
AUTS2	chr7	483238	69547122	69547164
AC003984.1	chr7	16073	84177831	84177900
CDK6	chr7	-158127	92307762	92307800
CDK6	chr7	-158078	92307803	92307858
CDK6	chr7	-158032	92307864	92307889
GPR85	chr7	-799	112727019	112727050
AC068610.5	chr7	245836	115117209	115117281
TFEC	chr7	-252868	115547039	115547125
AC007790.4	chr7	336509	133754833	133754882
CSMD1	chr8	-2666	4849816	4849841
CSMD1	chr8	-2611	4849867	4849899
CTD-2544N14.3	chr8	-4368	38826121	38826204
GS1-5L10.1	chr8	33125	93021244	93021279
GS1-5L10.1	chr8	33389	93021283	93021767
AC091096.1	chr8	-95332	93552206	93552257
AC091096.1	chr8	-94963	93552568	93552632
AC091096.1	chr8	-94890	93552641	93552706
RP11-100L22.2	chr8	-159468	93730221	93730574
NIPAL2	chr8	-48530	99258076	99258107
NIPAL2	chr8	-48236	99258326	99258444
NIPAL2	chr8	-48145	99258459	99258494
EIF3H	chr8	-255018	117524134	117524159
KCNK9	chr8	17441	140732701	140732780
C8orf17	chr8	111419	141054819	141054852
C8orf17	chr8	111518	141054914	141054955
C8orf17	chr8	111561	141054963	141054991
AL442639.1	chr9	64000	26678097	26678149
AL442639.1	chr9	64179	26678257	26678348
AL442639.1	chr9	64266	26678350	26678428
GALT	chr9	15222	34653320	34653385
AL359253.1	chr9	223424	78750766	78750821
AL359253.1	chr9	223494	78750824	78750903
AL359253.1	chr9	223614	78750944	78751023
AL359253.1	chr9	223670	78751026	78751052
PSAT1	chr9	141152	81053013	81053409
PSAT1	chr9	141376	81053414	81053456
RP11-180I4.1	chr9	-46292	98368878	98368927
RNA5SP293	chr9	-56139	110625097	110625144
RNA5SP293	chr9	-56040	110625203	110625236
MIR3911	chr9	-78374	130374675	130374726
MIR4768	chrX	87508	17531495	17531529
MIR4768	chrX	87591	17531554	17531637
LINC00269	chrX	78040	68477406	68477475
MIR503	chrX	-63	133680346	133680385

## Sheet: set t
Target gene symbol	chromosome	distance2TSS	Peak start position	end position
HES5	chr1	2610	2464266	2464322
PRDM16	chr1	1769	2987489	2987514
AJAP1	chr1	320526	5035295	5035342
CAMTA1	chr1	756118	7601465	7601540
CAMTA1	chr1	756182	7601547	7601586
CAMTA1	chr1	756232	7601591	7601641
CAMTA1	chr1	756280	7601645	7601684
KIF1B	chr1	-678	10270172	10270199
PHACTR4	chr1	56	28696157	28696183
MIR3659	chr1	6273	38560896	38561457
AKIRIN1	chr1	-120	39456753	39456797
PTPRF	chr1	39387	44030232	44030259
ERI3	chr1	-116922	44703992	44704029
PLK3	chr1	837	45266703	45266766
RP1-18D14.7	chr1	6543	47697990	47698034
RP1-18D14.7	chr1	6624	47698046	47698141
RN7SL788P	chr1	-7139	52608617	52608660
RN7SL788P	chr1	-6890	52608867	52608907
AC119674.1	chr1	-2986	56840087	56840122
AC119674.1	chr1	-2946	56840127	56840161
AC119674.1	chr1	-2900	56840167	56840213
PPAP2B	chr1	-66397	57044544	57044610
AC096534.1	chr1	-73784	61475355	61475481
AC099791.1	chr1	-121706	61972976	61973018
RP4-771M4.2	chr1	-896	63369545	63370366
KRT8P21	chr1	-39112	73531336	73531390
LPHN2	chr1	498214	82269943	82270176
LPHN2	chr1	498388	82270178	82270288
CTA-21C21.1	chr1	8331	88787144	88787190
BARHL2	chr1	-7082	91175686	91175738
ARHGAP29	chr1	-27493	94713113	94713149
RP4-639F20.1	chr1	33823	95426931	95426960
NGF	chr1	-107774	115773063	115773104
DENND4B	chr1	-23342	153895817	153895844
DENND4B	chr1	-23245	153895907	153895947
RUSC1	chr1	2431	155293089	155293148
LMX1A	chr1	-121181	165204754	165204788
LMX1A	chr1	-121117	165204812	165204858
LMX1A	chr1	-120994	165204897	165205020
KIFAP3	chr1	-153518	169900765	169900897
GORAB	chr1	51329	170552573	170552625
RP1-79C4.1	chr1	-7293	170560634	170560770
DNM3	chr1	383114	172193682	172193789
IER5	chr1	-12690	181044933	181044963
SMG7-AS1	chr1	-397	183440467	183440501
GS1-174L6.4	chr1	-25564	186120856	186120885
ATP6V1G3	chr1	-169207	198340850	198340886
RP11-2P2.1	chr1	329013	208757675	208757793
ATP5G2P1	chr1	56904	209498313	209498631
RP4-667H12.4	chr1	-11854	210465047	210465303
RP4-667H12.4	chr1	-11664	210465344	210465386
RP4-667H12.4	chr1	-11476	210465540	210465566
RCOR3	chr1	1752	211433430	211433512
BATF3	chr1	137	212873434	212873495
MRPS18BP1	chr1	-18135	216356800	216357266
LYPLAL1	chr1	-251543	219095536	219095750
RP11-103C3.1	chr1	-50386	221631501	221631530
CAPN8	chr1	-140827	223712597	223712622
RNU6-1304P	chr1	29287	225958251	225958277
RNU6-1304P	chr1	29392	225958351	225958388
MIR5008	chr1	-50103	228079225	228079337
C1orf100	chr1	-191410	244324461	244324593
C1orf100	chr1	-191321	244324602	244324631
C1orf100	chr1	-191277	244324635	244324685
ITIH5	chr10	-115085	7593864	7593889
RP11-445K13.2	chr10	-66804	13390385	13390411
RP11-445K13.2	chr10	-66769	13390414	13390452
PLXDC2	chr10	136121	20241262	20241317
EIF4BP2	chr10	-73306	21244601	21244644
COMMD3	chr10	935	22605817	22605860
LRRC18	chr10	10600	50153827	50153857
AL359832.1	chr10	-971	72974545	72974628
AL359832.1	chr10	-909	72974634	72974662
AL359832.1	chr10	-809	72974726	72974771
RP11-399K21.11	chr10	-42188	77118795	77118837
C10orf11	chr10	922425	78283400	78283446
C10orf11	chr10	922475	78283449	78283497
HIF1AN	chr10	180239	102469051	102469085
HIF1AN	chr10	180271	102469087	102469113
SORCS3	chr10	265199	106666044	106666072
SORCS3	chr10	598379	106999223	106999254
RP11-57H14.2	chr10	-1495	114709848	114710430
RNU7-165P	chr10	3979	115117134	115117192
RNU7-165P	chr10	4046	115117203	115117258
ABLIM1	chr10	-202255	116242493	116242521
AL356865.2	chr10	-96560	120209031	120209061
RP11-95I16.2	chr10	-1910	122738270	122738337
AC068058.1	chr10	-4246	125666807	125666856
FANK1	chr10	3506	127588601	127588628
MKI67	chr10	151006	130075642	130075669
MKI67	chr10	151249	130075856	130075941
LMO1	chr11	-24345	8265873	8265963
LMO1	chr11	-24285	8265965	8265991
LMO1	chr11	14605	8304562	8305175
RP11-47J17.3	chr11	-77646	12767553	12767583
RP11-222N13.1	chr11	-27587	15904801	15905031
MPPED2	chr11	-194379	30413961	30414119
MPPED2	chr11	-170	30608232	30608267
AL122015.1	chr11	-62828	33313163	33313203
AL122015.1	chr11	-62767	33313229	33313259
RP11-45A12.2	chr11	82791	44841007	44841060
RP11-45A12.2	chr11	82878	44841099	44841141
PHF21A	chr11	1142	46144014	46144240
PHF21A	chr11	1281	46144249	46144283
VPS37C	chr11	-368	60928709	60928734
MACROD1	chr11	-165774	63767790	63767818
PRKRIR	chr11	-123572	75968428	75968459
PRKRIR	chr11	-123529	75968460	75968512
PRKRIR	chr11	-123442	75968550	75968597
AP002958.1	chr11	-214275	78470558	78470600
AP002958.1	chr11	-18464	78666378	78666403
AP002958.1	chr11	-18213	78666610	78666673
AP002958.1	chr11	109271	78794108	78794143
RAB30	chr11	-989	82781961	82781991
PICALM	chr11	-122132	85658768	85658816
NCAM1	chr11	-163951	112668029	112668064
NCAM1	chr11	-163911	112668068	112668104
AP000908.1	chr11	-26312	113931318	113931361
AP000908.1	chr11	57124	114014745	114014805
C2CD2L	chr11	19288	118992177	118992215
CTD-2523D13.1	chr11	18758	119599373	119599404
CTD-2523D13.1	chr11	18848	119599425	119599531
CTD-2523D13.1	chr11	18941	119599535	119599608
CTD-2523D13.1	chr11	19062	119599662	119599722
PKNOX2	chr11	61156	125095727	125095752
CDON	chr11	-3602	125929424	125929833
RN7SKP121	chr11	-277037	126999172	126999208
ETS1	chr11	-534267	127923110	127923262
ETS1	chr11	-415203	128042192	128042309
FLI1	chr11	103960	128660329	128660452
BAK1P2	chr11	74962	130492272	130492300
AP005638.1	chr11	175101	133547840	133547907
AP005638.1	chr11	175151	133547911	133547936
AP005638.1	chr11	175480	133548234	133548271
CACNA1C	chr12	203248	2283184	2283217
GNAI2P1	chr12	5013	14412845	14412874
AEBP2	chr12	183345	19740311	19740337
RP11-114G22.1	chr12	293940	23146575	23146891
RP11-114G22.1	chr12	294139	23146906	23146959
RP11-283G6.4	chr12	-61402	26427368	26427406
ITPR2	chr12	-140209	26845907	26845937
ADAMTS20	chr12	-687	43944997	43945078
DBX2	chr12	-16670	45428189	45428235
SLC38A1	chr12	-60215	46603570	46603600
LIMA1	chr12	-87668	50589648	50589674
RP11-923I11.4	chr12	23411	52240685	52240712
RP11-923I11.4	chr12	23441	52240715	52240742
RP11-923I11.4	chr12	23506	52240771	52240815
HOTAIR	chr12	4283	54373004	54373043
AC012531.25	chr12	-1860	54411784	54411884
AC012531.25	chr12	-1728	54411946	54411986
RP11-834C11.3	chr12	23039	54475054	54475101
RP11-834C11.3	chr12	23187	54475102	54475349
RP11-150C16.1	chr12	116468	59430875	59430902
HMGA2	chr12	1189	66219032	66219169
HMGA2	chr12	112135	66330025	66330067
HMGA2	chr12	112209	66330073	66330168
RNA5SP362	chr12	-1505	66458450	66458543
RNA5SP362	chr12	-1388	66458567	66458659
CCDC59	chr12	75904	82828467	82828509
DUSP6	chr12	-6415	89740576	89740690
DUSP6	chr12	-2273	89744741	89744809
RP11-1041F24.1	chr12	-34123	92039771	92039799
RP11-887P2.3	chr12	-1399	94033942	94033984
LINC00485	chr12	-190237	103027919	103027961
LINC00485	chr12	-190187	103027978	103028003
AC011313.1	chr12	81917	105803660	105803715
RP11-554D14.1	chr12	113335	108419717	108419747
RP11-554D14.1	chr12	113397	108419778	108419811
RP11-13G14.4	chr12	-24337	108862010	108862041
RP11-25E2.1	chr12	-92343	115422770	115422805
RN7SL534P	chr12	58363	130322476	130322503
LECT1	chr13	15133	53329061	53329100
SLITRK6	chr13	-749	86372849	86372900
SLITRK6	chr13	-576	86373033	86373061
AL139318.1	chr13	54759	95172359	95172448
CLYBL	chr13	93824	100352730	100352757
LINC00460	chr13	-99807	106929074	106929134
LINC00460	chr13	-99679	106929193	106929272
LINC00403	chr13	38220	112799626	112799681
LINC00403	chr13	38274	112799683	112799731
NPAS3	chr14	653141	34057260	34057301
NPAS3	chr14	653395	34057516	34057553
NPAS3	chr14	861479	34265598	34265638
NPAS3	chr14	861833	34265949	34265996
RNU7-93P	chr14	18316	36892695	36892776
RNU7-93P	chr14	18373	36892778	36892806
PHKBP2	chr14	40339	37044068	37044096
FKBP3	chr14	-933	45603546	45603632
LINC00871	chr14	560015	46970108	46970215
AL163953.2	chr14	-71422	54009294	54009351
AL138479.3	chr14	-20470	54363986	54364017
AL138479.3	chr14	-20375	54364075	54364117
AL138479.3	chr14	-20136	54364282	54364388
SIX1	chr14	-3925	61121038	61121067
PRKCH	chr14	70935	61725182	61725242
PRKCH	chr14	71074	61725291	61725412
AKAP5	chr14	36431	64968573	64968723
ZFP36L1	chr14	-5015	69256730	69259621
ZFP36L1	chr14	-4881	69258296	69258323
RP1-261D10.2	chr14	-3882	71784611	71784687
EIF2B2	chr14	-24842	75444759	75444786
DIO2	chr14	-306270	80547815	80547845
EIF3LP1	chr14	274646	82657197	82657245
EIF3LP1	chr14	274734	82657294	82657324
EIF3LP1	chr14	274792	82657327	82657407
RNU6ATAC28P	chr14	-285863	83930844	83930887
RNU6ATAC28P	chr14	-285826	83930889	83930915
RNU6ATAC28P	chr14	-285726	83930985	83931019
RNU6ATAC28P	chr14	-285675	83931028	83931078
RNU6ATAC28P	chr14	-285619	83931081	83931138
FAM35CP	chr14	-72171	88346688	88346713
FAM35CP	chr14	-72094	88346758	88346797
FAM35CP	chr14	-71838	88346990	88347076
CCDC85C	chr14	-79360	99990989	99991017
CTD-2062F14.2	chr14	5321	100952584	100952636
FMN1	chr15	-321287	33165590	33165630
FMN1	chr15	-321249	33165634	33165663
ANP32AP1	chr15	1509	35475337	35475682
ANP32AP1	chr15	64826	35538690	35538962
DPH6-AS1	chr15	281216	36119599	36119626
C15orf41	chr15	17438	36888989	36889511
MEIS2	chr15	-203742	37189690	37189835
MEIS2	chr15	-203297	37190192	37190223
MEIS2	chr15	-203225	37190228	37190331
MGA	chr15	564	41913963	41914009
AC012050.1	chr15	18240	47862984	47863032
GABPB1	chr15	-683	50646900	50646945
BNIP2	chr15	51977	60033666	60033754
BNIP2	chr15	52045	60033758	60033799
CTD-2501E16.1	chr15	-9991	60840271	60840306
CTD-2501E16.1	chr15	-9952	60840309	60840345
RORA	chr15	-141736	61379763	61379802
RORA	chr15	-141580	61379925	61379952
GAPDHP61	chr15	-29412	64792338	64792578
IQCH	chr15	168200	67715324	67715352
HNRNPA1P5	chr15	18130	67938274	67938366
HNRNPA1P5	chr15	18419	67938578	67938640
AC108861.1	chr15	-20847	71746949	71747009
AC108861.1	chr15	73224	71841036	71841065
AC108861.1	chr15	73264	71841078	71841103
AC108861.1	chr15	73386	71841197	71841228
AC108861.1	chr15	73423	71841236	71841263
AC108861.1	chr15	142240	71910050	71910083
AC108861.1	chr15	142370	71910099	71910294
AC108861.1	chr15	142512	71910316	71910361
AC108861.1	chr15	142587	71910388	71910438
AC108861.1	chr15	171481	71939247	71939368
AC108861.1	chr15	171645	71939447	71939496
MIR3713	chr15	-107509	76771454	76771504
MIR3713	chr15	-107414	76771536	76771613
MIR3713	chr15	-107308	76771663	76771698
MIR3713	chr15	-107237	76771724	76771778
MORF4L1	chr15	62517	79165288	79165405
AGBL1	chr15	478306	87163510	87163556
CTD-3049M7.1	chr15	-399272	94214724	94214830
AC087477.1	chr15	-17967	96886450	96886590
AC087477.1	chr15	-17853	96886616	96886652
IGF1R	chr15	202153	99394340	99394366
PGPEP1L	chr15	9078	99560080	99560124
LRRK1	chr15	196593	101655988	101656039
CTD-2135D7.4	chr16	-4897	14110016	14110058
RP11-42I10.3	chr16	170938	49054849	49054880
AC007339.1	chr16	22216	49735333	49735362
AC007339.1	chr16	22304	49735418	49735452
AC007339.1	chr16	22412	49735519	49735568
AC009166.5	chr16	4328	51187385	51187571
AC079412.1	chr16	-90005	54493283	54493324
AC079412.1	chr16	-89910	54493384	54493413
AC079412.1	chr16	-89846	54493438	54493486
AC079412.1	chr16	-89584	54493684	54493765
AC079412.1	chr16	-26906	54556294	54556510
AC079412.1	chr16	96527	54679745	54679925
AC079412.1	chr16	96637	54679926	54679964
AC079412.1	chr16	288554	54871848	54871877
CRNDE	chr16	691	54963770	54963815
PLA2G15	chr16	19203	68298398	68298423
RFWD3	chr16	-34245	74666495	74666573
RP11-148M9.1	chr16	23212	80097753	80097789
RP11-148M9.1	chr16	23251	80097791	80097829
RP11-148M9.1	chr16	23326	80097854	80097916
RP11-148M9.1	chr16	23384	80097917	80097969
RP11-148M9.1	chr16	23432	80097975	80098008
MBTPS1	chr16	-71531	84078935	84079025
AC092377.1	chr16	109302	85584384	85584416
RP11-805I24.1	chr16	62111	86185208	86185279
RP11-805I24.1	chr16	62245	86185297	86185457
RP11-411G7.2	chr17	-8384	510832	510884
RP1-4G17.2	chr17	-3350	7184028	7184053
DNAH2	chr17	105543	7726201	7726230
DNAH2	chr17	118649	7739302	7739340
RP11-85B7.4	chr17	-10104	9176374	9176400
RP11-85B7.4	chr17	-10061	9176403	9176457
RP11-85B7.4	chr17	-9868	9176599	9176648
RAI1	chr17	102042	17686805	17686854
PTRF	chr17	-13736	40561786	40561813
AC090627.1	chr17	-50080	46321598	46321661
AC090627.1	chr17	-50001	46321695	46321721
AC090627.1	chr17	-49828	46321840	46321922
AC090627.1	chr17	-49763	46321925	46321968
BCAS3	chr17	528123	59282899	59282976
BCAS3	chr17	574079	59328645	59329141
BCAS3	chr17	584056	59338846	59338895
BCAS3	chr17	654576	59409339	59409441
CEP95	chr17	-227	62502467	62502492
AC006080.1	chr17	-32202	63384560	63384592
PRKCA	chr17	273804	64572546	64572571
PRKCA	chr17	273841	64572581	64572610
PSMD12	chr17	-254	65362474	65362504
PSMD12	chr17	-211	65362511	65362554
FAM20A	chr17	-7968	66589547	66589578
AC003051.1	chr17	151643	67725022	67725048
AC003051.1	chr17	151725	67725098	67725136
AC003051.1	chr17	151773	67725150	67725180
AC003051.1	chr17	151831	67725182	67725264
RP11-1058G23.1	chr17	142761	68768153	68768182
RP11-1058G23.1	chr17	142915	68768222	68768421
AC005152.3	chr17	-92181	69938017	69938087
AC005152.2	chr17	-44829	70173129	70173168
AC005152.2	chr17	-44475	70173488	70173517
TMEM104	chr17	31632	72804242	72804267
RP11-1055B8.2	chr17	-16742	79319302	79319359
RP11-1055B8.2	chr17	-16637	79319394	79319477
ACTG1	chr17	-8954	79481899	79481939
AP005227.1	chr18	-73911	8153257	8153287
AP005227.1	chr18	-9661	8217471	8217574
CTD-2006O16.2	chr18	-136349	22745599	22745883
MIR4319	chr18	-45963	42504143	42504193
MIR4319	chr18	-45915	42504202	42504231
SMAD7	chr18	-6403	46470665	46470691
SMAD7	chr18	-6280	46470787	46470816
RN7SL112P	chr18	-13352	56456876	56456926
RN7SL112P	chr18	-13198	56457028	56457083
RN7SL112P	chr18	-12956	56457270	56457324
FAM69C	chr18	-2740	72122421	72122457
LINC00909	chr18	482925	72748425	72748914
PQLC1	chr18	-15193	77696446	77696496
PQLC1	chr18	-15051	77696588	77696638
AC005391.2	chr19	-2705	926086	926139
MIDN	chr19	599	1249121	1249182
AC005624.2	chr19	12695	2474849	2474908
AC010311.1	chr19	133939	7294431	7294459
CTD-2325M2.1	chr19	-2957	8070637	8070676
CTD-2369P2.10	chr19	-240	10426433	10426458
DNAJB1	chr19	141	14640706	14640740
DNAJB1	chr19	179	14640746	14640776
AC011478.1	chr19	35965	31141077	31141107
CHST8	chr19	105671	34218516	34218549
CHST8	chr19	105737	34218569	34218627
LSM14A	chr19	565	34663960	34663989
FBL	chr19	-38	40337000	40337032
DACT3	chr19	-1597	47162779	47162818
DACT3	chr19	-1468	47162908	47162947
AC073479.1	chr2	49851	6122640	6122701
AC011747.7	chr2	4064	8826044	8826070
AC106053.1	chr2	-7390	18958547	18958819
ITSN2	chr2	21771	24605321	24605388
AC092569.2	chr2	-83857	30885693	30885727
AC006369.3	chr2	29732	38001191	38001226
AC006369.3	chr2	29950	38001345	38001507
AC007246.3	chr2	171952	39835716	39835745
AC007246.3	chr2	172209	39835949	39836025
AC007246.3	chr2	172281	39836031	39836088
AC007246.3	chr2	172350	39836090	39836166
AC083949.1	chr2	-28121	42369301	42369340
RNU6-958P	chr2	54532	43689957	43690000
RNU6-958P	chr2	54645	43690032	43690150
AC009236.1	chr2	8267	45558672	45558730
AC009236.1	chr2	10272	45560687	45560726
AC093732.1	chr2	-5242	47262400	47262443
EFEMP1	chr2	-84331	56066926	56066961
AC073215.1	chr2	-142299	58147487	58147515
AC073215.1	chr2	-142187	58147589	58147638
AC073215.1	chr2	-142112	58147648	58147728
AC073215.1	chr2	-142043	58147735	58147780
AC007131.2	chr2	481337	60441559	60442178
AC009970.1	chr2	57401	60780200	60780245
AC009970.1	chr2	57612	60780250	60780616
AC092155.4	chr2	873	62890597	62890727
AC092669.2	chr2	-20689	66533677	66533907
AC008067.2	chr2	-255047	80590840	80590871
AC008067.2	chr2	-254935	80590893	80591041
FUNDC2P2	chr2	-188398	84329395	84329422
FUNDC2P2	chr2	-188366	84329426	84329454
FUNDC2P2	chr2	-188143	84329619	84329707
AC012671.3	chr2	-53576	88540493	88540577
AC012671.3	chr2	-53512	88540579	88540620
AC092667.2	chr2	4060	100725406	100725476
AC068542.1	chr2	-177823	115413280	115413324
AC068542.1	chr2	-177687	115413416	115413460
AC068542.1	chr2	-177618	115413491	115413524
AC012003.1	chr2	-267380	142487551	142487582
AC104777.2	chr2	-4198	151424476	151424598
AC104777.2	chr2	-4100	151424602	151424668
AC093375.1	chr2	-651449	156229661	156229691
BTF3L4P2	chr2	-34109	159826158	159826199
AC012594.1	chr2	20251	171227862	171227896
HOXD10	chr2	5713	176979166	176979296
HOXD10	chr2	5846	176979347	176979382
HOXD10	chr2	6104	176979609	176979635
HOXD10	chr2	6219	176979721	176979754
AC017048.3	chr2	1709	177504342	177504395
AC017048.3	chr2	1814	177504454	177504493
CWC22	chr2	359652	181231469	181231515
MIR548AE1	chr2	-110915	185132739	185132836
MIR548AE1	chr2	-110785	185132879	185132955
AC067945.4	chr2	92990	191979206	191979279
AC067945.4	chr2	93063	191979300	191979330
C2orf47	chr2	71251	200891269	200891314
AC007242.1	chr2	18986	202724741	202724935
AC008171.1	chr2	149139	206267336	206267396
AC008171.1	chr2	149236	206267436	206267490
AC008171.1	chr2	149319	206267527	206267565
AC008171.1	chr2	149386	206267601	206267626
AC008171.1	chr2	149420	206267630	206267664
AC008171.1	chr2	149469	206267684	206267709
AC008171.1	chr2	149546	206267757	206267789
AC083900.1	chr2	56661	208791286	208791315
AC083900.1	chr2	56773	208791352	208791473
AC083900.1	chr2	56869	208791479	208791537
AC083900.1	chr2	56927	208791540	208791592
AC083900.1	chr2	57053	208791634	208791750
AC083900.1	chr2	57142	208791764	208791799
AC093850.1	chr2	-39482	216630208	216630237
AC067956.1	chr2	-178534	221136853	221136879
KCNE4	chr2	111962	224028475	224028513
AC068138.1	chr2	433767	227483811	227483898
AC068138.1	chr2	433963	227484030	227484070
AC007677.2	chr2	172221	230040810	230040836
C2orf57	chr2	19874	232477434	232477464
C2orf57	chr2	20144	232477704	232477734
AGAP1	chr2	521025	236923709	236923807
AGAP1	chr2	521170	236923813	236923993
AC011286.1	chr2	80238	237722240	237722286
AL034548.1	chr20	3761	281957	281994
RP5-1103G7.4	chr20	-22800	306055	306082
RP5-1103G7.4	chr20	-22757	306085	306137
RP5-1103G7.4	chr20	-22673	306174	306217
HSPA12B	chr20	-12736	3700562	3700595
AL121898.1	chr20	1161	9048699	9048734
RP5-1099D15.1	chr20	-100146	10494706	10494756
FLRT3	chr20	-934	14317295	14317362
FLRT3	chr20	-798	14317451	14317477
FLRT3	chr20	-746	14317481	14317552
BFSP1	chr20	-376	17549467	17549511
RP4-738P15.1	chr20	-32207	25097667	25097707
RP4-738P15.1	chr20	-32154	25097717	25097763
RP4-738P15.1	chr20	-32101	25097770	25097817
RP4-738P15.1	chr20	-31995	25097872	25097926
CBFA2T2	chr20	-24170	32053608	32053815
CBFA2T2	chr20	-24049	32053820	32053845
CTNNBL1	chr20	114164	36436560	36436585
RN7SL194P	chr20	167045	38148362	38148533
HSPEP1	chr20	19626	38581479	38581535
HSPEP1	chr20	19896	38581742	38581812
MAFB	chr20	-207766	39110006	39110223
CDH22	chr20	14393	44951488	44951572
CDH22	chr20	14519	44951638	44951674
SNAI1	chr20	6780	48606248	48606384
ATP9A	chr20	-174194	50210956	50211002
ATP9A	chr20	-174153	50211005	50211036
ATP9A	chr20	-174068	50211069	50211141
ATP9A	chr20	-173904	50211240	50211299
ATP9A	chr20	-173827	50211330	50211362
RP5-1112F19.2	chr20	-2396	50476976	50477134
RP5-1010E17.1	chr20	-247620	53791912	53791947
RP5-1010E17.1	chr20	-247546	53791984	53792023
CBLN4	chr20	-409256	54171225	54171320
CBLN4	chr20	-408885	54171621	54171665
AP001439.2	chr21	-90031	27440358	27440399
ADAMTS1	chr21	-125530	28092185	28092211
ADAMTS5	chr21	-11917	28326899	28326932
ADAMTS5	chr21	-11832	28326952	28327048
AP001604.3	chr21	-233980	28586892	28586944
AP000251.3	chr21	-20100	32911439	32911477
RCAN1	chr21	-88475	35898949	35898983
ERG	chr21	2342	40036029	40036064
CTA-503F6.2	chr22	8542	27608697	27608734
CTA-503F6.2	chr22	8719	27608878	27608906
AC090841.1	chr3	-31097	10492518	10492583
AC090960.1	chr3	-25468	17349134	17349167
AC139452.2	chr3	-4701	32822416	32822459
CDC25A	chr3	54	48229921	48229971
PCBP4	chr3	-4395	51997984	51998079
PCBP4	chr3	-1715	52000693	52000730
PCBP4	chr3	-1662	52000747	52000781
PDZRN3	chr3	-195563	73478514	73478543
RP11-314M24.1	chr3	20219	78336246	78336372
RP11-142L1.1	chr3	52023	81865876	81865985
RP11-142L1.1	chr3	52102	81865992	81866027
CADM2	chr3	95805	85103922	85103953
CADM2	chr3	96040	85104138	85104207
CADM2	chr3	96258	85104368	85104412
RPL24	chr3	-289	101405313	101405361
HMGB3P14	chr3	80400	133969711	133969752
BPESC1	chr3	167619	138990517	138990776
RP11-501M7.1	chr3	205176	143544520	143544572
RP11-501M7.1	chr3	205274	143544628	143544661
LINC00886	chr3	-66555	156468283	156468310
C3orf55	chr3	74969	157335991	157336017
RP11-290K4.2	chr3	2708	157809474	157809515
MECOM	chr3	-335201	169046147	169046263
MECOM	chr3	-273213	169108143	169108243
MECOM	chr3	5654	169387045	169387076
MECOM	chr3	5757	169387144	169387182
PRKCI	chr3	1386	169941525	169941554
KCNMB2	chr3	-27979	177962724	177962759
LEPREL1	chr3	-1496	189838709	189838751
RP11-528A4.2	chr3	-15790	193546005	193546041
RP11-407B7.1	chr3	-47406	193741333	193741374
RP11-407B7.1	chr3	-47182	193741564	193741591
RP11-407B7.1	chr3	-47120	193741625	193741654
HES1	chr3	-1908	193851999	193852054
LINC00887	chr3	-18004	194012575	194012602
LINC00887	chr3	-17957	194012604	194012666
LINC00887	chr3	-17825	194012753	194012781
CPN2	chr3	-30334	194041697	194041749
PPARGC1A	chr4	-15413	23890283	23890316
PPARGC1A	chr4	-15290	23890407	23890437
PPARGC1A	chr4	-15145	23890554	23890581
PPARGC1A	chr4	-15114	23890583	23890614
PPARGC1A	chr4	-15024	23890670	23890706
RBPJ	chr4	65503	26230551	26230609
RBPJ	chr4	109749	26274811	26274842
RBPJ	chr4	109810	26274862	26274912
RBPJ	chr4	109862	26274926	26274952
AC084010.1	chr4	-12478	42435510	42435549
FIP1L1	chr4	851032	55094825	55094860
FIP1L1	chr4	851296	55095090	55095122
FIP1L1	chr4	851429	55095209	55095269
FIP1L1	chr4	851529	55095327	55095352
HOPX	chr4	-30880	57517166	57517205
HOPX	chr4	-30788	57517257	57517297
ANKRD17	chr4	-711	74123787	74123822
RP11-234K19.1	chr4	39897	80557577	80557609
C4orf22	chr4	-40371	81216471	81216536
AC019131.1	chr4	36	99851157	99851192
AC121157.1	chr4	-36250	101014912	101014973
AC121157.1	chr4	-36175	101014998	101015036
AC004053.1	chr4	3601	105415631	105415816
AC004053.1	chr4	3838	105415827	105416093
AC004053.1	chr4	4044	105416144	105416188
AC004053.1	chr4	4518	105416622	105416658
AC004053.1	chr4	4838	105416939	105416981
RP11-318I4.1	chr4	-304020	126687799	126687888
RP11-318I4.1	chr4	-303874	126687960	126688018
RP11-318I4.1	chr4	-280289	126711544	126711605
RP11-318I4.1	chr4	-280098	126711698	126711832
SLC7A11	chr4	-33975	139129462	139129594
MAML3	chr4	-59782	141015542	141015570
RP11-364L4.3	chr4	16252	144223685	144223712
GLRA3	chr4	-539	175749885	175749967
CTD-2201E9.4	chr5	-38684	9324687	9324719
CTD-2201E9.4	chr5	-38613	9324736	9324812
CDH6	chr5	1198	31195030	31195080
CTD-2353F22.1	chr5	-63084	36662194	36662232
CTD-2353F22.1	chr5	-62742	36662519	36662592
LINC01033	chr5	66394	53683138	53683198
LINC01033	chr5	66461	53683214	53683257
RPL3P6	chr5	104932	60792269	60792992
AC025442.3	chr5	-297	65440291	65440362
AC025442.3	chr5	-239	65440363	65440405
AC025442.3	chr5	62	65440671	65440700
CTC-340D7.1	chr5	-196499	68061463	68061510
CTC-340D7.1	chr5	-196442	68061515	68061571
RP11-60A8.1	chr5	98003	72607756	72607799
ATP6AP1L	chr5	130400	81705664	81705699
CH17-12M21.1	chr5	-38102	97636328	97636364
CTC-293G12.1	chr5	64644	100058304	100058333
CTC-293G12.1	chr5	64679	100058338	100058368
CTC-293G12.1	chr5	64714	100058372	100058405
CTC-293G12.1	chr5	64794	100058455	100058481
CTC-293G12.1	chr5	64929	100058580	100058627
AC011366.3	chr5	38698	109257568	109257594
AC011366.3	chr5	39020	109257868	109257939
AC011366.3	chr5	39176	109258032	109258086
FEM1C	chr5	-1939	114878640	114878665
LINC00992	chr5	172724	116923912	116923946
CTC-210G5.1	chr5	-12859	121801889	121801957
CTC-210G5.1	chr5	-12794	121801966	121802011
CTD-2308B18.3	chr5	45733	123917760	123917788
C5orf63	chr5	-35859	126373309	126373341
AC005178.1	chr5	71885	133128482	133128538
C5orf20	chr5	-11536	134771476	134771528
AC011357.1	chr5	44016	146158389	146158440
CTC-367J11.1	chr5	1217	149866732	149866764
CTB-47B8.4	chr5	-3318	157502439	157502469
RP11-542A14.1	chr5	26988	157878565	157878597
RP11-542A14.1	chr5	27034	157878614	157878640
RP11-542A14.1	chr5	27062	157878642	157878668
RP11-542A14.1	chr5	27358	157878887	157879015
ARL2BPP6	chr5	-282343	174435379	174435404
AC138965.1	chr5	-26957	175335315	175335380
AC138965.1	chr5	-26885	175335385	175335453
CASC15	chr6	221156	21886127	21886192
CASC15	chr6	221205	21886196	21886221
AL031905.1	chr6	11510	38338441	38338589
AL031905.1	chr6	11793	38338733	38338863
RP1-261G23.7	chr6	807	43739139	43739182
RP1-261G23.7	chr6	866	43739202	43739237
RP1-261G23.7	chr6	924	43739247	43739307
RP1-261G23.7	chr6	1053	43739370	43739443
C6orf223	chr6	-88959	43879346	43879371
RCAN2	chr6	-165991	46293704	46293732
RCAN2	chr6	-165954	46293740	46293770
RCAN2	chr6	-165884	46293812	46293838
PKHD1	chr6	-408613	51543796	51543824
KRT18P64	chr6	13522	86011006	86011053
KRT18P64	chr6	13653	86011121	86011199
KRT18P64	chr6	13721	86011202	86011255
RP11-127B16.1	chr6	39088	93472591	93472680
RP11-127B16.1	chr6	39238	93472771	93472799
HS3ST5	chr6	-182011	114482083	114482313
HS3ST5	chr6	-181874	114482315	114482355
CEP85L	chr6	-4306	119026910	119026954
RP11-477D19.2	chr6	-136312	155441530	155441562
RP1-125N5.2	chr6	66171	169182903	169182930
AC004744.3	chr7	-69393	18869647	18869680
AC004744.3	chr7	-69255	18869719	18869883
AC003090.1	chr7	-94403	25696173	25696250
AC003090.1	chr7	-94287	25696268	25696387
AC003090.1	chr7	130218	25920733	25920931
AC003090.1	chr7	130558	25921144	25921201
AC003090.1	chr7	130619	25921220	25921246
RPL7AP38	chr7	-4551	26957150	26957207
RPL7AP38	chr7	-4472	26957239	26957275
HOTTIP	chr7	20884	27259030	27259127
BMPER	chr7	162695	34107154	34107283
BMPER	chr7	206472	34150983	34151008
BMPER	chr7	206562	34151064	34151107
AC087069.1	chr7	17033	36698867	36698897
AC005022.1	chr7	-105337	41035850	41035880
AC005022.1	chr7	-105283	41035901	41035938
AC005022.1	chr7	-105171	41035985	41036077
TNS3	chr7	-8446	47613694	47613726
TNS3	chr7	-8375	47613732	47613831
TNS3	chr7	-8283	47613855	47613891
RNA5SP231	chr7	2208	68191229	68191258
RNA5SP231	chr7	2287	68191295	68191349
RNA5SP231	chr7	2353	68191356	68191420
RNA5SP231	chr7	2430	68191451	68191480
AUTS2	chr7	505589	69569320	69569668
AUTS2	chr7	505793	69569676	69569720
AUTS2	chr7	757161	69821027	69821105
AC092022.1	chr7	80702	84376014	84376039
CDK14	chr7	159294	90255019	90255045
CDK14	chr7	159338	90255061	90255091
CDK14	chr7	159382	90255095	90255145
CDK14	chr7	579334	90675057	90675087
CDK14	chr7	579446	90675132	90675237
CDK14	chr7	579522	90675238	90675283
AC002454.1	chr7	-900	92464788	92465007
AC002454.1	chr7	-526	92465256	92465286
AC079741.2	chr7	17267	112103682	112103712
FOXP2	chr7	-3228	113723132	113723176
FOXP2	chr7	-3179	113723190	113723217
FOXP2	chr7	-3101	113723253	113723309
RP11-458K10.1	chr7	-49736	115266624	115266670
KCND2	chr7	-522	119913175	119913225
KCND2	chr7	-378	119913316	119913372
MNX1	chr7	-6825	156796494	156796547
AC090103.1	chr8	-94226	25707137	25707181
CTD-2647L4.1	chr8	-31929	28936126	28936197
DUSP4	chr8	831	29209003	29209030
DUSP4	chr8	968	29209138	29209169
BRF2	chr8	-47990	37659419	37659446
FGFR1	chr8	-16752	38309562	38309639
RNU6-295P	chr8	72695	49293270	49293301
RP11-1102P16.1	chr8	-163335	72340854	72340996
RP11-1102P16.1	chr8	-163224	72341000	72341073
RP11-1102P16.1	chr8	-163004	72341210	72341303
RDH10	chr8	33577	74240403	74240446
PKIA	chr8	-89434	79338882	79338998
PKIA	chr8	-89354	79339005	79339035
AC009941.1	chr8	35714	80045300	80045325
AC009941.1	chr8	35765	80045350	80045376
RN7SKP231	chr8	83845	92691012	92691064
RN7SKP231	chr8	84013	92691194	92691219
RN7SKP231	chr8	84119	92691291	92691333
KB-1517D11.2	chr8	2995	99428892	99429122
AF178030.2	chr8	-91223	116430547	116430665
EXT1	chr8	-131289	118992791	118992815
EFR3A	chr8	-7	132916314	132916343
BAI1	chr8	22978	143553751	143553787
BOP1	chr8	-20059	145495005	145495041
RP11-536O18.1	chr9	13028	13459499	13459538
RP11-408A13.1	chr9	-38840	14554721	14554750
RP11-408A13.1	chr9	-38703	14554833	14554911
BNC2	chr9	-44823	16825941	16826096
ADAMTSL1	chr9	247568	18721442	18721479
ADAMTSL1	chr9	247642	18721496	18721573
AL163193.1	chr9	29826	20606029	20606055
CNTFR	chr9	9012	34599113	34599153
CNTFR	chr9	9128	34599236	34599263
RP11-113O24.3	chr9	-7512	38352897	38352927
FAM122A	chr9	-75347	71319604	71319631
RNU6-1228P	chr9	171993	77984955	77985006
RNU6-1228P	chr9	172088	77985056	77985095
RNU6-1228P	chr9	172133	77985106	77985134
RNU6-1228P	chr9	172204	77985167	77985215
AL158154.1	chr9	41252	84462235	84462261
MIR3910-1	chr9	207941	94606429	94606520
C9orf3	chr9	20773	97509700	97509812
DKFZP434H0512	chr9	-38509	98495943	98496250
DKFZP434H0512	chr9	-38309	98496276	98496317
DKFZP434H0512	chr9	-38165	98496422	98496459
RNA5SP290	chr9	-41793	101866437	101866473
RP11-112N13.1	chr9	57314	108006340	108006365
PALM2	chr9	72438	112475493	112475519
AKAP2	chr9	37255	112580005	112580044
LPAR1	chr9	29362	113830330	113830357
LPAR1	chr9	29400	113830368	113830395
ZNF618	chr9	2944	116641485	116641528
2016-12-01	chr9	351661	118255737	118255780
AL353141.1	chr9	52002	119013339	119013381
PBX3	chr9	158865	128668439	128668540
PBX3	chr9	158940	128668544	128668584
PBX3	chr9	159008	128668609	128668655
PBX3	chr9	159125	128668715	128668783
IER5L	chr9	-3294	131937222	131937270
DMD	chrX	-2008160	31349381	31349416
DMD	chrX	-2008119	31349420	31349458
DMD	chrX	-2007747	31349791	31349832
DMD	chrX	-2007695	31349843	31349884
MIR3937	chrX	-142257	39378199	39378227
RRAGB	chrX	10704	55754857	55754895
RRAGB	chrX	10801	55754960	55754986
RRAGB	chrX	10859	55754996	55755066
EFNB1	chrX	205656	68254436	68254556
OGT	chrX	1129	70754039	70754086
OGT	chrX	1272	70754188	70754222
OGT	chrX	1324	70754229	70754286
RP11-41L14.1	chrX	9707	128186817	128186918
GPR101	chrX	163861	136277602	136277787
RAC1P4	chrX	39876	136563856	136563887
RAC1P4	chrX	39954	136563929	136563969
RAC1P4	chrX	40070	136564026	136564105

## Sheet: set u
Target gene symbol	chromosome	distance2TSS	Peak start position	end position
CAPZA1	chr1	52752	113214535	113214560
GS1-174L6.4	chr1	-192747	185953668	185953706
ACBD3	chr1	-1597	226372819	226372850
ACBD3	chr1	-1550	226372856	226372907
IKZF5	chr10	-1647	124766634	124766739
NUP98	chr11	-2004	3816988	3817048
NUP98	chr11	-1903	3817105	3817133
SYTL2	chr11	-92376	85429769	85429848
SYTL2	chr11	-92179	85429968	85430043
EMP1	chr12	1662	13351299	13351325
ARHGAP9	chr12	483	57883046	57883115
PHLDA1	chr12	-639	76427029	76427117
KCNK10	chr14	796	88794023	88794072
SMEK1	chr14	-44447	91932360	91932542
AC108861.1	chr15	70478	71838283	71838325
AP1M1	chr19	75881	16384240	16384301
GGCX	chr2	-25672	85762976	85763021
EIF5B	chr2	40442	99993036	99995481
AC093901.1	chr2	577089	119521038	119521064
TLK1	chr2	-69536	172018272	172018304
TLK1	chr2	-69428	172018382	172018411
CERKL	chr2	-26265	182519108	182519146
CCNL1	chr3	-1889	156876647	156876674
RNU7-18P	chr3	4259	195803929	195803970
RP11-125O18.1	chr4	-368663	128023048	128023075
AL138721.1	chr6	14228	35115436	35115483
PLAGL1	chr6	-101877	144283843	144283873
CASD1	chr7	1936	94140451	94140484
CTA-339C12.1	chr7	-9958	101458014	101458088
AC002066.1	chr7	-242007	115897488	115897536
AC002066.1	chr7	-241934	115897570	115897601
DCAF12	chr9	-2125	34125258	34125287
MT-ATP6	chrM	6	8513	8554
MT-ATP6	chrM	273	8780	8820
MT-ND4	chrM	188	10934	10963
SLC38A5	chrX	-4177	48324450	48324485
RP1-315G1.1	chrX	61613	123074713	123074805
BCAP31	chrX	-3741	152986388	152986434

## Sheet: set w
Target gene symbol	chromosome	distance2TSS	Peak start position	end position
RNA5SP362	chr12	-8847	66451136	66451172
RAD51L3-RFFL	chr17	-32992	33415507	33415533
RNU6-1223P	chr19	35993	1652531	1652643
AC009965.1	chr2	-78382	204852035	204852059
PMEPA1	chr20	-1518	56284961	56285187
MIR1286	chr22	-3833	20232845	20232958
C22orf34	chr22	-209135	49841988	49842122
ALPK1	chr4	118216	113324705	113325057
RP11-259O2.3	chr5	144535	2112719	2112767
AC005105.2	chr7	-41567	28613916	28613960
CEP41	chr7	-20945	130061285	130061374
CEP41	chr7	-20856	130061405	130061431
RP11-25K19.1	chr8	-78538	59953039	59953083

## Sheet: set x
Target gene symbol	chromosome	distance2TSS	Peak start position	end position
RP11-437F6.1	chr12	311544	24102430	24102472
RP11-437F6.1	chr12	311867	24102733	24102816
RP11-437F6.1	chr12	311973	24102847	24102913
ARHGAP9	chr12	-27715	57854830	57854934
ARHGAP9	chr12	-27482	57855088	57855142
RP11-619L19.2	chr18	93250	53252643	53252669
RP11-619L19.2	chr18	93311	53252702	53252733
RP11-148L24.1	chr4	-182771	174958741	174958815
RP11-148L24.1	chr4	-182626	174958897	174958949
RP11-148L24.1	chr4	-182566	174958970	174958996
CITED2	chr6	1248	139696971	139697040
CITED2	chr6	1317	139697057	139697092
CITED2	chr6	1467	139697202	139697247
CITED2	chr6	1516	139697252	139697295
LINC00092	chr9	55922	98846154	98846185
LINC00092	chr9	55960	98846188	98846226
LINC00092	chr9	56000	98846232	98846262

## Sheet: set y
Target gene symbol	chromosome	distance2TSS	Peak start position	end position
RP11-399K21.11	chr10	-827	77160163	77160192
NCOR2	chr12	8656	125060775	125060807
ZFP36L1	chr14	-4836	69258338	69258371
ZFP36L1	chr14	-4620	69258549	69258591
ZFP36L1	chr14	-4547	69258596	69258690
AC002117.1	chr17	-13503	43225358	43225391
FGF10	chr5	437	44390191	44390299
FGF10	chr5	612	44390401	44390440
GLRA1	chr5	-554	151303829	151303870
HAS2	chr8	197	122653798	122653856
HAS2	chr8	271	122653871	122653931
HAS2	chr8	524	122654142	122654167
PTCH1	chr9	-7498	98271822	98271860
LINC00092	chr9	54801	98845028	98845069
LINC00092	chr9	54883	98845105	98845156
AKAP2	chr9	205553	112748308	112748336
AKAP2	chr9	205596	112748348	112748383

## Sheet: 2 GREAT pathway barchart
	Enriched pathway	significance
GLI1	BMP receptor signaling pathway	3.4437
GLI1	canonical Wnt receptor signaling pathway	3.61979
GL1	Bone development	4.82391
GLI1	Vertebral cartilage condensation	7
GLI3	Ephrin B reverse signaling	7.80134
GLI3	Wnt signaling network	8.08619
GLI3	JNK-MAPK signaling	9.3098
GLI3	IGF-1 signaling	9.67778
GLI3	TGF-beta signaling	15.1427
GLI3	FGF signaling	31.4001
GLI3	Hedgehog signaling	32.8761
GLI3	BMP signaling	42.1249
GLI3	Immune system development	63.4318
GLI3	Chondrocyte differentiation	63.5686

## Sheet: 3 GREAT pathway gene
Genome-wide human-mouse conserved GLI3 targeted GREAT Biology processes and pathways												human-mouse conserved GLI1 targeted GREAT Biological processes and pathways
Chondrocyte differentiation	Immune system development	BMP signaling	Hedgehog signaling	FGF signaling	TGFbeta signaling	IGF signaling	JNK-MARPK	Wnt signaling		Ephrin B reverse signaling		Vertebral cartilage condensation	Bone development	Canonical Wnt receptor signaling pathway	BMP receptor signaling pathway
AXIN2 (+29247)	ANGPT1 (+302186)	ACVR2A (-232761)	BOC (-101072)	CDH2 (+113363)	ACVR1 (+88682)	FOS (+140900)	DLD (+111419)	ATP6AP2 (-391364)		CXCR4 (-114450)		HOXC5 (+852)	ASXL1 (+174154)	BAMBI (+1818)	BAMBI (+1818)
AXIN2 (+29308)	ANGPT1 (+302252)	ACVR2A (-232830)	BOC (-101460)	CDH2 (+113407)	ACVR1 (+88602)	FOS (+140993)	DUSP10 (+283583)	ATP6AP2 (-391476)		EFNB2 (+435315)		HOXB5 (-3118), HOXB6 (+7913)	BBX (+119711)	BAMBI (+1895)	BAMBI (+1895)
AXIN2 (+29431)	ANGPT1 (+302394)	ACVR2A (-645561)	BOC (-101572)	CDH2 (+113445)	ACVR1 (+88136)	FOS (+141061)	DUSP10 (+283659)	ATP6AP2 (-435282)		EFNB2 (+435466)		HOXB5 (-3166), HOXB6 (+7865)	BBX (-1114)	BAMBI (+2059)	BAMBI (+2059)
AXIN2 (+29490)	ANGPT1 (+302497)	ACVR2A (-645717)	BOC (-126141)	CDH2 (+113851)	ACVR1 (+37091)	FOS (+15835)	DUSP10 (+283718)	ATP6AP2 (-49637)		EFNB2 (+435599)		HOXA5 (+10121)	BBX (-1216)	BAMBI (-143238)	BAMBI (-143238)
AXIN2 (+45745)	ANGPT1 (+302549)	BMP4 (+384319)	BOC (-141012)	CDH2 (+154515)	ACVR1 (+36974)	IGF1 (+2009)	DUSP10 (+283786)	ATP6AP2 (-49827)		EFNB2 (+466196)			CER1 (-142786), FREM1 (+45492)	DIXDC1 (+87183)	BMP7 (+3274)
BMP4 (+384319)	ANGPT1 (+308574)	BMP4 (+384554)	BOC (-141176)	CDH2 (+739246)	ACVR2A (-232761)	IGF1 (+8349)	DUSP10 (+284003)	FZD1 (+175222)		EFNB2 (+466247)			CITED2 (-1248)	DLX5 (+1639)	CER1 (-142786)
BMP4 (+384554)	ANGPT1 (+308648)	BMP4 (+384802)	CDON (+24358)	CDH2 (+739308)	ACVR2A (-232830)	IGF1R (+202153)	DUSP10 (+549032)	FZD1 (-114379)		EFNB2 (+466301)			CITED2 (-1317)	DLX5 (-62366)	FST (+75828)
BMP4 (+384802)	ANGPT1 (+674961)	BMP4 (+384996)	CDON (+24421)	CDH2 (+739400)	ACVR2A (-645561)	IGF1R (-317825)	DUSP10 (-648547)	FZD1 (-114461)		EFNB2 (+466351)			CITED2 (-1467)	FGF10 (-1346)	NOG (-364422)
BMP4 (+384996)	ANGPT1 (+675008)	BMP4 (+385156)	CDON (-88155)	CDH2 (+739518)	ACVR2A (-645717)	IGF1R (-317860)	DUSP10 (-648630)	FZD1 (-114528)		EFNB2 (+466408)			CITED2 (-1516)	FGF10 (-1521)	NUP214 (+160993)
BMP4 (+385156)	ANGPT1 (+675101)	BMP4 (+405384)	GAS1 (+139425)	CDH2 (+739570)	BMP2 (+192359)	IGF1R (-317910)	DUSP4 (-389656)	FZD1 (-114876)		EFNB2 (+466496)			COL2A1 (+1345)	PPP2R3A (+57154)	PPM1A (+4664)
BMP4 (+405384)	ANGPT1 (+675148)	BMP4 (+405823)	GAS1 (+139490)	CDH2 (-982890)	BMP2 (+192437)	IGF1R (-318152)	DUSP4 (-389748)	FZD1 (-114943)		EFNB2 (+466615)			COL9A1 (+3276)	RNF146 (+25180)	SMAD4 (+164100)
BMP4 (+405823)	AXL (+43359)	BMP4 (+462671)	GAS1 (+168125)	CDH2 (-982944)	BMP2 (+192516)	IGF1R (-355435)	DUSP4 (-682809)	FZD1 (-218523)		EFNB2 (+562195)			COL9A1 (+3330)	RSPO1 (+36671)	SMAD5 (-4046)
BMP4 (+462671)	BATF3 (-137)	BMP4 (+462859)	GAS1 (+369074)	CDH2 (-983029)	BMP2 (+192613)	IGF1R (-446809)	DUSP4 (-682976)	FZD1 (-218599)		EFNB2 (+562244)			DLX5 (+1639)	SFRP2 (-533342)	SMAD5 (-4139)
BMP4 (+462859)	BCL11A (+154813)	BMP4 (+588843)	GAS1 (+369166)	FGF1 (+69628)	BMP2 (+70567)	IGF1R (-48951)	DUSP4 (-683151)	FZD1 (-218711)		EFNB2 (+562534)			DLX5 (-62366)	USP34 (-65472)	SOSTDC1 (+2469)
BMP4 (+588843)	BCL11A (+155139)	BMP4 (+589214)	GAS1 (+369215)	FGF1 (+69770)	BMP2 (+748707)	IGF1R (-891)	ENSG00000091436 (-55199)	FZD1 (-95150)		EFNB2 (+562613)			FGF18 (-28269)	WNT4 (+52873)	XIAP (+80882)
BMP4 (+589214)	BCL11A (+155273)	BMP4 (+589381)	GLI2 (+213943)	FGF18 (+204282)	BMP2 (+748806)	IRS1 (+105836)	ENSG00000091436 (-55249)	FZD1 (-95297)		EFNB2 (+562744)			HAS2 (-197)	XIAP (+80882)	XIAP (+80989)
BMP4 (+589381)	BCL11A (+155369)	BMP4 (+59194)	GLI2 (+214183)	FGF18 (+204342)	BMP2 (+748913)	IRS1 (+190866)	ENSG00000091436 (-55347)	FZD1 (-95373)		EFNB2 (+915659)			HAS2 (-271)	XIAP (+80989)	XIAP (+81024)
BMP4 (+59194)	BCL11A (+155451)	BMP4 (-264582)	HHAT (-172742)	FGF18 (+238619)	BMP2 (+748993)	IRS1 (+191016)	GAB1 (-33911)	FZD1 (-95452)		EFNB2 (+915695)			HAS2 (-524)	XIAP (+81024)
BMP4 (-264582)	BCL11A (+617475)	BMP4 (-377042)	HHAT (-172919)	FGF18 (+238934)	BMP2 (+749558)	IRS1 (+32497)	GAB1 (-33984)	FZD10 (+73613)		EPHB1 (+582248)			INSIG2 (+675001)
BMP4 (-377042)	BCL11A (+619135)	BMP4 (-377129)	HHAT (-172965)	FGF9 (+410676)	BMP4 (+384319)	IRS1 (+38669)	GAB1 (-34217)	FZD2 (+37835)		EPHB2 (+101409)			LRRC17 (+143)
BMP4 (-377129)	BCL11A (+619216)	BMP4 (-386820)	HHAT (-173025)	FGF9 (+410886)	BMP4 (+384554)	JUN (-142876)	GADD45A (-7851)	FZD2 (+37883)		FYN (-53800)			LRRC17 (+967)
BMP4 (-386820)	BCL11A (+619322)	BMP4 (-387243)	HHAT (-173159)	FGF9 (+975814)	BMP4 (+384802)	JUN (-273311)	GADD45A (-7936)	FZD2 (+44579)		FYN (-54047)			LRRC17 (-22)
BMP4 (-387243)	BCL11A (+684284)	BMPER (-259491)	HHAT (-33369)	FGF9 (+975933)	BMP4 (+384996)	JUN (-320261)	GADD45A (-7990)	FZD5 (-157013)		MAP2K4 (+365483)			MEF2C (+233009)
CTGF (-295424)	BCL11A (+834016)	BMPER (-259670)	HHAT (-33601)	FGF9 (+977199)	BMP4 (+385156)	JUN (-320395)	GADD45A (-8024)	FZD5 (-157125)		MAP2K4 (+527101)			MEF2C (+234630)
CTGF (-295502)	BCL11A (-3487)	BMPER (-259829)	HHAT (-33736)	FGF9 (+977236)	BMP4 (+405384)	JUN (-320524)	GADD45A (-8059)	FZD5 (-157221)		MAP3K7 (+215728)			OSR2 (+1929)
CTGF (-295874)	BCL11A (-3596)	BMPER (-485748)	HHAT (-36697)	FGFR1 (+16163)	BMP4 (+405823)	JUN (-56011)	JUN (-142876)	FZD5 (-157279)		MAP3K7 (+215792)			PTHLH (-209014)
CTNNB1 (-175651)	BCL11A (-3723)	BMPER (-485879)	HHAT (-36885)	FGFR1 (-182745)	BMP4 (+462671)	JUN (-56324)	JUN (-273311)	FZD5 (-157405)		MAP3K7 (-128857)			RAB23 (-91785)
CTNNB1 (-81764)	BCL11B (+330541)	BMPER (-486034)	HHAT (-37075)	FGFR1 (-182814)	BMP4 (+462859)	PIK3CG (-402894)	JUN (-320261)	FZD5 (-157494)		MAP3K7 (-129715)			RAB23 (-91840)
CTNNB1 (-81836)	BCL11B (+330586)	BMPER (-705902)	HHAT (-78188)	FGFR1 (-182909)	BMP4 (+588843)	PIK3R1 (+328482)	JUN (-320395)	FZD7 (-121110)		MAP3K7 (-129799)			RARB (-442256)
CTNNB1 (-81886)	BCL11B (+44482)	BMPER (-705954)	HHIP (+211966)	FGFR1 (-182979)	BMP4 (+589214)	PIK3R1 (+328599)	JUN (-320524)	FZD7 (-121182)		MAP3K7 (-263229)			RUNX2 (+120)
EFEMP1 (-46524)	BCL2 (+124125)	BMPR2 (-1775)	HHIP (+212271)	FGFR1 (-260278)	BMP4 (+589381)	PIK3R1 (+328727)	JUN (-56011)	FZD7 (-121234)		MAP3K7 (-263334)			RUNX2 (+47884)
EFEMP1 (-46680)	BCL2 (+124215)	CER1 (-179973)	HHIP (+212405)	FGFR1 (-260321)	BMP4 (+59194)	PIK3R1 (+328791)	JUN (-56324)	FZD7 (-121350)		MAP3K7 (-263367)			SFRP2 (-533342)
FGF18 (+204282)	BCL2 (+124263)	CER1 (-187206)	HHIP (+212491)	FGFR1 (-260387)	BMP4 (-264582)	PIK3R1 (+328865)	MAP2K4 (+365483)	FZD7 (-121672)		MAP3K7 (-263529)			SMAD5 (-4046)
FGF18 (+204342)	BCL2 (+124347)	CER1 (-187627)	HHIP (+212549)	FGFR1 (-260608)	BMP4 (-377042)	PIK3R1 (+328915)	MAP2K4 (+527101)	FZD8 (-293321)		NCK2 (-519)			SMAD5 (-4139)
FGF18 (+238619)	BCL2 (+124408)	CER1 (-187703)	HHIP (+293587)	FGFR1 (-260640)	BMP4 (-377129)	PIK3R1 (+328966)	MAP2K5 (+228950)	IGFBP4 (+17329)		NCK2 (-581)			SP5 (+52237)
FGF18 (+238934)	BCL2 (+124543)	FBN1 (+12945)	HHIP (+77222)	FGFR2 (+32645)	BMP4 (-386820)	PIK3R1 (+34014)	MAP2K5 (+229356)	IGFBP4 (+37303)		NCK2 (-60)			TWIST1 (+536402)
GDF5 (+18420)	BCL2 (+124644)	FBN1 (+13017)	HHIP (+77802)	FGFR2 (+32706)	BMP4 (-387243)	PIK3R1 (+530727)	MAP2K5 (+229404)	LRP5 (+61802)		PIK3R1 (+328482)			WHSC1 (+24155)
GLI2 (+213943)	BCL2L11 (+181777)	FBN1 (+13079)	HHIP (-221604)	FGFR2 (+32955)	BMP5 (+27305)	PIK3R1 (+530819)	MAP3K1 (-257084)	ROR2 (+105970)		PIK3R1 (+328599)
GLI2 (+214183)	BLM (+111961)	FBN1 (+13144)	HHIP (-221652)	FGFR2 (+334429)	BMP5 (+27397)	PIK3R1 (+530916)	MAP3K1 (-257280)	ROR2 (-58035)		PIK3R1 (+328727)
GLI3 (+168006)	BMP4 (+384319)	FBN1 (+81420)	HHIP (-289024)	FGFR2 (+409218)	BMP7 (+6699)	PIK3R1 (+530992)	MAP3K1 (-257397)	ROR2 (-58131)		PIK3R1 (+328791)
GLI3 (-455908)	BMP4 (+384554)	FBN1 (+81765)	HHIP (-289330)	FGFR2 (+459972)	BMPR1B (+181054)	PIK3R1 (+531077)	MAP3K7 (+215728)	RSPO1 (-41861)		PIK3R1 (+328865)
GLI3 (-456036)	BMP4 (+384802)	FBN1 (+81878)	HHIP (-289533)	FGFR2 (+460034)	BMPR1B (+181151)	PIK3R1 (+531127)	MAP3K7 (+215792)	RSPO1 (-41916)		PIK3R1 (+328915)
HOXA11 (+1381)	BMP4 (+384996)	FOXD1 (+215602)	HHIP (-289742)	FGFR2 (+460124)	BMPR1B (+181260)	PIK3R1 (+531168)	MAP3K7 (-128857)	WIF1 (+202664)		PIK3R1 (+328966)
HOXD11 (-81571), KIAA1715 (-23370)	BMP4 (+385156)	FOXD1 (+234696)	HHIP (-292065)	FGFR2 (+460185)	BMPR1B (+181443)	PIK3R1 (+531247)	MAP3K7 (-129715)	WIF1 (+203022)		PIK3R1 (+34014)
HOXD11 (-81602), KIAA1715 (-23339)	BMP4 (+405384)	FOXD1 (+234764)	HHIP (-292100)	FGFR2 (+460240)	BMPR1B (+181595)	PIK3R1 (-843417)	MAP3K7 (-129799)	WIF1 (+203075)		PIK3R1 (+530727)
HOXD11 (-81891), KIAA1715 (-23050)	BMP4 (+405823)	FZD1 (+175222)	HHIP (-292244)	FGFR2 (+476396)	BMPR1B (+453550)	PIK3R1 (-843611)	MAP3K7 (-263229)	WIF1 (+203119)		PIK3R1 (+530819)
HOXD11 (-82334), KIAA1715 (-22607)	BMP4 (+462671)	FZD1 (-114379)	HHIP (-292321)	FGFR2 (+476783)	BMPR1B (+453652)	PIK3R1 (-843685)	MAP3K7 (-263334)	WIF1 (+203324)		PIK3R1 (+530916)
MAF (+457184)	BMP4 (+462859)	FZD1 (-114461)	HHIP (-292378)	FGFR2 (+476846)	BMPR1B (+453852)	PIK3R1 (-843780)	MAP3K7 (-263367)	WNT5A (+157486)		PIK3R1 (+530992)
MAF (+457294)	BMP4 (+588843)	FZD1 (-114528)	HHIP (-292446)	FGFR2 (+499998)	BMPR1B (+7697)	SOS1 (+2305)	MAP3K7 (-263529)	WNT5A (-1642)		PIK3R1 (+531077)
MAF (+457365)	BMP4 (+589214)	FZD1 (-114876)	HHIP (-292496)	FGFR2 (+619614)	BMPR1B (+8058)	SRF (-80547)	PAPPA (+165430)	WNT5A (-1750)		PIK3R1 (+531127)
MAF (-287495)	BMP4 (+589381)	FZD1 (-114943)	HHIP (-292557)	FGFR2 (+619693)	BMPR1B (+8187)	SRF (-80724)	PAPPA (+165476)	WNT5A (-1844)		PIK3R1 (+531168)
MAF (-287568)	BMP4 (+59194)	FZD1 (-218523)	PIK3R1 (+328482)	FGFR2 (+619764)	BMPR1B (+9720)	SRF (-80796)	PAPPA (+69878)	WNT5A (-265493)		PIK3R1 (+531247)
MAF (-287708)	BMP4 (-264582)	FZD1 (-218599)	PIK3R1 (+328599)	FGFR2 (+619809)	BMPR1B (-198697)		PAPPA (+70241)	WNT5A (-265528)		PIK3R1 (-843417)
MAF (-463160)	BMP4 (-377042)	FZD1 (-218711)	PIK3R1 (+328727)	FGFR2 (+619857)	BMPR1B (-198730)		PAPPA (+70398)	WNT5A (-265567)		PIK3R1 (-843611)
MAF (-463199)	BMP4 (-377129)	FZD1 (-95150)	PIK3R1 (+328791)	FGFR2 (+620164)	BMPR1B (-230426)		PAPPA (+97277)	WNT5A (-265820)		PIK3R1 (-843685)
MAF (-463274)	BMP4 (-386820)	FZD1 (-95297)	PIK3R1 (+328865)	FGFR2 (+620244)	BMPR1B (-230481)		PAPPA (+97432)	WNT5A (-640275)		PIK3R1 (-843780)
MAF (-463332)	BMP4 (-387243)	FZD1 (-95373)	PIK3R1 (+328915)	FGFR2 (+647824)	BMPR1B (-230598)		PAPPA (+97515)	WNT5A (-640382)		RGS3 (+191531)
MAF (-463380)	CACNB4 (+152073)	FZD1 (-95452)	PIK3R1 (+328966)	FGFR2 (+647922)	BMPR1B (-366270)		PAPPA (+97844)			RGS3 (+191568)
MAF (-556350)	CACNB4 (+219918)	GATA4 (+33049)	PIK3R1 (+34014)	FGFR2 (+81149)	BMPR1B (-374521)		PAPPA (+97909)			SRC (+40012)
NKX3-2 (+27920)	CACNB4 (+220024)	GATA4 (+33177)	PIK3R1 (+530727)	FGFR2 (-202591)	BMPR1B (-374553)		PAPPA (+98023)			SRC (+40276)
NKX3-2 (+28410)	CARD11 (-12816)	GPC3 (+205632)	PIK3R1 (+530819)	FOS (+140900)	BMPR1B (-382253)		PAPPA (-621904)
NKX3-2 (+28605)	CARD11 (-12976)	GPC3 (+205672)	PIK3R1 (+530916)	FOS (+140993)	BMPR1B (-382559)		PAPPA (-621964)
NKX3-2 (+28761)	CD1D (-127971)	GPC3 (+205769)	PIK3R1 (+530992)	FOS (+141061)	BMPR1B (-94451)		PAPPA (-660325)
PKDCC (-46031)	CD248 (+3925)	GPC3 (+87010)	PIK3R1 (+531077)	FOS (+15835)	BMPR1B (-94500)		TAB2 (-270511)
PKDCC (-46102)	CD248 (+3975)	GPC3 (+87153)	PIK3R1 (+531127)	GAB1 (-33911)	BMPR2 (-1775)		TAB2 (-270654)
PKDCC (-46194)	CDK6 (+78284)	GPC3 (-13299)	PIK3R1 (+531168)	GAB1 (-33984)	CDKN2B (-109077)		TAB2 (-502512)
PKDCC (-46516)	CDK6 (+78346)	GPC3 (-13426)	PIK3R1 (+531247)	GAB1 (-34217)	CDKN2B (-115498)		TAB2 (-506676)
PKDCC (-48434)	CDK6 (-1299)	GPC3 (-13916)	PIK3R1 (-843417)	HGF (+145039)	CDKN2B (-115560)		TAB2 (-506733)
PKDCC (-48631)	CDK6 (-140012)	GREM1 (+101319)	PIK3R1 (-843611)	HGF (+145081)	CDKN2B (-197754)		TP53 (-16455)
PKDCC (-54471)	CDK6 (-140061)	GREM1 (+101565)	PIK3R1 (-843685)	HGF (+145143)	DCN (+43675)		TP53 (-16833)
PKDCC (-54618)	CDK6 (-140119)	GREM1 (+133402)	PIK3R1 (-843780)	HGF (+145208)	DCN (-494452)
PKDCC (-55101)	CDK6 (-2040)	GREM1 (+133827)	PTCH1 (+2384)	HGF (+145497)	DCN (-494569)
PKDCC (-55169)	CDK6 (-2716)	GREM1 (+192998)	PTCH1 (+2437)	HGF (+145569)	DCN (-494672)
PKDCC (-986595)	CDK6 (-2916)	GREM1 (+81786)	PTCH1 (+2733)	HGF (-116914)	GDF5 (+18420)
PTHLH (-184963)	CDKN2B (-109077)	GREM1 (+82026)	PTCH1 (+45784)	IL17RD (+35609)	GDF6 (+264627)
PTHLH (-185561)	CDKN2B (-115498)	GREM1 (+82075)	PTCH1 (+48502)	IL17RD (+35728)	GDF7 (+347047)
PTHLH (-186439)	CDKN2B (-115560)	GREM1 (+82168)	PTCH1 (+8512)	IL17RD (+35830)	GDF7 (+347439)
PTHLH (-186571)	CDKN2B (-197754)	GREM1 (+82265)	PTCH1 (+8602)	IL17RD (+35941)	GDF7 (+347585)
PTHLH (-186647)	CHD7 (+212243)	HES1 (+137074)	PTCH1 (-245302)	IL17RD (+35987)	ID1 (+1364)
PTHLH (-186745)	CHD7 (+286456)	HES1 (+179527)	PTCH1 (-245345)	IL17RD (+36369)	ID1 (+1502)
PTHLH (-186801)	CHD7 (+337986)	HES1 (+3115)	PTCH1 (-245396)	IL17RD (+36415)	ID1 (+3024)
RARB (+25943)	CHD7 (+338100)	HES1 (+3332)	PTCH1 (-245559)	IL17RD (+36987)	ID1 (-929)
RARB (+26075)	CHD7 (+338231)	HES1 (+40728)	PTCH1 (-245620)	IL17RD (+37110)	ID2 (+109)
RUNX2 (-686578)	CHD7 (+338549)	HES1 (+880)	PTCH1 (-245706)	IL17RD (+38951)	ID2 (+1397)
RUNX2 (-686686)	CHD7 (+338605)	HES1 (+88611)	PTCH1 (-307266)	IL17RD (+39220)	ID2 (+1657)
RUNX2 (-686745)	CHD7 (+400578)	HES1 (+88730)	PTCH1 (-307333)	JUN (-142876)	ID2 (+306)
RUNX2 (-767124)	CHD7 (+460636)	HES1 (+89025)	PTCH1 (-307436)	JUN (-273311)	ID2 (+594)
RUNX2 (-767196)	CITED2 (+4714)	HES1 (+89067)	PTCH1 (-396)	JUN (-320261)	ID2 (+642)
RUNX2 (-775866)	CITED2 (+4828)	HES1 (+89133)	PTCH1 (-8192)	JUN (-320395)	ID2 (-1519)
RUNX2 (-776150)	CTNNB1 (-175651)	HES1 (-137975)	PTCH1 (-8853)	JUN (-320524)	ID2 (-1693)
RUNX2 (-776185)	CTNNB1 (-81764)	HES1 (-138172)	PTCH1 (-8931)	JUN (-56011)	ID2 (-1729)
RUNX2 (-776228)	CTNNB1 (-81836)	HES1 (-138226)	PTCH1 (-898)	JUN (-56324)	ID2 (-1944)
SHOX2 (+1483)	CTNNB1 (-81886)	HES1 (-138619)	PTHLH (-184963)	NCAM1 (+139855)	ID2 (-35473)
SHOX2 (+187088)	CTNNBL1 (+208342)	HES1 (-175086)	PTHLH (-185561)	NCAM1 (+213808)	ID2 (-35527)
SHOX2 (+187147)	CXCL13 (+306590)	HES1 (-175302)	PTHLH (-186439)	NCAM1 (+213874)	ID2 (-35669)
SHOX2 (+187402)	DAB2 (-95044)	HES1 (-175355)	PTHLH (-186571)	PIK3R1 (+328482)	ID2 (-543606)
SHOX2 (+311301)	DAB2 (-95085)	HES1 (-175514)	PTHLH (-186647)	PIK3R1 (+328599)	ID2 (-543679)
SHOX2 (+352430)	DAB2 (-95248)	HES1 (-337795)	PTHLH (-186745)	PIK3R1 (+328727)	ID2 (-544053)
SHOX2 (+352770)	DICER1 (+149228)	HES1 (-338013)	PTHLH (-186801)	PIK3R1 (+328791)	ID2 (-544130)
SHOX2 (+3720)	DICER1 (+149473)	HES1 (-338139)	STIL (+82208)	PIK3R1 (+328865)	ID2 (-70)
SHOX2 (+3822)	DICER1 (+221325)	HES1 (-347025)		PIK3R1 (+328915)	ID3 (+3665)
SHOX2 (+3940)	DICER1 (+221539)	HOXA13 (-10694)		PIK3R1 (+328966)	ID3 (+6451)
SHOX2 (+473917)	DICER1 (+85761)	HOXA13 (-10928)		PIK3R1 (+34014)	INHBA (-365900)
SHOX2 (+474018)	DICER1 (+85822)	HOXA13 (-19123)		PIK3R1 (+530727)	INHBE (+4425)
SHOX2 (+474065)	DICER1 (-80250)	HOXA13 (-19353)		PIK3R1 (+530819)	INHBE (+4504)
SHOX2 (+474268)	DICER1 (-80311)	MSX2 (+654004)		PIK3R1 (+530916)	INHBE (+4665)
SHOX2 (+486837)	DICER1 (-80454)	MSX2 (-279123)		PIK3R1 (+530992)	LTBP1 (-112)
SHOX2 (+497911)	DICER1 (-80507)	MSX2 (-279305)		PIK3R1 (+531077)	NOG (-24265)
SHOX2 (+498126)	DICER1 (-93992)	MSX2 (-676498)		PIK3R1 (+531127)	NOG (-24317)
SHOX2 (+498186)	DOCK2 (+270953)	NOG (-24265)		PIK3R1 (+531168)	NOG (-24420)
SHOX2 (+515415)	DOCK2 (+271042)	NOG (-24317)		PIK3R1 (+531247)	NOG (-24526)
SHOX2 (+515797)	EPHB3 (+40049)	NOG (-24420)		PIK3R1 (-843417)	NOG (-24570)
SHOX2 (+572838)	EPHB3 (+40180)	NOG (-24526)		PIK3R1 (-843611)	NOG (-463131)
SHOX2 (+572886)	EPHB3 (+40520)	NOG (-24570)		PIK3R1 (-843685)	NOG (-463344)
SHOX2 (+572927)	ERCC1 (+195)	NOG (-463131)		PIK3R1 (-843780)	NOG (-463449)
SHOX2 (+573086)	FGFR2 (+32645)	NOG (-463344)		PLAU (-36086)	NOG (-666803)
SHOX2 (+93110)	FGFR2 (+32706)	NOG (-463449)		RUNX2 (-686578)	NOG (-666893)
SHOX2 (+93160)	FGFR2 (+32955)	NOG (-666803)		RUNX2 (-686686)	NOG (-666970)
SHOX2 (+93192)	FGFR2 (+334429)	NOG (-666893)		RUNX2 (-686745)	NOG (-97637)
SHOX2 (+93246)	FGFR2 (+409218)	NOG (-666970)		RUNX2 (-767124)	NOG (-97745)
SHOX2 (+93338)	FGFR2 (+459972)	NOG (-97637)		RUNX2 (-767196)	NOG (-97788)
SHOX2 (+93436)	FGFR2 (+460034)	NOG (-97745)		RUNX2 (-775866)	NOG (-97910)
SHOX2 (+93608)	FGFR2 (+460124)	NOG (-97788)		RUNX2 (-776150)	PITX2 (+20518)
SHOX2 (+93796)	FGFR2 (+460185)	NOG (-97910)		RUNX2 (-776185)	PITX2 (+20582)
SMAD3 (+177181)	FGFR2 (+460240)	RBPJ (-268163)		RUNX2 (-776228)	PITX2 (+20741)
SOX5 (+408871)	FGFR2 (+476396)	RBPJ (-270791)		SDC2 (+30687)	PITX2 (+20975)
SOX5 (+409091)	FGFR2 (+476783)	RBPJ (-270935)		SDC2 (+30781)	PITX2 (-165490)
SOX5 (+889105)	FGFR2 (+476846)	RBPJ (-341735)		SDC2 (+30854)	PITX2 (-581637)
SOX5 (+889343)	FGFR2 (+499998)	RGMA (-308126)		SDC2 (+30921)	PITX2 (-581719)
SOX5 (+955142)	FGFR2 (+619614)	RGMA (-308189)		SDC2 (+31112)	PITX2 (-581833)
SOX5 (+955433)	FGFR2 (+619693)	RGMA (-308256)		SOS1 (+2305)	PITX2 (-581994)
SOX5 (+955705)	FGFR2 (+619764)	RGMA (-336)		SPRY2 (+424125)	PITX2 (-586145)
SOX5 (+955904)	FGFR2 (+619809)	RGMA (-449795)		SPRY2 (+424463)	PITX2 (-586270)
SOX5 (+968382)	FGFR2 (+619857)	RGMA (-449863)		SPRY2 (-402511)	PITX2 (-782936)
SOX5 (+968491)	FGFR2 (+620164)	RGMA (-712559)		SPRY2 (-402601)	PITX2 (-783182)
SOX5 (+968534)	FGFR2 (+620244)	SFRP1 (+402754)		SPRY2 (-402801)	PITX2 (-8933)
SOX5 (-120301)	FGFR2 (+647824)	SFRP2 (-61719)		SPRY2 (-402842)	PITX2 (-9258)
SOX5 (-454506)	FGFR2 (+647922)	SKOR1 (-47591)		SRC (+40012)	PITX2 (-9357)
SOX5 (-618300)	FGFR2 (+81149)	SKOR1 (-47639)		SRC (+40276)	SMAD2 (+642830)
SOX5 (-618447)	FGFR2 (-202591)	SKOR1 (-48045)		STAT5B (+32427)	SMAD2 (-163554)
SOX5 (-618596)	FLI1 (-1667)	SKOR2 (-39128), SMAD2 (+642830)			SMAD2 (-163652)
SOX5 (-618689)	FLI1 (-3911)	SMAD2 (-163554)			SMAD2 (-163734)
SOX6 (+328438)	FLI1 (-4241)	SMAD2 (-163652)			SMAD2 (-163890)
SOX6 (+328525)	FOXE1 (-141801)	SMAD2 (-163734)			SMAD3 (+177181)
SOX6 (+487940)	FOXL1 (+303668)	SMAD2 (-163890)			SMAD5 (+232198)
SOX6 (+593019)	FOXL1 (+303713)	SMURF1 (-512)			SMAD5 (+232427)
SOX6 (+593222)	FOXL1 (+331725)	SOSTDC1 (-33830)			SMURF1 (-512)
SOX9 (+239771)	FOXL1 (+331867)	SOSTDC1 (-34055)			SP1 (-8735)
SOX9 (+255441)	FOXL1 (+332310)	SOSTDC1 (-34133)			TGFB1 (+1266)
SOX9 (+255624)	FOXL1 (+333007)	SOSTDC1 (-34164)			TGFB3 (+177086)
SOX9 (+255693)	FOXL1 (+638856)	SOX11 (+218995)			TGFB3 (+177215)
SOX9 (+255765)	FOXP1 (+25420)	SOX11 (+219346)			TGFB3 (+177317)
SOX9 (+255989)	FOXP1 (+25985)	SOX11 (+219430)			TGFBR2 (+257609)
SOX9 (+366615)	FOXP1 (+293298)	SOX11 (+509889)			TGFBR2 (+257682)
SOX9 (+366973)	FOXP1 (+293355)	SOX11 (+510064)			THBS2 (+401719)
SOX9 (-410829)	FOXP1 (+293403)	SOX11 (+731321)			THBS2 (+401841)
SOX9 (-410992)	FZD5 (-157013)	SOX11 (+731465)			THBS2 (+426871)
SOX9 (-556990)	FZD5 (-157125)	SOX11 (+736364)
SOX9 (-557068)	FZD5 (-157221)	SOX11 (+736408)
SOX9 (-680073)	FZD5 (-157279)	SOX11 (+736600)
SOX9 (-680107)	FZD5 (-157405)	SOX11 (-280414)
SOX9 (-680177)	FZD5 (-157494)	SULF1 (+1201)
SOX9 (-680457)	FZD7 (-121110)	SULF1 (-285)
SOX9 (-680739)	FZD7 (-121182)	SULF1 (-33)
SOX9 (-740313)	FZD7 (-121234)	SULF1 (-643034)
SOX9 (-740719)	FZD7 (-121350)	SULF1 (-643096)
SOX9 (-740782)	FZD7 (-121672)	SULF1 (-643176)
SOX9 (-740861)	FZD8 (-293321)	TCF7L2 (+227279)
SOX9 (-748694)	GLI3 (-455908)	TCF7L2 (+227477)
SOX9 (-748768)	GLI3 (-456036)	TCF7L2 (+386590)
SOX9 (-748880)	GLRX5 (-17916)	TCF7L2 (+400175)
SOX9 (-749061)	GLRX5 (-17995)	TCF7L2 (+400895)
SOX9 (-749170)	GPC3 (+205632)	TCF7L2 (+403873)
SOX9 (-939716)	GPC3 (+205672)	TCF7L2 (+8243)
SOX9 (-939982)	GPC3 (+205769)	TCF7L2 (+8501)
SOX9 (-940073)	GPC3 (+87010)	TCF7L2 (+8582)
SOX9 (-940149)	GPC3 (+87153)	TCF7L2 (+8680)
TRPS1 (+161457)	GPC3 (-13299)	TCF7L2 (+87393)
TRPS1 (+161538)	GPC3 (-13426)	TCF7L2 (+87429)
TRPS1 (+161858)	GPC3 (-13916)	TCF7L2 (-166969)
TRPS1 (+216548)	HAND2 (+117034)	TCF7L2 (-167077)
TRPS1 (+216686)	HAND2 (+13479)	TCF7L2 (-167139)
TRPS1 (+217425)	HAND2 (+13554)	TCF7L2 (-174366)
TRPS1 (+250394)	HAND2 (+13679)	TCF7L2 (-251568)
TRPS1 (+250622)	HAND2 (+22388)	TCF7L2 (-251696)
TRPS1 (-252522)	HAND2 (+93663)	TCF7L2 (-335157)
TRPS1 (-252577)	HAND2 (+93785)	TCF7L2 (-335245)
TRPS1 (-252645)	HAND2 (+93918)	TCF7L2 (-335480)
TRPS1 (-252715)	HAND2 (+94025)	TCF7L2 (-335544)
TRPS1 (-678820)	HAND2 (-216392)	TCF7L2 (-335796)
TRPS1 (-678863)	HAND2 (-253596)	TCF7L2 (-335835)
TRPS1 (-678904)	HAND2 (-253682)	TCF7L2 (-94828)
TRPS1 (-678999)	HAND2 (-305576)	TFAP2B (+729874)
TRPS1 (-803232)	HAND2 (-305716)	TFAP2B (+757374)
TRPS1 (-803328)	HAND2 (-414399)	TFAP2B (+757461)
TRPS1 (-803394)	HAND2 (-414442)	TFAP2B (+757668)
TRPS1 (-988846)	HAND2 (-414823)	TFAP2B (+757779)
TRPS1 (-988883)	HAND2 (-415116)	TFAP2B (+757900)
TRPS1 (-988920)	HAND2 (-415158)	WNT5A (+157486)
TRPS1 (-989652)	HAND2 (-415206)	WNT5A (-1642)
ZBTB16 (+14676)	HAND2 (-415242)	WNT5A (-1750)
ZBTB16 (+14714)	HAND2 (-415311)	WNT5A (-1844)
ZBTB16 (+14747)	HAND2 (-415394)	WNT5A (-265493)
ZBTB16 (+14806)	HAND2 (-424787)	WNT5A (-265528)
ZBTB16 (+15005)	HAND2 (-424869)	WNT5A (-265567)
ZBTB16 (+15228)	HAND2 (-424931)	WNT5A (-265820)
ZBTB16 (+15322)	HAND2 (-425001)	WNT5A (-640275)
ZBTB16 (+43148)	HAND2 (-506491)	WNT5A (-640382)
ZBTB16 (+82666)	HAND2 (-506550)	ZNF423 (+333011)
ZBTB16 (+82917)	HAND2 (-506912)	ZNF423 (+89256)
ZBTB16 (+83275)	HAND2 (-506957)	ZNF423 (+89386)
	HAND2 (-507398)
	HAND2 (-581274)
	HAND2 (-581322)
	HAND2 (-581540)
	HAND2 (-581767)
	HAND2 (-684430)
	HAND2 (-684849)
	HDAC5 (+551)
	HDAC5 (+735)
	HDAC9 (+297533)
	HDAC9 (+333346)
	HDAC9 (+333737)
	HDAC9 (+350670)
	HDAC9 (+610404)
	HDAC9 (+610748)
	HDAC9 (+610862)
	HDAC9 (+615690)
	HDAC9 (+615800)
	HDAC9 (-125235)
	HDAC9 (-125362)
	HDAC9 (-125519)
	HDAC9 (-125636)
	HDAC9 (-125997)
	HDAC9 (-126079)
	HDAC9 (-87099)
	HES1 (+137074)
	HES1 (+179527)
	HES1 (+3115)
	HES1 (+3332)
	HES1 (+40728)
	HES1 (+880)
	HES1 (+88611)
	HES1 (+88730)
	HES1 (+89025)
	HES1 (+89067)
	HES1 (+89133)
	HES1 (-137975)
	HES1 (-138172)
	HES1 (-138226)
	HES1 (-138619)
	HES1 (-175086)
	HES1 (-175302)
	HES1 (-175355)
	HES1 (-175514)
	HES1 (-337795)
	HES1 (-338013)
	HES1 (-338139)
	HES1 (-347025)
	HMGB1 (+274)
	HMGB1 (+351)
	HOXA3 (+4115)
	HOXA3 (+4176)
	HOXA3 (+4305)
	HOXA3 (+4429)
	HOXA3 (+4526)
	HOXA3 (-10001)
	HOXA3 (-10166)
	HOXA3 (-10330)
	HOXA3 (-9909)
	HOXA9 (+3770)
	HOXA9 (+5478)
	HOXA9 (+7027)
	HOXA9 (+7606)
	HOXA9 (-6641)
	HOXB3 (-23453), HOXB4 (+2736)
	HOXB3 (-23670), HOXB4 (+2519)
	HOXB3 (-23793), HOXB4 (+2396)
	ICOS (+145647)
	ICOS (+258763)
	ICOS (+258861)
	ICOS (+258985)
	ICOS (+259165)
	ICOS (+259341)
	ICOS (+259560)
	ICOS (+327604)
	ICOS (+327699)
	ICOS (+327921)
	ICOS (+328107)
	ICOS (+328293)
	ICOS (+328329)
	ICOS (+328397)
	ICOS (+345847)
	ICOS (+346036)
	ICOS (+346129)
	ID2 (+109)
	ID2 (+1397)
	ID2 (+1657)
	ID2 (+306)
	ID2 (+594)
	ID2 (+642)
	ID2 (-1519)
	ID2 (-1693)
	ID2 (-1729)
	ID2 (-1944)
	ID2 (-35473)
	ID2 (-35527)
	ID2 (-35669)
	ID2 (-543606)
	ID2 (-543679)
	ID2 (-544053)
	ID2 (-544130)
	ID2 (-70)
	IL12B (-434196)
	IL12B (-434367)
	IL15 (+898707)
	IL31RA (-12576)
	IL7 (-327247)
	IL7 (-327324)
	IL7 (-327554)
	IL7 (-327605)
	INHBA (-365900), GLI3 (+168006)
	IREB2 (-96976)
	IREB2 (-97136)
	IRF4 (+234418)
	IRF4 (+234475)
	IRF4 (+234621)
	IRF8 (+321214)
	IRF8 (+321257)
	IRF8 (+606963)
	IRF8 (+607035)
	ITGB1 (-332761)
	ITGB1 (-332878)
	ITGB1 (-333049)
	ITGB1 (-333213)
	ITGB1 (-333276)
	ITGB1 (-333404)
	JAG1 (+159303)
	JAG1 (+159369)
	JAG1 (+159487)
	JAG1 (+28589)
	JAG1 (+29083)
	JAG1 (+29272)
	JAG1 (+29375)
	JAG1 (+29427)
	JAG1 (+29469)
	JAG1 (+29675)
	JAG1 (-139105)
	JAG1 (-569)
	JAG1 (-694623)
	JAG1 (-756259)
	JAG1 (-756422)
	JAG1 (-756484)
	JAG1 (-756640)
	JAG1 (-850)
	JARID2 (+84107)
	JARID2 (-417702)
	JARID2 (-418017)
	JARID2 (-418135)
	JARID2 (-454047)
	JARID2 (-454258)
	JARID2 (-604310)
	JARID2 (-855500)
	JARID2 (-855538)
	JARID2 (-964152)
	JARID2 (-964227)
	JARID2 (-964357)
	JUN (-142876)
	JUN (-273311)
	JUN (-320261)
	JUN (-320395)
	JUN (-320524)
	JUN (-56011)
	JUN (-56324)
	KDM1A (-207114)
	KIRREL3 (+486437)
	KIRREL3 (+486487)
	KIRREL3 (+486535)
	KIRREL3 (-344630)
	KIRREL3 (-344706)
	KIRREL3 (-345277)
	KIRREL3 (-368684)
	KIRREL3 (-368799)
	KITLG (-680284)
	KITLG (-680326)
	KITLG (-680456)
	KITLG (-680514)
	KITLG (-680554)
	KITLG (-680648)
	KITLG (-765434)
	KITLG (-765490)
	KITLG (-765866)
	KITLG (-766011)
	KITLG (-770537)
	KLF6 (+437171)
	LEF1 (+26794)
	LEF1 (-285839)
	LEF1 (-285887)
	LMO4 (+320090)
	LMO4 (+353939)
	LMO4 (+354020)
	LMO4 (+354284)
	LMO4 (+354607)
	LMO4 (-173339)
	LMO4 (-173542)
	LMO4 (-173744)
	LRP5 (+61802)
	MALT1 (+118283)
	MALT1 (+118437)
	MALT1 (+118679)
	MECOM (+783600)
	MECOM (+783742)
	MECOM (+783881)
	MECOM (+784024)
	MECOM (-217014)
	MECOM (-217069)
	MECOM (-217116)
	MECOM (-217250)
	MECOM (-217369)
	MECOM (-435266)
	MECOM (-94893)
	MECOM (-97557)
	MEIS1 (+101553)
	MEIS1 (+101608)
	MEIS1 (+295085)
	MEIS1 (+298035)
	MEIS1 (+298132)
	MEIS1 (+298250)
	MEIS1 (+298315)
	MEIS1 (+298451)
	MEIS1 (+298514)
	MEIS1 (+298554)
	MEIS1 (+298606)
	MEIS1 (+298674)
	MEIS1 (+374024)
	MEIS1 (+374226)
	MEIS1 (-127119)
	MEIS1 (-580985)
	MEIS1 (-581038)
	MEIS1 (-649035)
	MEIS1 (-649349)
	MEIS1 (-649428)
	MEIS1 (-667003)
	MEIS1 (-667122)
	MEIS1 (-667197)
	MEIS1 (-667651)
	MEIS1 (-667717)
	MEIS1 (-667887)
	MEIS1 (-667940)
	MEIS1 (-668050)
	MEIS1 (-743981)
	MEIS1 (-744098)
	MEIS1 (-744146)
	MERTK (+7878)
	MLF1 (-384651)
	MLF1 (-385103)
	NFAM1 (+132287)
	NFAM1 (+66752)
	NFAM1 (+66947)
	NFAM1 (+67010)
	NFAM1 (+67161)
	NFAM1 (+67518)
	NKX2-3 (+58862)
	NKX3-2 (+27920)
	NKX3-2 (+28410)
	NKX3-2 (+28605)
	NKX3-2 (+28761)
	NOTCH2 (+103134)
	NOTCH2 (+103433)
	NOTCH2 (+103468)
	ONECUT1 (-869400)
	PATZ1 (-355)
	PATZ1 (-409)
	PATZ1 (-483)
	PAX1 (+272691)
	PAX1 (+273245)
	PAX1 (+273324)
	PAX1 (+273481)
	PAX1 (+273541)
	PAX1 (+873576)
	PAX1 (+88258)
	PBX1 (+50856)
	PBX1 (+77321)
	PBX1 (+77378)
	PBX1 (-134938)
	PBX1 (-135000)
	PBX1 (-135125)
	PBX1 (-135205)
	PIK3R1 (+328482)
	PIK3R1 (+328599)
	PIK3R1 (+328727)
	PIK3R1 (+328791)
	PIK3R1 (+328865)
	PIK3R1 (+328915)
	PIK3R1 (+328966)
	PIK3R1 (+34014)
	PIK3R1 (+530727)
	PIK3R1 (+530819)
	PIK3R1 (+530916)
	PIK3R1 (+530992)
	PIK3R1 (+531077)
	PIK3R1 (+531127)
	PIK3R1 (+531168)
	PIK3R1 (+531247)
	PIK3R1 (-843417)
	PIK3R1 (-843611)
	PIK3R1 (-843685)
	PIK3R1 (-843780)
	PITX2 (+20518)
	PITX2 (+20582)
	PITX2 (+20741)
	PITX2 (+20975)
	PITX2 (-165490)
	PITX2 (-581637)
	PITX2 (-581719)
	PITX2 (-581833)
	PITX2 (-581994)
	PITX2 (-586145)
	PITX2 (-586270)
	PITX2 (-782936)
	PITX2 (-783182)
	PITX2 (-8933)
	PITX2 (-9258)
	PITX2 (-9357)
	POU1F1 (-6419)
	PPP3CA (+759711)
	PPP3CA (+759850)
	PPP3CA (+759929)
	PPP3CA (-257561)
	PRG4 (-236509)
	PRG4 (-236783)
	PRG4 (-520619)
	PTPRC (+296908)
	PTPRC (+296979)
	PTPRC (+297161)
	PTPRC (-32674)
	PTPRC (-32729)
	PTPRC (-32846)
	PTPRC (-32954)
	RBPJ (-268163)
	RBPJ (-270791)
	RBPJ (-270935)
	RBPJ (-341735)
	RTKN2 (+208994)
	RUNX1 (-528967)
	RUNX1 (-529037)
	RUNX1 (-529096)
	RUNX1 (-529151)
	RUNX1 (-529210)
	RUNX1 (-536309)
	RUNX1 (-536355)
	RUNX1 (-536562)
	RUNX1 (-537024)
	RUNX1 (-537077)
	RUNX1 (-78931)
	RUNX2 (-686578)
	RUNX2 (-686686)
	RUNX2 (-686745)
	RUNX2 (-767124)
	RUNX2 (-767196)
	RUNX2 (-775866)
	RUNX2 (-776150)
	RUNX2 (-776185)
	RUNX2 (-776228)
	SATB1 (+351467)
	SATB1 (+351601)
	SATB1 (+353335)
	SATB1 (+353434)
	SATB1 (+353602)
	SATB1 (+353656)
	SATB1 (+353870)
	SATB1 (+54141)
	SATB1 (+54600)
	SATB1 (+54938)
	SFRP1 (+402754)
	SFRP2 (-61719)
	SIX1 (+11062)
	SIX1 (-5587), SIX4 (+69085)
	SMAD3 (+177181)
	SMAD5 (+232198)
	SMAD5 (+232427)
	SNX10 (+400615)
	SOX4 (+187160)
	SOX4 (+187226)
	SOX4 (-935571)
	SOX4 (-935682)
	SOX4 (-935713)
	SOX4 (-935752)
	SOX6 (+328438)
	SOX6 (+328525)
	SOX6 (+487940)
	SOX6 (+593019)
	SOX6 (+593222)
	SP7 (-35077), SP1 (-8735)
	SRF (-80547)
	SRF (-80724)
	SRF (-80796)
	STAT5B (+32427)
	STK3 (+713)
	STK4 (+106732)
	STK4 (+106766)
	STK4 (+107101)
	TAL1 (-2161)
	TGFB1 (+1266)
	TGFBR2 (+257609)
	TGFBR2 (+257682)
	TGFBR3 (+234093)
	TGFBR3 (+234160)
	TGFBR3 (+79434)
	TGFBR3 (+79561)
	TGFBR3 (+79647)
	TGFBR3 (+79704)
	TGFBR3 (+79810)
	TGFBR3 (+79978)
	TGFBR3 (-5705)
	TGFBR3 (-5869)
	THEMIS (+65138)
	TIPARP (+140718)
	TIPARP (+140912)
	TIPARP (+75662)
	TIPARP (+75990)
	TNRC6C (-722831)
	TP53 (-16455)
	TP53 (-16833)
	TTC7A (+93798)
	TTC7A (+94108)
	TYRO3 (+62183)
	TYRO3 (+62382)
	TYRO3 (+62491)
	VEGFA (+284092)
	VEGFA (+303615)
	VEGFA (+70254)
	WNT5A (+157486)
	WNT5A (-1642)
	WNT5A (-1750)
	WNT5A (-1844)
	WNT5A (-265493)
	WNT5A (-265528)
	WNT5A (-265567)
	WNT5A (-265820)
	WNT5A (-640275)
	WNT5A (-640382)
	XRCC4 (+142839)
	XRCC4 (+142965)
	XRCC4 (+72213)
	XRCC4 (+72301)
	XRCC4 (+72358)
	ZBTB16 (+14676)
	ZBTB16 (+14714)
	ZBTB16 (+14747)
	ZBTB16 (+14806)
	ZBTB16 (+15005)
	ZBTB16 (+15228)
	ZBTB16 (+15322)
	ZBTB16 (+43148)
	ZBTB16 (+82666)
	ZBTB16 (+82917)
	ZBTB16 (+83275)
	ZFAT (+3367)
	ZFP36L1 (+155565)
	ZFP36L1 (+155670)
	ZFP36L1 (+282554)
	ZFP36L1 (+282655)
	ZFP36L1 (+282891)
	ZFP36L1 (+418241)
	ZFP36L1 (+476269)
	ZFP36L1 (+476529)
	ZFP36L1 (+476583)
	ZFP36L1 (+476677)
	ZFP36L1 (+476749)
	ZFP36L1 (+476831)
	ZFP36L1 (+476907)
	ZFP36L1 (+495877)
	ZFP36L1 (-184772)
	ZFP36L1 (-185290)
	ZFP36L1 (-1977)
	ZFP36L1 (-2422)
	ZFP36L1 (-2491)
	ZFP36L2 (+330686)
	ZFP36L2 (+330835)
	ZFP36L2 (+350365)

## Sheet: 4 DEG set a-
Target gene symbol	chromosome	Distance to TSS	GBR start position	End position	IPI926Treated	VehicleTreated	Fold change
PLK3	chr1	837	45266703	45266766	1334.27	735.993	1.81289
MPZL3	chr11	-189	118122862	118122890	832.401	541.313	1.53774
GADD45B	chr19	-1242	2474849	2474908	13239.1	8628.78	1.5343
ITIH5	chr10	-115085	7593864	7593889	803.557	528.217	1.52126
BAI1	chr8	22978	143553751	143553787	136.246	214.719	-1.57597
RTN4R	chr22	-37868	20232845	20232958	520.182	859.282	-1.65189

[truncated: 6 more sheets: b- , c-, d-, e-, f-, g-]
